# Supplementary material for: Genome-wide association study in two-row spring barley landraces identifies QTL associated with plantlets root system architecture traits in well-watered and osmotic stress conditions
Source: Front Plant Sci. 2023 Apr 3;14:1125672. doi: 10.3389/fpls.2023.1125672 (PMC10106628; doi:10.3389/fpls.2023.1125672)
Supplement: Supplementary file 1 [file DataSheet_1.xlsx]

## Sheet: Table S1
Table S1 Overview of 230 barley landraces used in this study, their accession name, DOI, Taxonomical classification,Grain type, origin, persentage of missing phenotypic data and use up for GWAS are given
Entry no.	Accession number	DOI	Taxon	Naked/Hulled	Country of origin	Valid (<10% missing data)	Used for GWAS
1	BCC 3	10.25642/IPK/GBIS/637504	Hordeum vulgare L. convar. distichon var. nutans (Rode) Alef.	H	AFG	Yes	Yes
4	HOR 1675	10.25642/IPK/GBIS/17817	Hordeum vulgare L. convar. distichon var. medicum Körn.	H	AFG	Yes	Yes
5	HOR 1707	10.25642/IPK/GBIS/17846	Hordeum vulgare L. convar. distichon var. nutans (Rode) Alef.	H	AFG	Yes	Yes
7	HOR 1751	10.25642/IPK/GBIS/17890	Hordeum vulgare L. convar. distichon var. nutans (Rode) Alef.	H	AFG	Yes	Yes
8	HOR 1794	10.25642/IPK/GBIS/17933	Hordeum vulgare L. convar. distichon var. nutans (Rode) Alef.	H	AFG	Yes	Yes
11	BCC 2	10.25642/IPK/GBIS/637503	Hordeum vulgare L. convar. distichon (L.) Alef.	H	PAK	Yes	No
19	HOR 10092	10.25642/IPK/GBIS/25735	Hordeum vulgare L. convar. distichon var. nutans (Rode) Alef.	H	DZA	Yes	Yes
26	HOR 108	10.25642/IPK/GBIS/16371	Hordeum vulgare L. convar. distichon var. erectum (Rode) Alef.	H	AUT	Yes	Yes
30	HOR 828	10.25642/IPK/GBIS/17048	Hordeum vulgare L. convar. distichon var. nutans (Rode) Alef.	H	AUT	Yes	Yes
38	HOR 3950	10.25642/IPK/GBIS/19928	Hordeum vulgare L. convar. distichon var. nutans (Rode) Alef.	H	AUT	Yes	Yes
40	HOR 3952	10.25642/IPK/GBIS/19930	Hordeum vulgare L. convar. distichon var. nutans (Rode) Alef.	H	AUT	Yes	Yes
43	HOR 3955	10.25642/IPK/GBIS/19933	Hordeum vulgare L. convar. distichon var. nutans (Rode) Alef.	H	AUT	Yes	Yes
46	HOR 3958	10.25642/IPK/GBIS/19936	Hordeum vulgare L. convar. distichon var. nutans (Rode) Alef.	H	AUT	Yes	Yes
52	HOR 9853	10.25642/IPK/GBIS/25498	Hordeum vulgare L. convar. distichon var. nutans (Rode) Alef.	H	AUT	Yes	Yes
57	HOR 182	10.25642/IPK/GBIS/16438	Hordeum vulgare L. convar. distichon var. nutans (Rode) Alef.	H	HRV	Yes	Yes
60	BCC 1436	10.25642/IPK/GBIS/638454	Hordeum vulgare L. convar. distichon var. nutans (Rode) Alef.	H	CZE	Yes	Yes
61	BCC 1437	10.25642/IPK/GBIS/638455	Hordeum vulgare L. convar. distichon var. nutans (Rode) Alef.	H	CZE	Yes	Yes
68	HOR 8658	10.25642/IPK/GBIS/24356	Hordeum vulgare L. convar. distichon var. nutans (Rode) Alef.	H	EGY	Yes	Yes
76	HOR 5811	10.25642/IPK/GBIS/21721	Hordeum vulgare L. convar. distichon var. medicum Körn.	H	ETH	Yes	Yes
84	HOR 7939	10.25642/IPK/GBIS/23662	Hordeum vulgare L. convar. distichon var. nutans (Rode) Alef.	H	ETH	Yes	Yes
89	HOR 7956	10.25642/IPK/GBIS/23678	Hordeum vulgare L. convar. distichon var. erectum (Rode) Alef.	H	FRA	Yes	No
91	HOR 10258	10.25642/IPK/GBIS/26096	Hordeum vulgare L. convar. distichon var. erectum (Rode) Alef.	H	ETH	Yes	Yes
92	HOR 10259	10.25642/IPK/GBIS/26097	Hordeum vulgare L. convar. distichon var. nutans (Rode) Alef.	H	ETH	Yes	Yes
104	HOR 10761	10.25642/IPK/GBIS/99220	Hordeum vulgare L. convar. distichon var. nutans (Rode) Alef.	H	DEU	Yes	No
106	HOR 9901	10.25642/IPK/GBIS/25546	Hordeum vulgare L. convar. distichon var. nutans (Rode) Alef.	H	FIN	Yes	Yes
108	HOR 9919	10.25642/IPK/GBIS/25563	Hordeum vulgare L. convar. distichon var. nutans (Rode) Alef.	H	FRA	Yes	Yes
113	HOR 9607	10.25642/IPK/GBIS/83232	Hordeum vulgare L. convar. distichon var. medicum Körn.	H	GEO	Yes	Yes
119	HOR 9618	10.25642/IPK/GBIS/83297	Hordeum vulgare L. convar. distichon var. hypianthinum Körn.	H	DEU	Yes	No
120	HOR 9619	10.25642/IPK/GBIS/83299	Hordeum vulgare L. convar. distichon var. nutans (Rode) Alef.	H	GEO	Yes	Yes
121	HOR 9626	10.25642/IPK/GBIS/83310	Hordeum vulgare L. convar. distichon var. medicum Körn.	H	GEO	Yes	Yes
122	HOR 9630	10.25642/IPK/GBIS/83455	Hordeum vulgare L. convar. distichon var. medicum Körn.	H	GEO	Yes	Yes
123	HOR 9816	10.25642/IPK/GBIS/25463	Hordeum vulgare L. convar. distichon var. nutans (Rode) Alef.	H	GEO	Yes	Yes
124	HOR 9869	10.25642/IPK/GBIS/25514	Hordeum vulgare L. convar. distichon var. nutans (Rode) Alef.	H	GEO	Yes	Yes
126	HOR 9871	10.25642/IPK/GBIS/25516	Hordeum vulgare L. convar. distichon var. nutans (Rode) Alef.	H	GEO	Yes	Yes
127	HOR 10357	10.25642/IPK/GBIS/84285	Hordeum vulgare L. convar. distichon var. nutans (Rode) Alef.	H	GEO	Yes	Yes
128	HOR 10463	10.25642/IPK/GBIS/26169	Hordeum vulgare L. convar. distichon var. nutans (Rode) Alef.	H	GEO	Yes	Yes
134	HOR 10645	10.25642/IPK/GBIS/85273	Hordeum vulgare L. convar. distichon var. nutans (Rode) Alef.	H	GEO	Yes	Yes
136	HOR 10741	10.25642/IPK/GBIS/85338	Hordeum vulgare L. convar. distichon var. nutans (Rode) Alef.	H	GEO	Yes	Yes
137	HOR 10749	10.25642/IPK/GBIS/85375	Hordeum vulgare L. convar. distichon var. nutans (Rode) Alef.	H	GEO	Yes	Yes
138	HOR 10774	10.25642/IPK/GBIS/85396	Hordeum vulgare L. convar. distichon var. nutans (Rode) Alef.	H	GEO	Yes	Yes
142	HOR 10972	10.25642/IPK/GBIS/86164	Hordeum vulgare L. convar. distichon var. nutans (Rode) Alef.	H	GEO	Yes	Yes
143	HOR 10973	10.25642/IPK/GBIS/86165	Hordeum vulgare L. convar. distichon var. nutans (Rode) Alef.	H	GEO	Yes	Yes
145	HOR 11320	10.25642/IPK/GBIS/87739	Hordeum vulgare L. convar. distichon var. nutans (Rode) Alef.	H	GEO	Yes	Yes
147	HOR 354	10.25642/IPK/GBIS/16591	Hordeum vulgare L. convar. distichon var. nutans (Rode) Alef.	H	GER	Yes	Yes
152	HOR 2072	10.25642/IPK/GBIS/18184	Hordeum vulgare L. convar. distichon var. nutans (Rode) Alef.	H	GER	Yes	Yes
156	HOR 2212	10.25642/IPK/GBIS/18306	Hordeum vulgare L. convar. distichon var. nutans (Rode) Alef.	H	GER	Yes	Yes
157	HOR 2962	10.25642/IPK/GBIS/18985	Hordeum vulgare L. convar. distichon var. nutans (Rode) Alef.	H	GER	Yes	Yes
158	HOR 3757	10.25642/IPK/GBIS/19747	Hordeum vulgare L. convar. distichon var. nutans (Rode) Alef.	H	GER	Yes	Yes
163	HOR 14037	10.25642/IPK/GBIS/228423	Hordeum vulgare L. convar. distichon var. nutans (Rode) Alef.	H	GER	Yes	Yes
167	HOR 14364	10.25642/IPK/GBIS/251681	Hordeum vulgare L. convar. distichon var. nutans (Rode) Alef.	H	GER	Yes	Yes
169	HOR 15961	10.25642/IPK/GBIS/240798	Hordeum vulgare L. convar. distichon var. nutans (Rode) Alef.	H	GER	Yes	Yes
171	HOR 725	10.25642/IPK/GBIS/16950	Hordeum vulgare L. convar. distichon var. nutans (Rode) Alef.	H	GRC	Yes	Yes
172	HOR 753	10.25642/IPK/GBIS/16978	Hordeum vulgare L. convar. distichon var. nutans (Rode) Alef.	H	GRC	Yes	Yes
173	HOR 869	10.25642/IPK/GBIS/17088	Hordeum vulgare L. convar. distichon var. nutans (Rode) Alef.	H	GRC	Yes	Yes
177	HOR 883	10.25642/IPK/GBIS/17101	Hordeum vulgare L. convar. distichon var. nutans (Rode) Alef.	H	GRC	Yes	Yes
181	HOR 1122	10.25642/IPK/GBIS/17323	Hordeum vulgare L. convar. distichon var. medicum Körn.	H	GRC	Yes	Yes
182	HOR 1127	10.25642/IPK/GBIS/17328	Hordeum vulgare L. convar. distichon var. nutans (Rode) Alef.	H	GRC	Yes	Yes
188	HOR 1943	10.25642/IPK/GBIS/18070	Hordeum vulgare L. convar. distichon var. nutans (Rode) Alef.	H	GRC	Yes	Yes
191	HOR 3759	10.25642/IPK/GBIS/19749	Hordeum vulgare L. convar. distichon var. nutans (Rode) Alef.	H	HUN	Yes	Yes
195	HOR 2785	10.25642/IPK/GBIS/18813	Hordeum vulgare L. convar. distichon var. nutans (Rode) Alef.	H	IRN	Yes	Yes
196	HOR 2792	10.25642/IPK/GBIS/18820	Hordeum vulgare L. convar. distichon var. nutans (Rode) Alef.	H	IRN	Yes	Yes
199	HOR 2795	10.25642/IPK/GBIS/18823	Hordeum vulgare L. convar. distichon var. nutans (Rode) Alef.	H	IRN	Yes	Yes
201	HOR 2797	10.25642/IPK/GBIS/18825	Hordeum vulgare L. convar. distichon var. nutans (Rode) Alef.	H	IRN	Yes	Yes
204	HOR 2807	10.25642/IPK/GBIS/18834	Hordeum vulgare L. convar. distichon var. nutans (Rode) Alef.	H	IRN	Yes	Yes
205	HOR 2808	10.25642/IPK/GBIS/18835	Hordeum vulgare L. convar. distichon var. nutans (Rode) Alef.	H	IRN	Yes	Yes
206	HOR 2809	10.25642/IPK/GBIS/18836	Hordeum vulgare L. convar. distichon var. nutans (Rode) Alef.	H	IRN	Yes	Yes
211	HOR 2819	10.25642/IPK/GBIS/18846	Hordeum vulgare L. convar. distichon var. nutans (Rode) Alef.	H	IRN	Yes	Yes
214	HOR 2824	10.25642/IPK/GBIS/18851	Hordeum vulgare L. convar. distichon var. medicum Körn.	H	TUR	No	No
219	HOR 2833	10.25642/IPK/GBIS/18860	Hordeum vulgare L. convar. distichon var. nutans (Rode) Alef.	H	IRN	Yes	Yes
220	HOR 2838	10.25642/IPK/GBIS/18865	Hordeum vulgare L. convar. distichon var. nutans (Rode) Alef.	H	IRN	Yes	Yes
222	HOR 2844	10.25642/IPK/GBIS/18871	Hordeum vulgare L. convar. distichon var. medicum Körn.	H	IRN	Yes	Yes
227	HOR 2853	10.25642/IPK/GBIS/18880	Hordeum vulgare L. convar. distichon var. nigricans Sér.	H	IRN	Yes	Yes
228	HOR 2857	10.25642/IPK/GBIS/18884	Hordeum vulgare L. convar. distichon var. medicum Körn.	H	IRN	Yes	Yes
230	HOR 2867	10.25642/IPK/GBIS/18894	Hordeum vulgare L. convar. distichon var. nutans (Rode) Alef.	H	IRN	Yes	Yes
234	HOR 2872	10.25642/IPK/GBIS/18899	Hordeum vulgare L. convar. distichon var. medicum Körn.	H	IRN	Yes	Yes
240	HOR 10610	10.25642/IPK/GBIS/26312	Hordeum vulgare L. convar. distichon var. nutans (Rode) Alef.	H	IRQ	Yes	Yes
245	HOR 10620	10.25642/IPK/GBIS/26322	Hordeum vulgare L. convar. distichon var. nutans (Rode) Alef.	H	IRQ	Yes	Yes
248	HOR 10651	10.25642/IPK/GBIS/77959	Hordeum vulgare L. convar. distichon var. nutans (Rode) Alef.	H	IRQ	Yes	Yes
256	HOR 10782	10.25642/IPK/GBIS/80583	Hordeum vulgare L. convar. distichon var. nutans (Rode) Alef.	H	ITA	Yes	Yes
263	HOR 10937	10.25642/IPK/GBIS/80939	Hordeum vulgare L. convar. distichon var. nutans (Rode) Alef.	H	ITA	Yes	Yes
265	HOR 11123	10.25642/IPK/GBIS/92306	Hordeum vulgare L. convar. distichon var. nutans (Rode) Alef.	H	ITA	Yes	Yes
267	HOR 4720	10.25642/IPK/GBIS/20653	Hordeum vulgare L. convar. distichon var. erectum (Rode) Alef.	H	LVA	Yes	Yes
273	HOR 9883	10.25642/IPK/GBIS/25528	Hordeum vulgare L. convar. distichon var. nutans (Rode) Alef.	H	LBY	Yes	Yes
277	HOR 10162	10.25642/IPK/GBIS/25803	Hordeum vulgare L. convar. distichon var. nutans (Rode) Alef.	H	LBY	Yes	Yes
279	HOR 10169	10.25642/IPK/GBIS/25810	Hordeum vulgare L. convar. distichon var. nutans (Rode) Alef.	H	LBY	Yes	Yes
280	HOR 10280	10.25642/IPK/GBIS/25895	Hordeum vulgare L. convar. distichon var. nutans (Rode) Alef.	H	LBY	Yes	Yes
284	HOR 7484	10.25642/IPK/GBIS/23307	Hordeum vulgare L. convar. distichon var. nutans (Rode) Alef.	H	POL	Yes	Yes
288	HOR 7515	10.25642/IPK/GBIS/23336	Hordeum vulgare L. convar. distichon var. nutans (Rode) Alef.	H	POL	Yes	Yes
290	HOR 7519	10.25642/IPK/GBIS/23340	Hordeum vulgare L. convar. distichon var. nutans (Rode) Alef.	H	POL	Yes	Yes
304	HOR 7537	10.25642/IPK/GBIS/23358	Hordeum vulgare L. convar. distichon var. nutans (Rode) Alef.	H	POL	Yes	Yes
308	HOR 7542	10.25642/IPK/GBIS/23362	Hordeum vulgare L. convar. distichon var. nutans (Rode) Alef.	H	POL	Yes	Yes
309	HOR 8808	10.25642/IPK/GBIS/24505	Hordeum vulgare L. convar. distichon var. nutans (Rode) Alef.	H	POL	Yes	Yes
311	HOR 8812	10.25642/IPK/GBIS/24509	Hordeum vulgare L. convar. distichon var. nutans (Rode) Alef.	H	POL	Yes	Yes
312	HOR 8816	10.25642/IPK/GBIS/24513	Hordeum vulgare L. convar. distichon var. nutans (Rode) Alef.	H	POL	Yes	Yes
313	HOR 8817	10.25642/IPK/GBIS/24514	Hordeum vulgare L. convar. distichon var. nutans (Rode) Alef.	H	POL	Yes	Yes
314	HOR 8818	10.25642/IPK/GBIS/24515	Hordeum vulgare L. convar. distichon var. nutans (Rode) Alef.	H	POL	Yes	Yes
316	HOR 8828	10.25642/IPK/GBIS/24524	Hordeum vulgare L. convar. distichon var. nutans (Rode) Alef.	H	POL	Yes	Yes
318	HOR 8832	10.25642/IPK/GBIS/24528	Hordeum vulgare L. convar. distichon var. nutans (Rode) Alef.	H	POL	Yes	Yes
319	HOR 8833	10.25642/IPK/GBIS/24529	Hordeum vulgare L. convar. distichon var. nutans (Rode) Alef.	H	POL	Yes	Yes
320	HOR 8834	10.25642/IPK/GBIS/24530	Hordeum vulgare L. convar. distichon var. nutans (Rode) Alef.	H	POL	Yes	Yes
327	HOR 10410	10.25642/IPK/GBIS/26118	Hordeum vulgare L. convar. distichon var. nutans (Rode) Alef.	H	POL	Yes	Yes
328	HOR 10600	10.25642/IPK/GBIS/26302	Hordeum vulgare L. convar. distichon var. nutans (Rode) Alef.	H	POL	Yes	Yes
329	HOR 10635	10.25642/IPK/GBIS/26337	Hordeum vulgare L. convar. distichon var. medicum Körn.	H	POL	Yes	Yes
330	HOR 1391	10.25642/IPK/GBIS/17556	Hordeum vulgare L. convar. distichon var. nigricans Sér.	H	ROM	Yes	Yes
333	HOR 9450	10.25642/IPK/GBIS/25110	Hordeum vulgare L. convar. distichon var. nutans (Rode) Alef.	H	ROM	Yes	Yes
338	HOR 7334	10.25642/IPK/GBIS/75707	Hordeum vulgare L. convar. distichon var. nutans (Rode) Alef.	H	SVK	Yes	Yes
340	HOR 7336	10.25642/IPK/GBIS/75773	Hordeum vulgare L. convar. distichon var. nutans (Rode) Alef.	H	SVK	Yes	Yes
344	HOR 7340	10.25642/IPK/GBIS/75745	Hordeum vulgare L. convar. distichon var. nutans (Rode) Alef.	H	SVK	Yes	Yes
347	HOR 7343	10.25642/IPK/GBIS/75756	Hordeum vulgare L. convar. distichon var. nutans (Rode) Alef.	H	SVK	Yes	Yes
363	HOR 7361	10.25642/IPK/GBIS/75630	Hordeum vulgare L. convar. distichon var. nutans (Rode) Alef.	H	SVK	Yes	Yes
364	HOR 7362	10.25642/IPK/GBIS/75637	Hordeum vulgare L. convar. distichon var. nutans (Rode) Alef.	H	SVK	Yes	Yes
365	HOR 7363	10.25642/IPK/GBIS/23188	Hordeum vulgare L. convar. distichon var. nutans (Rode) Alef.	H	SVK	Yes	Yes
366	HOR 7364	10.25642/IPK/GBIS/75648	Hordeum vulgare L. convar. distichon var. nutans (Rode) Alef.	H	SVK	Yes	Yes
371	HOR 7369	10.25642/IPK/GBIS/23194	Hordeum vulgare L. convar. distichon var. nutans (Rode) Alef.	H	SVK	Yes	Yes
380	HOR 7389	10.25642/IPK/GBIS/23214	Hordeum vulgare L. convar. distichon var. nutans (Rode) Alef.	H	SVK	Yes	Yes
381	HOR 7390	10.25642/IPK/GBIS/23215	Hordeum vulgare L. convar. distichon var. nutans (Rode) Alef.	H	SVK	Yes	Yes
382	HOR 7391	10.25642/IPK/GBIS/23216	Hordeum vulgare L. convar. distichon var. nutans (Rode) Alef.	H	SVK	Yes	Yes
384	HOR 7393	10.25642/IPK/GBIS/23218	Hordeum vulgare L. convar. distichon var. nutans (Rode) Alef.	H	SVK	Yes	Yes
387	HOR 8615	10.25642/IPK/GBIS/75930	Hordeum vulgare L. convar. distichon var. nutans (Rode) Alef.	H	SVK	Yes	Yes
394	HOR 8627	10.25642/IPK/GBIS/75815	Hordeum vulgare L. convar. distichon var. nutans (Rode) Alef.	H	SVK	Yes	Yes
396	HOR 8630	10.25642/IPK/GBIS/75817	Hordeum vulgare L. convar. distichon var. nutans (Rode) Alef.	H	SVK	Yes	Yes
399	HOR 8633	10.25642/IPK/GBIS/24331	Hordeum vulgare L. convar. distichon var. nutans (Rode) Alef.	H	SVK	Yes	Yes
401	HOR 8635	10.25642/IPK/GBIS/75839	Hordeum vulgare L. convar. distichon var. nutans (Rode) Alef.	H	SVK	Yes	Yes
402	HOR 8636	10.25642/IPK/GBIS/75845	Hordeum vulgare L. convar. distichon var. nutans (Rode) Alef.	H	SVK	Yes	Yes
404	HOR 8638	10.25642/IPK/GBIS/75884	Hordeum vulgare L. convar. distichon var. nutans (Rode) Alef.	H	SVK	Yes	Yes
407	HOR 8641	10.25642/IPK/GBIS/75888	Hordeum vulgare L. convar. distichon var. nutans (Rode) Alef.	H	SVK	Yes	Yes
409	HOR 8643	10.25642/IPK/GBIS/75891	Hordeum vulgare L. convar. distichon var. nutans (Rode) Alef.	H	SVK	Yes	Yes
412	HOR 8646	10.25642/IPK/GBIS/75925	Hordeum vulgare L. convar. distichon var. nutans (Rode) Alef.	H	SVK	Yes	Yes
414	HOR 8648	10.25642/IPK/GBIS/75943	Hordeum vulgare L. convar. distichon var. nutans (Rode) Alef.	H	SVK	Yes	Yes
417	HOR 8651	10.25642/IPK/GBIS/75968	Hordeum vulgare L. convar. distichon var. nutans (Rode) Alef.	H	SVK	Yes	Yes
425	HOR 8675	10.25642/IPK/GBIS/24373	Hordeum vulgare L. convar. distichon var. nutans (Rode) Alef.	H	SVK	Yes	Yes
433	HOR 9636	10.25642/IPK/GBIS/76658	Hordeum vulgare L. convar. distichon var. nutans (Rode) Alef.	H	SVK	Yes	Yes
438	HOR 9641	10.25642/IPK/GBIS/76176	Hordeum vulgare L. convar. distichon var. nutans (Rode) Alef.	H	SVK	Yes	Yes
439	HOR 9642	10.25642/IPK/GBIS/76244	Hordeum vulgare L. convar. distichon var. nutans (Rode) Alef.	H	SVK	Yes	Yes
451	HOR 9658	10.25642/IPK/GBIS/76161	Hordeum vulgare L. convar. distichon var. nutans (Rode) Alef.	H	SVK	Yes	Yes
452	HOR 9660	10.25642/IPK/GBIS/76163	Hordeum vulgare L. convar. distichon var. nutans (Rode) Alef.	H	SVK	No	No
454	HOR 9662	10.25642/IPK/GBIS/76182	Hordeum vulgare L. convar. distichon var. nutans (Rode) Alef.	H	SVK	Yes	Yes
460	HOR 9670	10.25642/IPK/GBIS/76258	Hordeum vulgare L. convar. distichon var. nutans (Rode) Alef.	H	SVK	Yes	Yes
463	HOR 9673	10.25642/IPK/GBIS/76270	Hordeum vulgare L. convar. distichon var. nutans (Rode) Alef.	H	SVK	Yes	Yes
465	HOR 9675	10.25642/IPK/GBIS/76307	Hordeum vulgare L. convar. distichon var. nutans (Rode) Alef.	H	SVK	Yes	Yes
470	HOR 9680	10.25642/IPK/GBIS/25329	Hordeum vulgare L. convar. distichon var. nutans (Rode) Alef.	H	SVK	Yes	Yes
471	HOR 9681	10.25642/IPK/GBIS/76385	Hordeum vulgare L. convar. distichon var. nutans (Rode) Alef.	H	SVK	Yes	Yes
472	HOR 9682	10.25642/IPK/GBIS/76431	Hordeum vulgare L. convar. distichon var. nutans (Rode) Alef.	H	SVK	Yes	Yes
473	HOR 9684	10.25642/IPK/GBIS/76442	Hordeum vulgare L. convar. distichon var. nutans (Rode) Alef.	H	SVK	Yes	Yes
474	HOR 9685	10.25642/IPK/GBIS/76454	Hordeum vulgare L. convar. distichon var. nutans (Rode) Alef.	H	SVK	Yes	Yes
480	HOR 9692	10.25642/IPK/GBIS/76528	Hordeum vulgare L. convar. distichon var. nutans (Rode) Alef.	H	SVK	Yes	Yes
481	HOR 9693	10.25642/IPK/GBIS/76529	Hordeum vulgare L. convar. distichon var. nutans (Rode) Alef.	H	SVK	Yes	Yes
483	HOR 9695	10.25642/IPK/GBIS/76578	Hordeum vulgare L. convar. distichon var. nutans (Rode) Alef.	H	SVK	Yes	Yes
488	HOR 9700	10.25642/IPK/GBIS/76630	Hordeum vulgare L. convar. distichon var. nutans (Rode) Alef.	H	SVK	Yes	Yes
489	HOR 1732	10.25642/IPK/GBIS/17871	Hordeum vulgare L. convar. distichon var. erectum (Rode) Alef.	H	SWE	Yes	Yes
492	HOR 12154	10.25642/IPK/GBIS/86622	Hordeum vulgare L. convar. distichon var. nutans (Rode) Alef.	H	CHE	Yes	Yes
493	HOR 12166	10.25642/IPK/GBIS/86634	Hordeum vulgare L. convar. distichon var. nutans (Rode) Alef.	H	CHE	Yes	Yes
497	HOR 12206	10.25642/IPK/GBIS/88513	Hordeum vulgare L. convar. distichon var. nutans (Rode) Alef.	H	CHE	Yes	Yes
499	HOR 4469	10.25642/IPK/GBIS/20433	Hordeum vulgare L. convar. distichon var. nutans (Rode) Alef.	H	SYR	Yes	Yes
507	HOR 441	10.25642/IPK/GBIS/16669	Hordeum vulgare L. convar. distichon var. nutans (Rode) Alef.	H	TUR	Yes	Yes
510	HOR 509	10.25642/IPK/GBIS/16736	Hordeum vulgare L. convar. distichon var. nutans (Rode) Alef.	H	TUR	Yes	Yes
511	HOR 526	10.25642/IPK/GBIS/16752	Hordeum vulgare L. convar. distichon var. nutans (Rode) Alef.	H	TUR	Yes	Yes
512	HOR 527	10.25642/IPK/GBIS/16753	Hordeum vulgare L. convar. distichon var. nutans (Rode) Alef.	H	TUR	Yes	Yes
514	HOR 572	10.25642/IPK/GBIS/16798	Hordeum vulgare L. convar. distichon var. nutans (Rode) Alef.	H	TUR	Yes	Yes
518	HOR 655	10.25642/IPK/GBIS/16880	Hordeum vulgare L. convar. distichon var. nutans (Rode) Alef.	H	TUR	Yes	Yes
521	HOR 902	10.25642/IPK/GBIS/17116	Hordeum vulgare L. convar. distichon var. nutans (Rode) Alef.	H	TUR	Yes	Yes
522	HOR 1178	10.25642/IPK/GBIS/17376	Hordeum vulgare L. convar. distichon var. erectum (Rode) Alef.	H	TUR	Yes	Yes
526	HOR 1260	10.25642/IPK/GBIS/17454	Hordeum vulgare L. convar. distichon var. nigrescens Körn.	H	TUR	Yes	Yes
527	HOR 1408	10.25642/IPK/GBIS/17571	Hordeum vulgare L. convar. distichon var. nutans (Rode) Alef.	H	TUR	Yes	Yes
528	HOR 1415	10.25642/IPK/GBIS/17576	Hordeum vulgare L. convar. distichon var. nutans (Rode) Alef.	H	TUR	Yes	Yes
529	HOR 1740	10.25642/IPK/GBIS/17879	Hordeum vulgare L. convar. distichon var. nigrescens Körn.	H	TUR	Yes	Yes
534	HOR 4078	10.25642/IPK/GBIS/20051	Hordeum vulgare L. convar. distichon var. medicum Körn.	H	TUR	Yes	Yes
535	HOR 4093	10.25642/IPK/GBIS/20066	Hordeum vulgare L. convar. distichon var. nigrescens Körn.	H	TUR	Yes	Yes
538	HOR 7964	10.25642/IPK/GBIS/23685	Hordeum vulgare L. convar. distichon var. medicum Körn.	H	TUR	Yes	Yes
543	HOR 7977	10.25642/IPK/GBIS/23698	Hordeum vulgare L. convar. distichon var. nutans (Rode) Alef.	H	TUR	Yes	Yes
544	HOR 7978	10.25642/IPK/GBIS/23699	Hordeum vulgare L. convar. distichon var. nutans (Rode) Alef.	H	TUR	Yes	Yes
546	HOR 8006	10.25642/IPK/GBIS/23726	Hordeum vulgare L. convar. distichon var. medicum Körn.	H	TUR	No	No
551	HOR 8113	10.25642/IPK/GBIS/23825	Hordeum vulgare L. convar. distichon var. nutans (Rode) Alef.	H	TUR	Yes	Yes
552	HOR 8158	10.25642/IPK/GBIS/23867	Hordeum vulgare L. convar. distichon var. medicum Körn.	H	TUR	Yes	Yes
554	HOR 10567	10.25642/IPK/GBIS/26269	Hordeum vulgare L. convar. distichon var. nutans (Rode) Alef.	H	TUR	Yes	Yes
555	HOR 203	10.25642/IPK/GBIS/16459	Hordeum vulgare L. convar. distichon var. nutans (Rode) Alef.	H	UKR	Yes	Yes
557	HOR 757	10.25642/IPK/GBIS/16982	Hordeum vulgare L. convar. distichon var. nutans (Rode) Alef.	H	YUG	Yes	Yes
558	BCC 1434	10.25642/IPK/GBIS/638452	Hordeum vulgare L. convar. distichon var. nutans (Rode) Alef.	H	YUG	Yes	Yes
559	HOR 4016	10.25642/IPK/GBIS/19992	Hordeum vulgare L. convar. distichon var. nutans (Rode) Alef.	H	YUG	Yes	Yes
560	HOR 4017	10.25642/IPK/GBIS/19993	Hordeum vulgare L. convar. distichon var. nutans (Rode) Alef.	H	YUG	Yes	Yes
1219	HOR 10334	10.25642/IPK/GBIS/77934	Hordeum vulgare L. convar. deficiens var. steudelii Körn.	H	ETH	Yes	No
1220	HOR 10800	10.25642/IPK/GBIS/92403	Hordeum vulgare L. convar. deficiens var. deficiens (Steud.) Körn.	H	ETH	Yes	No
1225	HOR 6514	10.25642/IPK/GBIS/22423	Hordeum vulgare L. convar. labile var. steudelii-nigrum (Schiem.) Mansf.	H	ETH	Yes	No
1236	HOR 10958	10.25642/IPK/GBIS/68148	Hordeum vulgare L.	H	DZA	Yes	No
1239	HOR 10954	10.25642/IPK/GBIS/68287	Hordeum vulgare L. convar. distichon var. nutans (Rode) Alef.	H	AUT	Yes	No
1240	HOR 10879	10.25642/IPK/GBIS/85838	Hordeum vulgare L. convar. distichon var. nutans (Rode) Alef.	H	GEO	Yes	No
1241	HOR 10886	10.25642/IPK/GBIS/85893	Hordeum vulgare L. convar. distichon var. nutans (Rode) Alef.	H	GEO	Yes	No
1243	HOR 10892	10.25642/IPK/GBIS/86009	Hordeum vulgare L. convar. distichon var. nutans (Rode) Alef.	H	GEO	Yes	No
1248	HOR 10898	10.25642/IPK/GBIS/86015	Hordeum vulgare L. convar. distichon var. nutans (Rode) Alef.	H	GEO	Yes	No
1249	HOR 10899	10.25642/IPK/GBIS/86016	Hordeum vulgare L. convar. distichon var. nutans (Rode) Alef.	H	GEO	Yes	No
1259	HOR 3965	10.25642/IPK/GBIS/19943	Hordeum vulgare L. convar. distichon var. nudum (L.) Alef.	N	AUT	Yes	Yes
1267	HOR 7385	10.25642/IPK/GBIS/23210	Hordeum vulgare L. convar. distichon var. nudum (L.) Alef.	N	CZE	Yes	Yes
1269	HOR 7387	10.25642/IPK/GBIS/75697	Hordeum vulgare L. convar. distichon var. nudum (L.) Alef.	N	CZE	Yes	Yes
1274	HOR 1726	10.25642/IPK/GBIS/17865	Hordeum vulgare L. convar. distichon var. neogenes Körn.	N	ETH	Yes	Yes
1280	HOR 2720	10.25642/IPK/GBIS/18749	Hordeum vulgare L. convar. distichon var. viride (Vavilov & Orlov) Mansf.	N	ETH	Yes	Yes
1284	HOR 3292	10.25642/IPK/GBIS/19293	Hordeum vulgare L. convar. distichon var. nudum (L.) Alef.	N	ETH	Yes	Yes
1286	HOR 3294	10.25642/IPK/GBIS/19295	Hordeum vulgare L. convar. distichon var. viride (Vavilov & Orlov) Mansf.	N	ETH	Yes	Yes
1293	HOR 3595	10.25642/IPK/GBIS/19590	Hordeum vulgare L. convar. distichon var. viride (Vavilov & Orlov) Mansf.	N	ETH	No	No
1295	HOR 3597	10.25642/IPK/GBIS/19592	Hordeum vulgare L. convar. distichon var. viride (Vavilov & Orlov) Mansf.	N	ETH	No	No
1298	HOR 3600	10.25642/IPK/GBIS/19595	Hordeum vulgare L. convar. distichon var. nigrinudum (Vavilov) Mansf.	N	ETH	Yes	Yes
1299	HOR 3601	10.25642/IPK/GBIS/19596	Hordeum vulgare L. convar. distichon var. nigrinudum (Vavilov) Mansf.	N	ETH	Yes	Yes
1305	HOR 4450	10.25642/IPK/GBIS/20415	Hordeum vulgare L. convar. distichon var. nudum (L.) Alef.	N	ETH	No	No
1307	HOR 4453	10.25642/IPK/GBIS/20418	Hordeum vulgare L. convar. distichon var. nudum (L.) Alef.	N	ETH	Yes	Yes
1310	HOR 5199	10.25642/IPK/GBIS/21109	Hordeum vulgare L. convar. distichon var. neogenes Körn.	N	ETH	Yes	Yes
1312	HOR 5417	10.25642/IPK/GBIS/21327	Hordeum vulgare L. convar. distichon var. nudum (L.) Alef.	N	ETH	No	No
1315	HOR 5689	10.25642/IPK/GBIS/21599	Hordeum vulgare L. convar. distichon var. nudum (L.) Alef.	N	ETH	Yes	Yes
1320	HOR 5702	10.25642/IPK/GBIS/21612	Hordeum vulgare L. convar. distichon var. neogenes Körn.	N	ETH	Yes	Yes
1321	HOR 5712	10.25642/IPK/GBIS/21622	Hordeum vulgare L. convar. distichon var. viride (Vavilov & Orlov) Mansf.	N	ETH	Yes	Yes
1323	HOR 5719	10.25642/IPK/GBIS/21629	Hordeum vulgare L. convar. distichon var. nudum (L.) Alef.	N	ETH	No	No
1325	HOR 5827	10.25642/IPK/GBIS/21737	Hordeum vulgare L. convar. distichon var. nudum (L.) Alef.	N	ETH	No	No
1329	HOR 5918	10.25642/IPK/GBIS/21828	Hordeum vulgare L. convar. distichon var. neogenes Körn.	N	ETH	No	No
1331	HOR 5921	10.25642/IPK/GBIS/21831	Hordeum vulgare L. convar. distichon var. nigrinudum (Vavilov) Mansf.	N	ETH	Yes	Yes
1336	HOR 5929	10.25642/IPK/GBIS/21839	Hordeum vulgare L. convar. distichon var. duplialbum Körn.	N	ETH	Yes	Yes
1339	HOR 5965	10.25642/IPK/GBIS/21875	Hordeum vulgare L. convar. distichon var. nudum (L.) Alef.	N	ETH	Yes	Yes
1345	HOR 6765	10.25642/IPK/GBIS/22674	Hordeum vulgare L. convar. distichon var. nudum (L.) Alef.	N	ETH	Yes	Yes
1350	HOR 6891	10.25642/IPK/GBIS/22798	Hordeum vulgare L. convar. distichon var. viride (Vavilov & Orlov) Mansf.	N	ETH	Yes	Yes
1351	HOR 6892	10.25642/IPK/GBIS/22799	Hordeum vulgare L. convar. distichon var. viride (Vavilov & Orlov) Mansf.	N	ETH	Yes	Yes
1365	HOR 11435	10.25642/IPK/GBIS/56637	Hordeum vulgare L. convar. distichon var. nudum (L.) Alef.	N	ETH	Yes	Yes
1371	HOR 337	10.25642/IPK/GBIS/16579	Hordeum vulgare L. convar. distichon var. nudum (L.) Alef.	N	GER	Yes	Yes
1381	HOR 2781	10.25642/IPK/GBIS/18809	Hordeum vulgare L. convar. distichon var. nudum (L.) Alef.	N	IRN	Yes	Yes
1385	HOR 949	10.25642/IPK/GBIS/17160	Hordeum vulgare L. convar. distichon var. nudum (L.) Alef.	N	ITA	Yes	Yes
1386	BCC 1496	10.25642/IPK/GBIS/638514	Hordeum vulgare L. convar. distichon var. nudum (L.) Alef.	N	KAZ	Yes	Yes
1387	HOR 7533	10.25642/IPK/GBIS/23354	Hordeum vulgare L. convar. distichon var. nudum (L.) Alef.	N	POL	Yes	Yes
1389	HOR 8809	10.25642/IPK/GBIS/24506	Hordeum vulgare L. convar. distichon var. viride (Vavilov & Orlov) Mansf.	N	POL	Yes	Yes
1390	HOR 8810	10.25642/IPK/GBIS/24507	Hordeum vulgare L. convar. distichon var. viride (Vavilov & Orlov) Mansf.	N	POL	Yes	Yes
1391	HOR 8813	10.25642/IPK/GBIS/24510	Hordeum vulgare L. convar. distichon var. brunneinudum (Vavilov & Orlov) Mansf.	N	POL	Yes	Yes
1393	HOR 8827	10.25642/IPK/GBIS/24523	Hordeum vulgare L. convar. distichon var. viride (Vavilov & Orlov) Mansf.	N	POL	Yes	Yes
1395	HOR 8830	10.25642/IPK/GBIS/24526	Hordeum vulgare L. convar. distichon var. nudum (L.) Alef.	N	POL	Yes	Yes
1398	BCC 1489	10.25642/IPK/GBIS/638507	Hordeum vulgare L. convar. distichon var. nudum (L.) Alef.	N	RUS	Yes	Yes
1401	HOR 4463	10.25642/IPK/GBIS/20427	Hordeum vulgare L. convar. distichon var. nudum (L.) Alef.	N	RUS	Yes	Yes

## Sheet: Table S2
Table S2 Estimates of variance components and broad sense heritabilities (h2) for 220 diverse barley genotypes under control and osmotic stress conditions.
Traits	Variance components under non- stress			h2	Variance components under osmotic stress			h2
	Genotype	Genotype × Experiment	Error		Genotype	Genotype × Experiment	Error
Average root width (diameter)	2.97532e-06	8.23067e-06	1.12045e-05	0.300787	1.93938e-06	8.89715e-06	8.62419e-06	0.226987
Bushiness	2.18689e-09	0.00211528	0.0258859	2.90457e-07	0.00607557	0.00441937	0.028157	0.396461
Number of Connected Components	138.672	290.752	847.793	0.279583	205.491	1027.9	741.362	0.227116
Network depth	3.05805	2.50541	4.04602	0.574578	3.22988	19.0633	11.2064	0.207534
Ellipse Axes Ratio	0.00507479	0.00564234	0.0138646	0.446641	0.00551603	0.00221845	0.0110336	0.587834
Network Length Distribution	0.0139704	0.0050482	0.0225192	0.631451	0.0083056	0.00911592	0.0274801	0.420887
Major Ellipse Axis	4.19748	4.0277	6.57594	0.534349	3.84657	16.7384	11.053	0.256797
Max. No. of roots	0.616002	0.195047	1.30497	0.592442	0.464101	0.762603	1.16296	0.408488
Network Width	4.64194	3.56299	9.44901	0.528352	1.86602	2.98585	4.26134	0.421768
Median No. of roots	0.335248	0.100778	0.641298	0.61405	0.289977	0.210528	0.487086	0.560871
Minor Ellips Axis	3.41595	6.14163	10.7842	0.371994	2.13971	2.78974	4.7375	0.453428
Network area	1.52466	0.237339	1.22277	0.78227	0.345651	0.834682	0.698748	0.368624
Convex area	2460.28	2380.38	4230.06	0.522576	602.635	1792.9	1578.77	0.318218
Network Perimeter	4807.09	1643.06	5673.4	0.68215	2331.7	5656.13	4552.29	0.370238
Network solidity	2.87406e-05	3.88516e-05	6.08848e-05	0.45341	4.10007e-05	4.83167e-05	9.15097e-05	0.465724
Specific Root Length	7052.54	20393.1	30291.9	0.284124	46604.2	958857	539724	0.0705096
Network Surface Area	22.0784	3.00052	20.0444	0.772248	4.55931	15.1485	13.4147	0.294391
Network Length	1450.84	292.231	2228.98	0.673494	609.62	2589.94	2217.73	0.247912
Network Volume	0.00435565	0.00187635	0.00581232	0.645577	0.000389751	0.00143851	0.00129456	0.272049
Network Width/Depth Ratio	0.0062488	0.00340429	0.0121935	0.568108	0.00477202	0.0010083	0.00846881	0.645446
Root fresh weight	166672	31279.3	159732	0.749949	47516.5	10437.4	58662.6	0.704984
Root dry weight	592.592	22.5188	660.361	0.770659	663.317	151.957	683.394	0.728805
RWC	0.527558	0.832605	3.04809	0.309258	2.55843	1.9221	3.56736	0.579969
SFW	45267.7	3454.05	39412.6	0.796296	16135.9	2131.88	15622.1	0.764468
SDW	603.57	47.7232	466.11	0.811295	341.992	51.6788	305.235	0.77001
TotalBio.PEG	223419	0.0866545	428165	0.51067	92819	16404.8	114201	0.58701
Root.ShootRatio.PEG	0.0396746	4.23305	0.500431	0.136861	0.0667409	0.0070207	0.192322	0.401058

## Sheet: Table S3
Table S3 Estimates of variance components and repeatability for 220 diverse barley genotypes under control and osmotic stress conditions.
Exp	Traits	Variance components under non- stress		Repeatability	Variance components under osmotic stress		Repeatability
		Genotype	Error		Genotype	Error
Exp1	Average root width (diameter)	5.28813e-06	7.90419e-06	0.572295	1.74923e-05	6.99146e-06	0.833442
Exp1	Bushiness	3.96344e-09	0.0626299	1.26567e-07	0.0116406	0.0586488	0.28416
Exp1	Number of Connected Components	449.632	2107.98	0.299032	2052.63	469.358	0.897399
Exp1	Network depth	4.77768	6.18221	0.607168	39.4919	3.08863	0.962367
Exp1	Ellipse Axes Ratio	0.00969681	0.0225984	0.461841	0.00961892	0.0178048	0.519344
Exp1	Network Length Distribution	0.0142208	0.0456762	0.383734	0.0217243	0.045795	0.486855
Exp1	Major Ellipse Axis	7.47914	9.99048	0.59956	36.4415	5.65735	0.927969
Exp1	Max. No. of roots	0.617137	3.24371	0.275632	1.85108	1.75339	0.678605
Exp1	Network Width	5.81796	15.0239	0.436459	7.79798	5.38269	0.74342
Exp1	Median No. of roots	0.340142	1.36591	0.332463	0.714202	0.779261	0.64702
Exp1	Minor Ellips Axis	6.61469	15.0509	0.467795	7.82993	6.32655	0.712252
Exp1	Network area	1.24687	2.52871	0.496518	2.05468	0.583324	0.875695
Exp1	Convex area	3048.38	5570.55	0.522551	3992.13	1365.93	0.853914
Exp1	Network Perimeter	4825.8	12966.9	0.426713	13792.7	3489.9	0.887696
Exp1	Network solidity	6.414e-05	7.96508e-05	0.616936	0.000129712	0.000139235	0.650742
Exp1	Specific Root Length	30142.6	44854.5	0.573382	1.96178e+06	108220	0.973158
Exp1	Network Surface Area	17.6503	45.4852	0.436965	33.4309	12.7623	0.839718
Exp1	Network Length	1189.64	6000	0.283948	5292.75	2003.44	0.840857
Exp1	Network Volume	0.00371037	0.00928621	0.444171	0.00316105	0.00131845	0.827441
Exp1	Network Widthto/Depth Ratio	0.00937707	0.0200681	0.483077	0.00700244	0.0159218	0.467973
Exp1	Root fresh weight	151936	302450	0.501173	63838.8	113173	0.530111
Exp1	Root dery weight	719.455	1262.73	0.532606	885.186	1269.12	0.582456
Exp1	RWC	1.27736	6.34099	0.287186	3.67297	5.18018	0.586449
Exp1	SFW	45134.9	69656.2	0.564447	17390.9	28342	0.551009
Exp1	RDW	719.455	1262.73	0.532606	885.186	1269.12	0.582456
Exp1	Total Biomass	260555	707873	0.424017	94093.6	224395	0.456121
Exp1	Root/Shoot Ratio	0.0226479	1.2072	0.0361645	0.0866738	0.153172	0.530894
Exp2	Average root width (diameter)	1.71594e-05	2.05403e-05	0.625581	4.03672e-06	9.79299e-06	0.451878
Exp2	Bushiness	0.00474724	0.036098	0.208246	0.0081548	0.046039	0.261587
Exp2	Number of Connected Components	402.941	720.475	0.527977	350.235	472.65	0.5971
Exp2	Network depth	6.35623	4.98083	0.71849	5.11583	3.64336	0.737415
Exp2	Ellipse Axes Ratio	0.0117375	0.0215755	0.521081	0.00585883	0.0218805	0.348758
Exp2	Network Length Distribution	0.0235363	0.0344977	0.577081	0.0131421	0.0458903	0.364176
Exp2	Major Ellipse Axis	8.96723	8.26687	0.684487	4.90996	5.08109	0.659011
Exp2	Max. No. of roots	1.00163	1.59727	0.556379	0.603554	1.37305	0.467843
Exp2	Network Width	10.5919	15.6462	0.575178	1.97718	5.66265	0.411183
Exp2	Median No. of roots	0.531912	0.997728	0.516031	0.289985	0.747337	0.436952
Exp2	Minor Ellips Axis	12.5005	15.8024	0.612718	2.06045	7.02939	0.369578
Exp2	Network area	2.27702	1.88754	0.706976	0.306744	0.544001	0.530016
Exp2	Convex area	6628.87	6588.77	0.668014	826.673	1362.42	0.548234
Exp2	Network Perimeter	8007.7	6493.13	0.711526	2182.38	3432.32	0.559794
Exp2	Network solidity	7.08549e-05	8.63e-05	0.621508	4.66016e-05	0.000132302	0.413308
Exp2	Specific Root Length	24702	35445.5	0.582255	50994.6	136039	0.428475
Exp2	Network Surface Area	32.1622	29.0518	0.688874	6.06941	10.5747	0.534431
Exp2	Network Length	2296.51	2331.46	0.663302	1113.1	1686.63	0.56895
Exp2	Network Volume	0.00869039	0.0102439	0.629175	0.000494348	0.000978372	0.502624
Exp2	Network Widthto/Depth Ratio	0.00992908	0.0218971	0.475584	0.00456371	0.0159223	0.364372
Exp2	Root fresh weight	239698	276377	0.634312	51167.8	101107	0.503019
Exp2	Root dery weight	499.679	1340.95	0.42702	726.475	1171.93	0.55353
Exp2	RWC	1.32719	4.35925	0.378461	5.20737	5.31062	0.66229
Exp2	SFW	52320.4	81143	0.56324	19040.4	29960.6	0.55967
Exp2	SDW	598.211	1000.11	0.544688	414.208	571.723	0.591667
Exp2	Total Biomass	30064	1.16e+06	0.0492802	123263	200367	0.551645
Exp2	Root/Shoot Ratio	0.054913	0.799108	0.120831	0.0609185	0.602944	0.168

## Sheet: Table S4
Table S4 BLUEs value for 27 root traits across the experiments for control condition in 220 barley landraces. The predicted BLUEs values for 4 biological replicats in each trait, standard error and status are given.
Across the experiments
Genotype	Trait Name	Predicted value	Standard Error	Status
GT_1	Avarage Root Width (Diameter)	0.0336131	0.00505815	Estimable
GT_104	Avarage Root Width (Diameter)	0.0358106	0.00505815	Estimable
GT_106	Avarage Root Width (Diameter)	0.0343328	0.00505815	Estimable
GT_108	Avarage Root Width (Diameter)	0.0301471	0.00505815	Estimable
GT_11	Avarage Root Width (Diameter)	0.0290669	0.00505815	Estimable
GT_113	Avarage Root Width (Diameter)	0.0325742	0.00505815	Estimable
GT_119	Avarage Root Width (Diameter)	0.0350507	0.00519852	Estimable
GT_120	Avarage Root Width (Diameter)	0.0364783	0.00505815	Estimable
GT_121	Avarage Root Width (Diameter)	0.0392289	0.00505815	Estimable
GT_1219	Avarage Root Width (Diameter)	0.047094	0.00505815	Estimable
GT_122	Avarage Root Width (Diameter)	0.0371633	0.00505815	Estimable
GT_1220	Avarage Root Width (Diameter)	0.0312434	0.00505815	Estimable
GT_1225	Avarage Root Width (Diameter)	0.0356129	0.00505815	Estimable
GT_123	Avarage Root Width (Diameter)	0.0265203	0.00505815	Estimable
GT_1236	Avarage Root Width (Diameter)	0.0389511	0.00505815	Estimable
GT_1239	Avarage Root Width (Diameter)	0.0320575	0.00505815	Estimable
GT_124	Avarage Root Width (Diameter)	0.0307553	0.00505815	Estimable
GT_1240	Avarage Root Width (Diameter)	0.0404454	0.00505815	Estimable
GT_1241	Avarage Root Width (Diameter)	0.0370765	0.00505815	Estimable
GT_1243	Avarage Root Width (Diameter)	0.0335008	0.00505815	Estimable
GT_1248	Avarage Root Width (Diameter)	0.0375278	0.00505815	Estimable
GT_1249	Avarage Root Width (Diameter)	0.0315847	0.00505815	Estimable
GT_1259	Avarage Root Width (Diameter)	0.0355383	0.00505815	Estimable
GT_126	Avarage Root Width (Diameter)	0.0315389	0.00505815	Estimable
GT_1267	Avarage Root Width (Diameter)	0.0345775	0.00505815	Estimable
GT_1269	Avarage Root Width (Diameter)	0.0309122	0.00505815	Estimable
GT_127	Avarage Root Width (Diameter)	0.0348759	0.00505815	Estimable
GT_1274	Avarage Root Width (Diameter)	0.0302997	0.00505815	Estimable
GT_128	Avarage Root Width (Diameter)	0.0347987	0.00505815	Estimable
GT_1280	Avarage Root Width (Diameter)	0.0332511	0.00505815	Estimable
GT_1284	Avarage Root Width (Diameter)	0.0368662	0.00505815	Estimable
GT_1286	Avarage Root Width (Diameter)	0.0334846	0.00505815	Estimable
GT_1298	Avarage Root Width (Diameter)	0.0324087	0.00505815	Estimable
GT_1299	Avarage Root Width (Diameter)	0.0314105	0.00505815	Estimable
GT_1307	Avarage Root Width (Diameter)	0.0388662	0.00505815	Estimable
GT_1310	Avarage Root Width (Diameter)	0.0301727	0.00505815	Estimable
GT_1315	Avarage Root Width (Diameter)	0.032755	0.00505815	Estimable
GT_1320	Avarage Root Width (Diameter)	0.0344885	0.00505815	Estimable
GT_1321	Avarage Root Width (Diameter)	0.0361079	0.00505815	Estimable
GT_1331	Avarage Root Width (Diameter)	0.0345987	0.00505815	Estimable
GT_1336	Avarage Root Width (Diameter)	0.030834	0.00505815	Estimable
GT_1339	Avarage Root Width (Diameter)	0.0318048	0.00505815	Estimable
GT_134	Avarage Root Width (Diameter)	0.0345872	0.00505815	Estimable
GT_1345	Avarage Root Width (Diameter)	0.033494	0.00505815	Estimable
GT_1350	Avarage Root Width (Diameter)	0.0355584	0.00505815	Estimable
GT_1351	Avarage Root Width (Diameter)	0.0341387	0.00505815	Estimable
GT_136	Avarage Root Width (Diameter)	0.0280707	0.00505815	Estimable
GT_1365	Avarage Root Width (Diameter)	0.040719	0.00505815	Estimable
GT_137	Avarage Root Width (Diameter)	0.0320449	0.00505815	Estimable
GT_1371	Avarage Root Width (Diameter)	0.0324989	0.00505815	Estimable
GT_138	Avarage Root Width (Diameter)	0.0298608	0.00505815	Estimable
GT_1381	Avarage Root Width (Diameter)	0.0321663	0.00505815	Estimable
GT_1385	Avarage Root Width (Diameter)	0.0360148	0.00505815	Estimable
GT_1386	Avarage Root Width (Diameter)	0.0393934	0.00519852	Estimable
GT_1387	Avarage Root Width (Diameter)	0.0377915	0.00505815	Estimable
GT_1389	Avarage Root Width (Diameter)	0.0292685	0.00505815	Estimable
GT_1390	Avarage Root Width (Diameter)	0.0309838	0.00505815	Estimable
GT_1391	Avarage Root Width (Diameter)	0.0309154	0.00505815	Estimable
GT_1393	Avarage Root Width (Diameter)	0.0297735	0.00505815	Estimable
GT_1395	Avarage Root Width (Diameter)	0.0325652	0.00505815	Estimable
GT_1398	Avarage Root Width (Diameter)	0.0337697	0.00505815	Estimable
GT_1401	Avarage Root Width (Diameter)	0.0329344	0.00505815	Estimable
GT_142	Avarage Root Width (Diameter)	0.0356303	0.00505815	Estimable
GT_143	Avarage Root Width (Diameter)	0.0336641	0.00505815	Estimable
GT_145	Avarage Root Width (Diameter)	0.0339837	0.00505815	Estimable
GT_147	Avarage Root Width (Diameter)	0.0325347	0.00505815	Estimable
GT_152	Avarage Root Width (Diameter)	0.0334839	0.00505815	Estimable
GT_156	Avarage Root Width (Diameter)	0.0343045	0.00505815	Estimable
GT_157	Avarage Root Width (Diameter)	0.0376667	0.00505815	Estimable
GT_158	Avarage Root Width (Diameter)	0.0299189	0.00505815	Estimable
GT_163	Avarage Root Width (Diameter)	0.0330946	0.00505815	Estimable
GT_167	Avarage Root Width (Diameter)	0.03143	0.00505815	Estimable
GT_169	Avarage Root Width (Diameter)	0.0349499	0.00505815	Estimable
GT_171	Avarage Root Width (Diameter)	0.0368824	0.00505815	Estimable
GT_172	Avarage Root Width (Diameter)	0.0333089	0.00505815	Estimable
GT_173	Avarage Root Width (Diameter)	0.0318788	0.00505815	Estimable
GT_177	Avarage Root Width (Diameter)	0.0292023	0.00505815	Estimable
GT_181	Avarage Root Width (Diameter)	0.0340074	0.00505815	Estimable
GT_182	Avarage Root Width (Diameter)	0.0343519	0.00505815	Estimable
GT_188	Avarage Root Width (Diameter)	0.0366717	0.00519852	Estimable
GT_19	Avarage Root Width (Diameter)	0.0342353	0.00505815	Estimable
GT_191	Avarage Root Width (Diameter)	0.0343245	0.00505815	Estimable
GT_195	Avarage Root Width (Diameter)	0.0328386	0.00505815	Estimable
GT_196	Avarage Root Width (Diameter)	0.0349369	0.00505815	Estimable
GT_199	Avarage Root Width (Diameter)	0.0388285	0.00505815	Estimable
GT_201	Avarage Root Width (Diameter)	0.0360203	0.00505815	Estimable
GT_204	Avarage Root Width (Diameter)	0.0319021	0.00505815	Estimable
GT_205	Avarage Root Width (Diameter)	0.0383365	0.00505815	Estimable
GT_206	Avarage Root Width (Diameter)	0.0302955	0.00505815	Estimable
GT_211	Avarage Root Width (Diameter)	0.029927	0.00505815	Estimable
GT_219	Avarage Root Width (Diameter)	0.0327874	0.00505815	Estimable
GT_220	Avarage Root Width (Diameter)	0.0336193	0.00505815	Estimable
GT_222	Avarage Root Width (Diameter)	0.0350161	0.00505815	Estimable
GT_227	Avarage Root Width (Diameter)	0.0390788	0.00505815	Estimable
GT_228	Avarage Root Width (Diameter)	0.0338225	0.00505815	Estimable
GT_230	Avarage Root Width (Diameter)	0.0311872	0.00505815	Estimable
GT_234	Avarage Root Width (Diameter)	0.0325926	0.00505815	Estimable
GT_240	Avarage Root Width (Diameter)	0.0320424	0.00505815	Estimable
GT_245	Avarage Root Width (Diameter)	0.0337355	0.00505815	Estimable
GT_248	Avarage Root Width (Diameter)	0.0414137	0.00505815	Estimable
GT_256	Avarage Root Width (Diameter)	0.0326501	0.00505815	Estimable
GT_26	Avarage Root Width (Diameter)	0.0326441	0.00505815	Estimable
GT_263	Avarage Root Width (Diameter)	0.0362438	0.00505815	Estimable
GT_265	Avarage Root Width (Diameter)	0.0331828	0.00505815	Estimable
GT_267	Avarage Root Width (Diameter)	0.0322734	0.00505815	Estimable
GT_273	Avarage Root Width (Diameter)	0.0323185	0.00505815	Estimable
GT_277	Avarage Root Width (Diameter)	0.0355923	0.00505815	Estimable
GT_279	Avarage Root Width (Diameter)	0.0380955	0.00505815	Estimable
GT_280	Avarage Root Width (Diameter)	0.0394137	0.00505815	Estimable
GT_284	Avarage Root Width (Diameter)	0.0375662	0.00505815	Estimable
GT_288	Avarage Root Width (Diameter)	0.0319634	0.00505815	Estimable
GT_290	Avarage Root Width (Diameter)	0.0335596	0.00505815	Estimable
GT_30	Avarage Root Width (Diameter)	0.0305007	0.00505815	Estimable
GT_304	Avarage Root Width (Diameter)	0.03034	0.00505815	Estimable
GT_308	Avarage Root Width (Diameter)	0.0346339	0.00505815	Estimable
GT_309	Avarage Root Width (Diameter)	0.0336584	0.00505815	Estimable
GT_311	Avarage Root Width (Diameter)	0.0389489	0.00505815	Estimable
GT_312	Avarage Root Width (Diameter)	0.0333218	0.00505815	Estimable
GT_313	Avarage Root Width (Diameter)	0.0330583	0.00505815	Estimable
GT_314	Avarage Root Width (Diameter)	0.0375391	0.00505815	Estimable
GT_316	Avarage Root Width (Diameter)	0.0322682	0.00505815	Estimable
GT_318	Avarage Root Width (Diameter)	0.0384935	0.00505815	Estimable
GT_319	Avarage Root Width (Diameter)	0.0329254	0.00505815	Estimable
GT_320	Avarage Root Width (Diameter)	0.0358962	0.00505815	Estimable
GT_327	Avarage Root Width (Diameter)	0.0340569	0.00505815	Estimable
GT_328	Avarage Root Width (Diameter)	0.0333872	0.00505815	Estimable
GT_329	Avarage Root Width (Diameter)	0.035695	0.00505815	Estimable
GT_330	Avarage Root Width (Diameter)	0.0330711	0.00505815	Estimable
GT_333	Avarage Root Width (Diameter)	0.0262333	0.00505815	Estimable
GT_338	Avarage Root Width (Diameter)	0.0281646	0.00505815	Estimable
GT_340	Avarage Root Width (Diameter)	0.028611	0.00505815	Estimable
GT_344	Avarage Root Width (Diameter)	0.0314739	0.00505815	Estimable
GT_347	Avarage Root Width (Diameter)	0.0307668	0.00505815	Estimable
GT_363	Avarage Root Width (Diameter)	0.0370845	0.00505815	Estimable
GT_364	Avarage Root Width (Diameter)	0.0288238	0.00505815	Estimable
GT_365	Avarage Root Width (Diameter)	0.0372751	0.00505815	Estimable
GT_366	Avarage Root Width (Diameter)	0.0357109	0.00505815	Estimable
GT_371	Avarage Root Width (Diameter)	0.0357213	0.00505815	Estimable
GT_38	Avarage Root Width (Diameter)	0.0341926	0.00505815	Estimable
GT_380	Avarage Root Width (Diameter)	0.0354846	0.00505815	Estimable
GT_381	Avarage Root Width (Diameter)	0.038237	0.00505815	Estimable
GT_382	Avarage Root Width (Diameter)	0.0331594	0.00505815	Estimable
GT_384	Avarage Root Width (Diameter)	0.0377633	0.00505815	Estimable
GT_387	Avarage Root Width (Diameter)	0.037154	0.00505815	Estimable
GT_394	Avarage Root Width (Diameter)	0.0319067	0.00505815	Estimable
GT_396	Avarage Root Width (Diameter)	0.0362083	0.00505815	Estimable
GT_399	Avarage Root Width (Diameter)	0.0342481	0.00505815	Estimable
GT_4	Avarage Root Width (Diameter)	0.0351334	0.00505815	Estimable
GT_40	Avarage Root Width (Diameter)	0.0368674	0.00505815	Estimable
GT_401	Avarage Root Width (Diameter)	0.0449756	0.00505815	Estimable
GT_402	Avarage Root Width (Diameter)	0.0351853	0.00505815	Estimable
GT_404	Avarage Root Width (Diameter)	0.0400883	0.00505815	Estimable
GT_407	Avarage Root Width (Diameter)	0.0364473	0.00505815	Estimable
GT_409	Avarage Root Width (Diameter)	0.0352886	0.00505815	Estimable
GT_412	Avarage Root Width (Diameter)	0.0307534	0.00505815	Estimable
GT_414	Avarage Root Width (Diameter)	0.0335834	0.00505815	Estimable
GT_417	Avarage Root Width (Diameter)	0.0387035	0.00505815	Estimable
GT_425	Avarage Root Width (Diameter)	0.0363704	0.00505815	Estimable
GT_43	Avarage Root Width (Diameter)	0.0312122	0.00505815	Estimable
GT_433	Avarage Root Width (Diameter)	0.0320183	0.00505815	Estimable
GT_438	Avarage Root Width (Diameter)	0.0378609	0.00505815	Estimable
GT_439	Avarage Root Width (Diameter)	0.0277575	0.00505815	Estimable
GT_451	Avarage Root Width (Diameter)	0.0376708	0.00505815	Estimable
GT_454	Avarage Root Width (Diameter)	0.0405334	0.00505815	Estimable
GT_46	Avarage Root Width (Diameter)	0.0338651	0.00505815	Estimable
GT_460	Avarage Root Width (Diameter)	0.0365967	0.00505815	Estimable
GT_463	Avarage Root Width (Diameter)	0.0334263	0.00505815	Estimable
GT_465	Avarage Root Width (Diameter)	0.0367222	0.00505815	Estimable
GT_470	Avarage Root Width (Diameter)	0.0384301	0.00505815	Estimable
GT_471	Avarage Root Width (Diameter)	0.0416063	0.00505815	Estimable
GT_472	Avarage Root Width (Diameter)	0.037478	0.00505815	Estimable
GT_473	Avarage Root Width (Diameter)	0.038208	0.00505815	Estimable
GT_474	Avarage Root Width (Diameter)	0.0366861	0.00505815	Estimable
GT_480	Avarage Root Width (Diameter)	0.0356345	0.00505815	Estimable
GT_481	Avarage Root Width (Diameter)	0.0342409	0.00505815	Estimable
GT_483	Avarage Root Width (Diameter)	0.0349109	0.00505815	Estimable
GT_488	Avarage Root Width (Diameter)	0.0323439	0.00505815	Estimable
GT_489	Avarage Root Width (Diameter)	0.0326393	0.00505815	Estimable
GT_492	Avarage Root Width (Diameter)	0.0332581	0.00505815	Estimable
GT_493	Avarage Root Width (Diameter)	0.0328033	0.00505815	Estimable
GT_497	Avarage Root Width (Diameter)	0.03056	0.00505815	Estimable
GT_499	Avarage Root Width (Diameter)	0.034665	0.00505815	Estimable
GT_5	Avarage Root Width (Diameter)	0.0375052	0.00505815	Estimable
GT_507	Avarage Root Width (Diameter)	0.0350683	0.00505815	Estimable
GT_510	Avarage Root Width (Diameter)	0.0409355	0.00505815	Estimable
GT_511	Avarage Root Width (Diameter)	0.0386503	0.00505815	Estimable
GT_512	Avarage Root Width (Diameter)	0.0376029	0.00505815	Estimable
GT_514	Avarage Root Width (Diameter)	0.0391334	0.00505815	Estimable
GT_518	Avarage Root Width (Diameter)	0.0388356	0.00505815	Estimable
GT_52	Avarage Root Width (Diameter)	0.0358621	0.00505815	Estimable
GT_521	Avarage Root Width (Diameter)	0.0348681	0.00505815	Estimable
GT_522	Avarage Root Width (Diameter)	0.033598	0.00505815	Estimable
GT_526	Avarage Root Width (Diameter)	0.0415872	0.00505815	Estimable
GT_527	Avarage Root Width (Diameter)	0.0373716	0.00505815	Estimable
GT_528	Avarage Root Width (Diameter)	0.0328297	0.00505815	Estimable
GT_529	Avarage Root Width (Diameter)	0.0323835	0.00505815	Estimable
GT_534	Avarage Root Width (Diameter)	0.0420143	0.00505815	Estimable
GT_535	Avarage Root Width (Diameter)	0.0387937	0.00505815	Estimable
GT_538	Avarage Root Width (Diameter)	0.0316172	0.00505815	Estimable
GT_543	Avarage Root Width (Diameter)	0.0348645	0.00505815	Estimable
GT_544	Avarage Root Width (Diameter)	0.0389608	0.00505815	Estimable
GT_551	Avarage Root Width (Diameter)	0.0342594	0.00505815	Estimable
GT_552	Avarage Root Width (Diameter)	0.034545	0.00505815	Estimable
GT_554	Avarage Root Width (Diameter)	0.034119	0.00505815	Estimable
GT_555	Avarage Root Width (Diameter)	0.0318246	0.00505815	Estimable
GT_557	Avarage Root Width (Diameter)	0.0316279	0.00505815	Estimable
GT_558	Avarage Root Width (Diameter)	0.0305674	0.00505815	Estimable
GT_559	Avarage Root Width (Diameter)	0.0328914	0.00505815	Estimable
GT_560	Avarage Root Width (Diameter)	0.0361167	0.00505815	Estimable
GT_57	Avarage Root Width (Diameter)	0.035317	0.00505815	Estimable
GT_60	Avarage Root Width (Diameter)	0.0332838	0.00505815	Estimable
GT_61	Avarage Root Width (Diameter)	0.0314659	0.00505815	Estimable
GT_68	Avarage Root Width (Diameter)	0.0345241	0.00505815	Estimable
GT_7	Avarage Root Width (Diameter)	0.0302729	0.00505815	Estimable
GT_76	Avarage Root Width (Diameter)	0.0333068	0.00505815	Estimable
GT_8	Avarage Root Width (Diameter)	0.0304578	0.00577109	Estimable
GT_84	Avarage Root Width (Diameter)	0.0338205	0.00505815	Estimable
GT_89	Avarage Root Width (Diameter)	0.0304358	0.00505815	Estimable
GT_91	Avarage Root Width (Diameter)	0.0325458	0.00505815	Estimable
GT_92	Avarage Root Width (Diameter)	0.0316367	0.00505815	Estimable
GT_1	Network Bushiness	1.54286	0.129589	Estimable
GT_104	Network Bushiness	1.4875	0.129589	Estimable
GT_106	Network Bushiness	1.44167	0.129589	Estimable
GT_108	Network Bushiness	1.5	0.129589	Estimable
GT_11	Network Bushiness	1.40417	0.129589	Estimable
GT_113	Network Bushiness	1.51667	0.129589	Estimable
GT_119	Network Bushiness	1.57083	0.129589	Estimable
GT_120	Network Bushiness	1.52083	0.129589	Estimable
GT_121	Network Bushiness	1.40833	0.129589	Estimable
GT_1219	Network Bushiness	1.41667	0.129589	Estimable
GT_122	Network Bushiness	1.45	0.129589	Estimable
GT_1220	Network Bushiness	1.325	0.129589	Estimable
GT_1225	Network Bushiness	1.63458	0.145164	Estimable
GT_123	Network Bushiness	1.83333	0.129589	Estimable
GT_1236	Network Bushiness	1.575	0.129589	Estimable
GT_1239	Network Bushiness	1.51756	0.129589	Estimable
GT_124	Network Bushiness	1.51431	0.145164	Estimable
GT_1240	Network Bushiness	1.52083	0.129589	Estimable
GT_1241	Network Bushiness	1.525	0.129589	Estimable
GT_1243	Network Bushiness	1.5875	0.129589	Estimable
GT_1248	Network Bushiness	1.5	0.129589	Estimable
GT_1249	Network Bushiness	1.51667	0.129589	Estimable
GT_1259	Network Bushiness	1.48214	0.129589	Estimable
GT_126	Network Bushiness	1.41667	0.129589	Estimable
GT_1267	Network Bushiness	1.60417	0.129589	Estimable
GT_1269	Network Bushiness	1.63333	0.129589	Estimable
GT_127	Network Bushiness	1.7	0.129589	Estimable
GT_1274	Network Bushiness	1.34881	0.129589	Estimable
GT_128	Network Bushiness	1.49583	0.129589	Estimable
GT_1280	Network Bushiness	1.57083	0.129589	Estimable
GT_1284	Network Bushiness	1.61667	0.129589	Estimable
GT_1286	Network Bushiness	1.525	0.129589	Estimable
GT_1298	Network Bushiness	1.5625	0.129589	Estimable
GT_1299	Network Bushiness	1.48333	0.129589	Estimable
GT_1307	Network Bushiness	1.625	0.129589	Estimable
GT_1310	Network Bushiness	1.42976	0.129589	Estimable
GT_1315	Network Bushiness	1.51667	0.129589	Estimable
GT_1320	Network Bushiness	1.625	0.129589	Estimable
GT_1321	Network Bushiness	1.43333	0.129589	Estimable
GT_1331	Network Bushiness	1.56667	0.129589	Estimable
GT_1336	Network Bushiness	1.55833	0.129589	Estimable
GT_1339	Network Bushiness	1.51667	0.129589	Estimable
GT_134	Network Bushiness	1.64583	0.129589	Estimable
GT_1345	Network Bushiness	1.5	0.129589	Estimable
GT_1350	Network Bushiness	1.79167	0.129589	Estimable
GT_1351	Network Bushiness	1.41667	0.129589	Estimable
GT_136	Network Bushiness	1.61667	0.129589	Estimable
GT_1365	Network Bushiness	1.69167	0.129589	Estimable
GT_137	Network Bushiness	1.45417	0.129589	Estimable
GT_1371	Network Bushiness	1.56667	0.129589	Estimable
GT_138	Network Bushiness	1.4625	0.129589	Estimable
GT_1381	Network Bushiness	1.58214	0.129589	Estimable
GT_1385	Network Bushiness	1.52083	0.129589	Estimable
GT_1386	Network Bushiness	1.63125	0.129589	Estimable
GT_1387	Network Bushiness	1.4369	0.129589	Estimable
GT_1389	Network Bushiness	1.675	0.129589	Estimable
GT_1390	Network Bushiness	1.72083	0.129589	Estimable
GT_1391	Network Bushiness	1.56369	0.129589	Estimable
GT_1393	Network Bushiness	1.6875	0.129589	Estimable
GT_1395	Network Bushiness	1.55714	0.129589	Estimable
GT_1398	Network Bushiness	1.425	0.129589	Estimable
GT_1401	Network Bushiness	1.40476	0.129589	Estimable
GT_142	Network Bushiness	1.48333	0.129589	Estimable
GT_143	Network Bushiness	1.56429	0.129589	Estimable
GT_145	Network Bushiness	1.42262	0.129589	Estimable
GT_147	Network Bushiness	1.63333	0.129589	Estimable
GT_152	Network Bushiness	1.4	0.129589	Estimable
GT_156	Network Bushiness	1.4875	0.129589	Estimable
GT_157	Network Bushiness	1.44167	0.129589	Estimable
GT_158	Network Bushiness	1.60417	0.129589	Estimable
GT_163	Network Bushiness	1.52083	0.129589	Estimable
GT_167	Network Bushiness	1.45833	0.129589	Estimable
GT_169	Network Bushiness	1.5875	0.129589	Estimable
GT_171	Network Bushiness	1.49881	0.129589	Estimable
GT_172	Network Bushiness	1.425	0.129589	Estimable
GT_173	Network Bushiness	1.49375	0.129589	Estimable
GT_177	Network Bushiness	1.68333	0.129589	Estimable
GT_181	Network Bushiness	1.74167	0.129589	Estimable
GT_182	Network Bushiness	1.425	0.129589	Estimable
GT_188	Network Bushiness	1.49821	0.129589	Estimable
GT_19	Network Bushiness	1.49583	0.129589	Estimable
GT_191	Network Bushiness	1.41667	0.129589	Estimable
GT_195	Network Bushiness	1.48214	0.129589	Estimable
GT_196	Network Bushiness	1.3316	0.145164	Estimable
GT_199	Network Bushiness	1.625	0.129589	Estimable
GT_201	Network Bushiness	1.4625	0.129589	Estimable
GT_204	Network Bushiness	1.44643	0.129589	Estimable
GT_205	Network Bushiness	1.40476	0.129589	Estimable
GT_206	Network Bushiness	1.49048	0.129589	Estimable
GT_211	Network Bushiness	1.425	0.129589	Estimable
GT_219	Network Bushiness	1.51667	0.129589	Estimable
GT_220	Network Bushiness	1.5625	0.129589	Estimable
GT_222	Network Bushiness	1.55893	0.129589	Estimable
GT_227	Network Bushiness	1.39583	0.129589	Estimable
GT_228	Network Bushiness	1.43214	0.129589	Estimable
GT_230	Network Bushiness	1.68333	0.129589	Estimable
GT_234	Network Bushiness	1.36667	0.129589	Estimable
GT_240	Network Bushiness	1.54167	0.129589	Estimable
GT_245	Network Bushiness	1.49583	0.129589	Estimable
GT_248	Network Bushiness	1.52083	0.129589	Estimable
GT_256	Network Bushiness	2.07141	0.175257	Estimable
GT_26	Network Bushiness	1.5119	0.129589	Estimable
GT_263	Network Bushiness	1.51667	0.129589	Estimable
GT_265	Network Bushiness	1.74395	0.145164	Estimable
GT_267	Network Bushiness	1.43333	0.129589	Estimable
GT_273	Network Bushiness	1.56667	0.129589	Estimable
GT_277	Network Bushiness	1.425	0.129589	Estimable
GT_279	Network Bushiness	1.48333	0.129589	Estimable
GT_280	Network Bushiness	1.5	0.129589	Estimable
GT_284	Network Bushiness	1.40833	0.129589	Estimable
GT_288	Network Bushiness	1.45	0.129589	Estimable
GT_290	Network Bushiness	1.43214	0.129589	Estimable
GT_30	Network Bushiness	1.47619	0.129589	Estimable
GT_304	Network Bushiness	1.79167	0.129589	Estimable
GT_308	Network Bushiness	1.31061	0.145164	Estimable
GT_309	Network Bushiness	1.45	0.129589	Estimable
GT_311	Network Bushiness	1.38393	0.129589	Estimable
GT_312	Network Bushiness	1.4	0.129589	Estimable
GT_313	Network Bushiness	1.45855	0.145164	Estimable
GT_314	Network Bushiness	1.5	0.129589	Estimable
GT_316	Network Bushiness	1.67083	0.129589	Estimable
GT_318	Network Bushiness	1.91667	0.129589	Estimable
GT_319	Network Bushiness	1.60714	0.129589	Estimable
GT_320	Network Bushiness	1.52083	0.129589	Estimable
GT_327	Network Bushiness	1.48333	0.129589	Estimable
GT_328	Network Bushiness	1.4875	0.129589	Estimable
GT_329	Network Bushiness	1.46726	0.129589	Estimable
GT_330	Network Bushiness	1.7625	0.129589	Estimable
GT_333	Network Bushiness	1.36905	0.129589	Estimable
GT_338	Network Bushiness	1.55392	0.145164	Estimable
GT_340	Network Bushiness	1.64524	0.129589	Estimable
GT_344	Network Bushiness	1.53929	0.129589	Estimable
GT_347	Network Bushiness	1.91667	0.129589	Estimable
GT_363	Network Bushiness	1.55	0.129589	Estimable
GT_364	Network Bushiness	1.73194	0.129589	Estimable
GT_365	Network Bushiness	1.55833	0.129589	Estimable
GT_366	Network Bushiness	1.34167	0.129589	Estimable
GT_371	Network Bushiness	1.70833	0.129589	Estimable
GT_38	Network Bushiness	1.4625	0.129589	Estimable
GT_380	Network Bushiness	1.51667	0.129589	Estimable
GT_381	Network Bushiness	1.62083	0.129589	Estimable
GT_382	Network Bushiness	1.48333	0.129589	Estimable
GT_384	Network Bushiness	1.57917	0.129589	Estimable
GT_387	Network Bushiness	1.30833	0.129589	Estimable
GT_394	Network Bushiness	1.51944	0.129589	Estimable
GT_396	Network Bushiness	1.5	0.129589	Estimable
GT_399	Network Bushiness	1.40357	0.129589	Estimable
GT_4	Network Bushiness	1.52083	0.129589	Estimable
GT_40	Network Bushiness	1.65	0.129589	Estimable
GT_401	Network Bushiness	1.56667	0.129589	Estimable
GT_402	Network Bushiness	1.4875	0.129589	Estimable
GT_404	Network Bushiness	1.43333	0.129589	Estimable
GT_407	Network Bushiness	1.47917	0.129589	Estimable
GT_409	Network Bushiness	1.47421	0.129589	Estimable
GT_412	Network Bushiness	1.4	0.129589	Estimable
GT_414	Network Bushiness	1.33929	0.129589	Estimable
GT_417	Network Bushiness	1.54375	0.129589	Estimable
GT_425	Network Bushiness	1.375	0.129589	Estimable
GT_43	Network Bushiness	1.56667	0.129589	Estimable
GT_433	Network Bushiness	1.58631	0.129589	Estimable
GT_438	Network Bushiness	1.39167	0.129589	Estimable
GT_439	Network Bushiness	1.61012	0.129589	Estimable
GT_451	Network Bushiness	1.59107	0.129589	Estimable
GT_454	Network Bushiness	1.4875	0.129589	Estimable
GT_46	Network Bushiness	1.62083	0.129589	Estimable
GT_460	Network Bushiness	1.45417	0.129589	Estimable
GT_463	Network Bushiness	1.51667	0.129589	Estimable
GT_465	Network Bushiness	1.5375	0.129589	Estimable
GT_470	Network Bushiness	1.5375	0.129589	Estimable
GT_471	Network Bushiness	1.55	0.129589	Estimable
GT_472	Network Bushiness	1.52083	0.129589	Estimable
GT_473	Network Bushiness	1.40833	0.129589	Estimable
GT_474	Network Bushiness	1.51786	0.129589	Estimable
GT_480	Network Bushiness	1.7	0.129589	Estimable
GT_481	Network Bushiness	1.46726	0.129589	Estimable
GT_483	Network Bushiness	1.775	0.129589	Estimable
GT_488	Network Bushiness	1.4875	0.129589	Estimable
GT_489	Network Bushiness	1.75	0.129589	Estimable
GT_492	Network Bushiness	1.61652	0.145164	Estimable
GT_493	Network Bushiness	1.60714	0.129589	Estimable
GT_497	Network Bushiness	1.67857	0.129589	Estimable
GT_499	Network Bushiness	1.54464	0.129589	Estimable
GT_5	Network Bushiness	1.39583	0.129589	Estimable
GT_507	Network Bushiness	1.55	0.129589	Estimable
GT_510	Network Bushiness	1.32917	0.129589	Estimable
GT_511	Network Bushiness	1.4	0.129589	Estimable
GT_512	Network Bushiness	1.35833	0.129589	Estimable
GT_514	Network Bushiness	1.33929	0.129589	Estimable
GT_518	Network Bushiness	1.50833	0.129589	Estimable
GT_52	Network Bushiness	1.48333	0.129589	Estimable
GT_521	Network Bushiness	1.275	0.129589	Estimable
GT_522	Network Bushiness	1.39524	0.129589	Estimable
GT_526	Network Bushiness	1.55417	0.129589	Estimable
GT_527	Network Bushiness	1.28569	0.145164	Estimable
GT_528	Network Bushiness	1.51071	0.129589	Estimable
GT_529	Network Bushiness	1.525	0.129589	Estimable
GT_534	Network Bushiness	1.50417	0.129589	Estimable
GT_535	Network Bushiness	1.32917	0.129589	Estimable
GT_538	Network Bushiness	1.59821	0.129589	Estimable
GT_543	Network Bushiness	1.425	0.129589	Estimable
GT_544	Network Bushiness	1.41667	0.129589	Estimable
GT_551	Network Bushiness	1.4625	0.129589	Estimable
GT_552	Network Bushiness	1.45536	0.129589	Estimable
GT_554	Network Bushiness	1.51667	0.129589	Estimable
GT_555	Network Bushiness	1.3631	0.129589	Estimable
GT_557	Network Bushiness	1.625	0.129589	Estimable
GT_558	Network Bushiness	1.475	0.129589	Estimable
GT_559	Network Bushiness	1.47024	0.129589	Estimable
GT_560	Network Bushiness	1.41339	0.129589	Estimable
GT_57	Network Bushiness	1.55	0.129589	Estimable
GT_60	Network Bushiness	1.5	0.129589	Estimable
GT_61	Network Bushiness	1.43214	0.129589	Estimable
GT_68	Network Bushiness	1.58333	0.129589	Estimable
GT_7	Network Bushiness	1.39167	0.129589	Estimable
GT_76	Network Bushiness	1.7375	0.129589	Estimable
GT_8	Network Bushiness	1.73333	0.129589	Estimable
GT_84	Network Bushiness	1.53333	0.129589	Estimable
GT_89	Network Bushiness	1.45833	0.129589	Estimable
GT_91	Network Bushiness	1.31308	0.175257	Estimable
GT_92	Network Bushiness	1.35417	0.129589	Estimable
GT_1	Number of Connected Components	86	24.9521	Estimable
GT_104	Number of Connected Components	87.25	24.9521	Estimable
GT_106	Number of Connected Components	123.25	24.9521	Estimable
GT_108	Number of Connected Components	57.5	24.9521	Estimable
GT_11	Number of Connected Components	95.75	24.9521	Estimable
GT_113	Number of Connected Components	87	24.9521	Estimable
GT_119	Number of Connected Components	68.75	24.9521	Estimable
GT_120	Number of Connected Components	56	24.9521	Estimable
GT_121	Number of Connected Components	69.75	24.9521	Estimable
GT_1219	Number of Connected Components	23.5	24.9521	Estimable
GT_122	Number of Connected Components	44.75	24.9521	Estimable
GT_1220	Number of Connected Components	107.75	24.9521	Estimable
GT_1225	Number of Connected Components	55.75	24.9521	Estimable
GT_123	Number of Connected Components	116.25	24.9521	Estimable
GT_1236	Number of Connected Components	67.75	24.9521	Estimable
GT_1239	Number of Connected Components	68.052	27.4274	Estimable
GT_124	Number of Connected Components	101.25	24.9521	Estimable
GT_1240	Number of Connected Components	42	24.9521	Estimable
GT_1241	Number of Connected Components	74.2635	27.4274	Estimable
GT_1243	Number of Connected Components	100.75	24.9521	Estimable
GT_1248	Number of Connected Components	83.75	24.9521	Estimable
GT_1249	Number of Connected Components	79	24.9521	Estimable
GT_1259	Number of Connected Components	81.75	24.9521	Estimable
GT_126	Number of Connected Components	103.5	24.9521	Estimable
GT_1267	Number of Connected Components	72	24.9521	Estimable
GT_1269	Number of Connected Components	115	24.9521	Estimable
GT_127	Number of Connected Components	105	24.9521	Estimable
GT_1274	Number of Connected Components	106	24.9521	Estimable
GT_128	Number of Connected Components	90.5	24.9521	Estimable
GT_1280	Number of Connected Components	79	24.9521	Estimable
GT_1284	Number of Connected Components	62	24.9521	Estimable
GT_1286	Number of Connected Components	90	24.9521	Estimable
GT_1298	Number of Connected Components	30.9889	27.4274	Estimable
GT_1299	Number of Connected Components	85.75	24.9521	Estimable
GT_1307	Number of Connected Components	26	24.9521	Estimable
GT_1310	Number of Connected Components	76.75	24.9521	Estimable
GT_1315	Number of Connected Components	106.75	24.9521	Estimable
GT_1320	Number of Connected Components	57.75	24.9521	Estimable
GT_1321	Number of Connected Components	77.25	24.9521	Estimable
GT_1331	Number of Connected Components	74.25	24.9521	Estimable
GT_1336	Number of Connected Components	84.75	24.9521	Estimable
GT_1339	Number of Connected Components	67.4589	27.4274	Estimable
GT_134	Number of Connected Components	76.25	24.9521	Estimable
GT_1345	Number of Connected Components	60.75	24.9521	Estimable
GT_1350	Number of Connected Components	61.75	24.9521	Estimable
GT_1351	Number of Connected Components	62.25	24.9521	Estimable
GT_136	Number of Connected Components	122.5	24.9521	Estimable
GT_1365	Number of Connected Components	66	24.9521	Estimable
GT_137	Number of Connected Components	87.75	24.9521	Estimable
GT_1371	Number of Connected Components	80.25	24.9521	Estimable
GT_138	Number of Connected Components	72.75	24.9521	Estimable
GT_1381	Number of Connected Components	95.25	24.9521	Estimable
GT_1385	Number of Connected Components	44.25	24.9521	Estimable
GT_1386	Number of Connected Components	45.5092	27.4274	Estimable
GT_1387	Number of Connected Components	87	24.9521	Estimable
GT_1389	Number of Connected Components	109.5	24.9521	Estimable
GT_1390	Number of Connected Components	84.75	24.9521	Estimable
GT_1391	Number of Connected Components	99	24.9521	Estimable
GT_1393	Number of Connected Components	77.5	24.9521	Estimable
GT_1395	Number of Connected Components	74.5	24.9521	Estimable
GT_1398	Number of Connected Components	58.5948	27.4274	Estimable
GT_1401	Number of Connected Components	126	24.9521	Estimable
GT_142	Number of Connected Components	80	24.9521	Estimable
GT_143	Number of Connected Components	136.25	24.9521	Estimable
GT_145	Number of Connected Components	63.75	24.9521	Estimable
GT_147	Number of Connected Components	105	24.9521	Estimable
GT_152	Number of Connected Components	95	24.9521	Estimable
GT_156	Number of Connected Components	58.25	24.9521	Estimable
GT_157	Number of Connected Components	65	24.9521	Estimable
GT_158	Number of Connected Components	94.25	24.9521	Estimable
GT_163	Number of Connected Components	77	24.9521	Estimable
GT_167	Number of Connected Components	82	24.9521	Estimable
GT_169	Number of Connected Components	104.25	24.9521	Estimable
GT_171	Number of Connected Components	71.25	24.9521	Estimable
GT_172	Number of Connected Components	78	24.9521	Estimable
GT_173	Number of Connected Components	157.5	24.9521	Estimable
GT_177	Number of Connected Components	101	24.9521	Estimable
GT_181	Number of Connected Components	53.5	24.9521	Estimable
GT_182	Number of Connected Components	58.25	24.9521	Estimable
GT_188	Number of Connected Components	87.75	24.9521	Estimable
GT_19	Number of Connected Components	80.25	24.9521	Estimable
GT_191	Number of Connected Components	65.75	24.9521	Estimable
GT_195	Number of Connected Components	123.25	24.9521	Estimable
GT_196	Number of Connected Components	49.5	24.9521	Estimable
GT_199	Number of Connected Components	43.5	24.9521	Estimable
GT_201	Number of Connected Components	46.75	24.9521	Estimable
GT_204	Number of Connected Components	97.25	24.9521	Estimable
GT_205	Number of Connected Components	60.75	24.9521	Estimable
GT_206	Number of Connected Components	80.4997	27.4274	Estimable
GT_211	Number of Connected Components	109.919	27.4274	Estimable
GT_219	Number of Connected Components	70.75	24.9521	Estimable
GT_220	Number of Connected Components	62.75	24.9521	Estimable
GT_222	Number of Connected Components	87.25	24.9521	Estimable
GT_227	Number of Connected Components	38.25	24.9521	Estimable
GT_228	Number of Connected Components	91	24.9521	Estimable
GT_230	Number of Connected Components	120.5	24.9521	Estimable
GT_234	Number of Connected Components	81	24.9521	Estimable
GT_240	Number of Connected Components	72.75	24.9521	Estimable
GT_245	Number of Connected Components	82	24.9521	Estimable
GT_248	Number of Connected Components	58.25	24.9521	Estimable
GT_256	Number of Connected Components	58	24.9521	Estimable
GT_26	Number of Connected Components	110	24.9521	Estimable
GT_263	Number of Connected Components	40.5	24.9521	Estimable
GT_265	Number of Connected Components	70.25	24.9521	Estimable
GT_267	Number of Connected Components	93.25	24.9521	Estimable
GT_273	Number of Connected Components	118.5	24.9521	Estimable
GT_277	Number of Connected Components	51.25	24.9521	Estimable
GT_279	Number of Connected Components	51	24.9521	Estimable
GT_280	Number of Connected Components	49.25	24.9521	Estimable
GT_284	Number of Connected Components	85.25	24.9521	Estimable
GT_288	Number of Connected Components	81	24.9521	Estimable
GT_290	Number of Connected Components	93.75	24.9521	Estimable
GT_30	Number of Connected Components	131.25	24.9521	Estimable
GT_304	Number of Connected Components	112.25	24.9521	Estimable
GT_308	Number of Connected Components	73.75	24.9521	Estimable
GT_309	Number of Connected Components	81.75	24.9521	Estimable
GT_311	Number of Connected Components	58.75	24.9521	Estimable
GT_312	Number of Connected Components	69.75	24.9521	Estimable
GT_313	Number of Connected Components	55	24.9521	Estimable
GT_314	Number of Connected Components	53.7079	27.4274	Estimable
GT_316	Number of Connected Components	63.5	24.9521	Estimable
GT_318	Number of Connected Components	56	24.9521	Estimable
GT_319	Number of Connected Components	101	24.9521	Estimable
GT_320	Number of Connected Components	79.75	24.9521	Estimable
GT_327	Number of Connected Components	101.75	24.9521	Estimable
GT_328	Number of Connected Components	66	24.9521	Estimable
GT_329	Number of Connected Components	81.75	24.9521	Estimable
GT_330	Number of Connected Components	101.5	24.9521	Estimable
GT_333	Number of Connected Components	109.25	24.9521	Estimable
GT_338	Number of Connected Components	82.736	27.4274	Estimable
GT_340	Number of Connected Components	143.5	24.9521	Estimable
GT_344	Number of Connected Components	64.5917	27.4274	Estimable
GT_347	Number of Connected Components	57	24.9521	Estimable
GT_363	Number of Connected Components	61.75	24.9521	Estimable
GT_364	Number of Connected Components	167.789	33.4593	Estimable
GT_365	Number of Connected Components	52.5	24.9521	Estimable
GT_366	Number of Connected Components	65.75	24.9521	Estimable
GT_371	Number of Connected Components	83.25	24.9521	Estimable
GT_38	Number of Connected Components	79	24.9521	Estimable
GT_380	Number of Connected Components	91.75	24.9521	Estimable
GT_381	Number of Connected Components	55.5	24.9521	Estimable
GT_382	Number of Connected Components	69.25	24.9521	Estimable
GT_384	Number of Connected Components	36.5	24.9521	Estimable
GT_387	Number of Connected Components	63	24.9521	Estimable
GT_394	Number of Connected Components	57.169	27.4274	Estimable
GT_396	Number of Connected Components	54.75	24.9521	Estimable
GT_399	Number of Connected Components	76.75	24.9521	Estimable
GT_4	Number of Connected Components	56	24.9521	Estimable
GT_40	Number of Connected Components	51.5	24.9521	Estimable
GT_401	Number of Connected Components	70.6293	27.4274	Estimable
GT_402	Number of Connected Components	108.75	24.9521	Estimable
GT_404	Number of Connected Components	64.25	24.9521	Estimable
GT_407	Number of Connected Components	44.6862	27.4274	Estimable
GT_409	Number of Connected Components	39.3452	27.4274	Estimable
GT_412	Number of Connected Components	60.6765	27.4274	Estimable
GT_414	Number of Connected Components	88.5	24.9521	Estimable
GT_417	Number of Connected Components	122.427	27.4274	Estimable
GT_425	Number of Connected Components	87	24.9521	Estimable
GT_43	Number of Connected Components	105.75	24.9521	Estimable
GT_433	Number of Connected Components	97.25	24.9521	Estimable
GT_438	Number of Connected Components	48.25	24.9521	Estimable
GT_439	Number of Connected Components	84.5603	27.4274	Estimable
GT_451	Number of Connected Components	103.5	24.9521	Estimable
GT_454	Number of Connected Components	42.25	24.9521	Estimable
GT_46	Number of Connected Components	97.25	24.9521	Estimable
GT_460	Number of Connected Components	81.5	24.9521	Estimable
GT_463	Number of Connected Components	80	24.9521	Estimable
GT_465	Number of Connected Components	61	24.9521	Estimable
GT_470	Number of Connected Components	52.6134	27.4274	Estimable
GT_471	Number of Connected Components	34.25	24.9521	Estimable
GT_472	Number of Connected Components	30	24.9521	Estimable
GT_473	Number of Connected Components	51.5	24.9521	Estimable
GT_474	Number of Connected Components	67.008	27.4274	Estimable
GT_480	Number of Connected Components	49	24.9521	Estimable
GT_481	Number of Connected Components	87.25	24.9521	Estimable
GT_483	Number of Connected Components	66	24.9521	Estimable
GT_488	Number of Connected Components	81.25	24.9521	Estimable
GT_489	Number of Connected Components	115.5	24.9521	Estimable
GT_492	Number of Connected Components	90	24.9521	Estimable
GT_493	Number of Connected Components	122.75	24.9521	Estimable
GT_497	Number of Connected Components	103	24.9521	Estimable
GT_499	Number of Connected Components	92	24.9521	Estimable
GT_5	Number of Connected Components	104.75	24.9521	Estimable
GT_507	Number of Connected Components	93	24.9521	Estimable
GT_510	Number of Connected Components	48.75	24.9521	Estimable
GT_511	Number of Connected Components	64.5	24.9521	Estimable
GT_512	Number of Connected Components	70.25	24.9521	Estimable
GT_514	Number of Connected Components	52.6134	27.4274	Estimable
GT_518	Number of Connected Components	53.5	24.9521	Estimable
GT_52	Number of Connected Components	67.5	24.9521	Estimable
GT_521	Number of Connected Components	54	24.9521	Estimable
GT_522	Number of Connected Components	56.7207	27.4274	Estimable
GT_526	Number of Connected Components	62.75	24.9521	Estimable
GT_527	Number of Connected Components	74.75	24.9521	Estimable
GT_528	Number of Connected Components	126.5	24.9521	Estimable
GT_529	Number of Connected Components	74.75	24.9521	Estimable
GT_534	Number of Connected Components	57.75	24.9521	Estimable
GT_535	Number of Connected Components	48	24.9521	Estimable
GT_538	Number of Connected Components	197	24.9521	Estimable
GT_543	Number of Connected Components	75	24.9521	Estimable
GT_544	Number of Connected Components	64	24.9521	Estimable
GT_551	Number of Connected Components	74.5	24.9521	Estimable
GT_552	Number of Connected Components	61.4652	27.4274	Estimable
GT_554	Number of Connected Components	81.8688	27.4274	Estimable
GT_555	Number of Connected Components	99	24.9521	Estimable
GT_557	Number of Connected Components	127.25	24.9521	Estimable
GT_558	Number of Connected Components	103.25	24.9521	Estimable
GT_559	Number of Connected Components	103.75	24.9521	Estimable
GT_560	Number of Connected Components	69.759	27.4274	Estimable
GT_57	Number of Connected Components	57.25	24.9521	Estimable
GT_60	Number of Connected Components	48.25	24.9521	Estimable
GT_61	Number of Connected Components	74	24.9521	Estimable
GT_68	Number of Connected Components	68.948	27.4274	Estimable
GT_7	Number of Connected Components	75.25	24.9521	Estimable
GT_76	Number of Connected Components	76.5	24.9521	Estimable
GT_8	Number of Connected Components	68.25	24.9521	Estimable
GT_84	Number of Connected Components	81.75	24.9521	Estimable
GT_89	Number of Connected Components	103.75	24.9521	Estimable
GT_91	Number of Connected Components	73.5	24.9521	Estimable
GT_92	Number of Connected Components	86.25	24.9521	Estimable
GT_1	Network Depth	29.951	1.68205	Estimable
GT_104	Network Depth	28.152	1.68205	Estimable
GT_106	Network Depth	28.9036	1.68205	Estimable
GT_108	Network Depth	22.2876	1.68205	Estimable
GT_11	Network Depth	26.8105	1.68205	Estimable
GT_113	Network Depth	29.2876	1.68205	Estimable
GT_119	Network Depth	28.8546	1.68205	Estimable
GT_120	Network Depth	29.3531	1.83905	Estimable
GT_121	Network Depth	30.8186	1.68205	Estimable
GT_1219	Network Depth	18.7892	1.68205	Estimable
GT_122	Network Depth	27.3971	1.68205	Estimable
GT_1220	Network Depth	25.7843	1.68205	Estimable
GT_1225	Network Depth	22.067	1.68205	Estimable
GT_123	Network Depth	26.219	1.68205	Estimable
GT_1236	Network Depth	27.7157	1.68205	Estimable
GT_1239	Network Depth	22.9216	1.68205	Estimable
GT_124	Network Depth	26.9641	1.68205	Estimable
GT_1240	Network Depth	26.7778	1.68205	Estimable
GT_1241	Network Depth	25.0376	1.68205	Estimable
GT_1243	Network Depth	28.299	1.68205	Estimable
GT_1248	Network Depth	28.5049	1.68205	Estimable
GT_1249	Network Depth	24.1111	1.68205	Estimable
GT_1259	Network Depth	24.3971	1.68205	Estimable
GT_126	Network Depth	28.1275	1.68205	Estimable
GT_1267	Network Depth	22.0474	1.68205	Estimable
GT_1269	Network Depth	25.6127	1.68205	Estimable
GT_127	Network Depth	27.9085	1.68205	Estimable
GT_1274	Network Depth	22.2418	1.68205	Estimable
GT_128	Network Depth	28.1258	1.68205	Estimable
GT_1280	Network Depth	25.1748	1.68205	Estimable
GT_1284	Network Depth	24.0686	1.68205	Estimable
GT_1286	Network Depth	26.2059	1.68205	Estimable
GT_1298	Network Depth	19.946	2.33902	Estimable
GT_1299	Network Depth	26.0441	1.68205	Estimable
GT_1307	Network Depth	22.1765	1.68205	Estimable
GT_1310	Network Depth	20.5327	1.68205	Estimable
GT_1315	Network Depth	27.5817	1.68205	Estimable
GT_1320	Network Depth	19.6683	1.68205	Estimable
GT_1321	Network Depth	26.7696	1.68205	Estimable
GT_1331	Network Depth	24.6307	1.68205	Estimable
GT_1336	Network Depth	24.3007	1.68205	Estimable
GT_1339	Network Depth	23.8219	1.68205	Estimable
GT_134	Network Depth	24.665	1.68205	Estimable
GT_1345	Network Depth	25.4804	1.68205	Estimable
GT_1350	Network Depth	25.5556	1.68205	Estimable
GT_1351	Network Depth	25.2729	1.68205	Estimable
GT_136	Network Depth	27.0425	1.68205	Estimable
GT_1365	Network Depth	27.402	1.68205	Estimable
GT_137	Network Depth	27.4902	1.68205	Estimable
GT_1371	Network Depth	26.5931	1.68205	Estimable
GT_138	Network Depth	28	1.68205	Estimable
GT_1381	Network Depth	27.3039	1.68205	Estimable
GT_1385	Network Depth	25.9085	1.68205	Estimable
GT_1386	Network Depth	29.3023	1.68205	Estimable
GT_1387	Network Depth	25.4641	1.68205	Estimable
GT_1389	Network Depth	25.75	1.68205	Estimable
GT_1390	Network Depth	22.8235	1.68205	Estimable
GT_1391	Network Depth	25.0948	1.68205	Estimable
GT_1393	Network Depth	22.9886	1.68205	Estimable
GT_1395	Network Depth	26.5588	1.68205	Estimable
GT_1398	Network Depth	30.7696	1.68205	Estimable
GT_1401	Network Depth	29.5408	1.68205	Estimable
GT_142	Network Depth	29.1797	1.68205	Estimable
GT_143	Network Depth	27.8023	1.68205	Estimable
GT_145	Network Depth	25.8758	1.68205	Estimable
GT_147	Network Depth	29.8301	1.68205	Estimable
GT_152	Network Depth	29.8154	1.68205	Estimable
GT_156	Network Depth	26.1585	1.68205	Estimable
GT_157	Network Depth	26.2908	1.68205	Estimable
GT_158	Network Depth	28.0294	1.68205	Estimable
GT_163	Network Depth	28.8121	1.68205	Estimable
GT_167	Network Depth	26.4902	1.68205	Estimable
GT_169	Network Depth	27.6422	1.68205	Estimable
GT_171	Network Depth	28.5196	1.68205	Estimable
GT_172	Network Depth	29.1961	1.68205	Estimable
GT_173	Network Depth	28.0784	1.68205	Estimable
GT_177	Network Depth	26.2059	1.68205	Estimable
GT_181	Network Depth	20.6716	1.68205	Estimable
GT_182	Network Depth	29.3513	1.68205	Estimable
GT_188	Network Depth	25.3056	1.68205	Estimable
GT_19	Network Depth	25.732	1.68205	Estimable
GT_191	Network Depth	27.3497	1.68205	Estimable
GT_195	Network Depth	26.8578	1.68205	Estimable
GT_196	Network Depth	27.835	1.68205	Estimable
GT_199	Network Depth	25.6078	1.68205	Estimable
GT_201	Network Depth	25.9454	1.83905	Estimable
GT_204	Network Depth	26.9526	1.68205	Estimable
GT_205	Network Depth	29.6452	1.83905	Estimable
GT_206	Network Depth	28.4379	1.68205	Estimable
GT_211	Network Depth	27.165	1.68205	Estimable
GT_219	Network Depth	28.7206	1.68205	Estimable
GT_220	Network Depth	28.067	1.68205	Estimable
GT_222	Network Depth	28.0605	1.68205	Estimable
GT_227	Network Depth	25.8007	1.68205	Estimable
GT_228	Network Depth	29.0507	1.68205	Estimable
GT_230	Network Depth	26.7729	1.68205	Estimable
GT_234	Network Depth	27.7484	1.68205	Estimable
GT_240	Network Depth	28.8268	1.68205	Estimable
GT_245	Network Depth	29.2141	1.68205	Estimable
GT_248	Network Depth	28.2386	1.68205	Estimable
GT_256	Network Depth	27.049	1.68205	Estimable
GT_26	Network Depth	27.0163	1.68205	Estimable
GT_263	Network Depth	26.1961	1.68205	Estimable
GT_265	Network Depth	28.5098	1.68205	Estimable
GT_267	Network Depth	29.1765	1.68205	Estimable
GT_273	Network Depth	28.9918	1.68205	Estimable
GT_277	Network Depth	28.1078	1.68205	Estimable
GT_279	Network Depth	28.5458	1.68205	Estimable
GT_280	Network Depth	27.5686	1.68205	Estimable
GT_284	Network Depth	31.3186	1.68205	Estimable
GT_288	Network Depth	25.8333	1.68205	Estimable
GT_290	Network Depth	28.0719	1.68205	Estimable
GT_30	Network Depth	27.6193	1.68205	Estimable
GT_304	Network Depth	25.3987	1.68205	Estimable
GT_308	Network Depth	23.1912	1.68205	Estimable
GT_309	Network Depth	27.7778	1.68205	Estimable
GT_311	Network Depth	27.451	1.68205	Estimable
GT_312	Network Depth	25.348	1.68205	Estimable
GT_313	Network Depth	27.5915	1.68205	Estimable
GT_314	Network Depth	28.3676	1.68205	Estimable
GT_316	Network Depth	28.152	1.68205	Estimable
GT_318	Network Depth	27.6475	1.83905	Estimable
GT_319	Network Depth	26.2958	1.68205	Estimable
GT_320	Network Depth	32.1029	1.68205	Estimable
GT_327	Network Depth	28.0343	1.68205	Estimable
GT_328	Network Depth	23.4869	1.68205	Estimable
GT_329	Network Depth	28.2549	1.68205	Estimable
GT_330	Network Depth	30.1748	1.68205	Estimable
GT_333	Network Depth	24.4346	1.68205	Estimable
GT_338	Network Depth	25.5082	1.68205	Estimable
GT_340	Network Depth	27.3415	1.68205	Estimable
GT_344	Network Depth	26.1307	1.68205	Estimable
GT_347	Network Depth	24.1912	1.68205	Estimable
GT_363	Network Depth	28.652	1.68205	Estimable
GT_364	Network Depth	27.6797	1.68205	Estimable
GT_365	Network Depth	25.9052	1.68205	Estimable
GT_366	Network Depth	28.2859	1.68205	Estimable
GT_371	Network Depth	30.8775	1.68205	Estimable
GT_38	Network Depth	31.1127	1.68205	Estimable
GT_380	Network Depth	28.3693	1.68205	Estimable
GT_381	Network Depth	29.8448	1.68205	Estimable
GT_382	Network Depth	26.0016	1.68205	Estimable
GT_384	Network Depth	26.152	1.68205	Estimable
GT_387	Network Depth	28.5588	1.68205	Estimable
GT_394	Network Depth	26.1797	1.68205	Estimable
GT_396	Network Depth	25.1078	1.68205	Estimable
GT_399	Network Depth	25.2345	1.83905	Estimable
GT_4	Network Depth	27.5049	1.68205	Estimable
GT_40	Network Depth	22.5817	1.68205	Estimable
GT_401	Network Depth	19.3889	1.68205	Estimable
GT_402	Network Depth	28.6111	1.68205	Estimable
GT_404	Network Depth	24.0768	1.68205	Estimable
GT_407	Network Depth	26.6373	1.68205	Estimable
GT_409	Network Depth	23.9101	1.68205	Estimable
GT_412	Network Depth	23.866	1.68205	Estimable
GT_414	Network Depth	26.9641	1.68205	Estimable
GT_417	Network Depth	21.4118	1.68205	Estimable
GT_425	Network Depth	28.1814	1.68205	Estimable
GT_43	Network Depth	27.8873	1.68205	Estimable
GT_433	Network Depth	26.0049	1.68205	Estimable
GT_438	Network Depth	24.1716	1.68205	Estimable
GT_439	Network Depth	27.7533	1.68205	Estimable
GT_451	Network Depth	27.4935	1.68205	Estimable
GT_454	Network Depth	22.0931	1.68205	Estimable
GT_46	Network Depth	28.4592	1.68205	Estimable
GT_460	Network Depth	26.3203	1.68205	Estimable
GT_463	Network Depth	23.3742	1.68205	Estimable
GT_465	Network Depth	25.6569	1.68205	Estimable
GT_470	Network Depth	26.7631	1.68205	Estimable
GT_471	Network Depth	25.6585	1.83905	Estimable
GT_472	Network Depth	27.0972	1.83905	Estimable
GT_473	Network Depth	25.1078	1.68205	Estimable
GT_474	Network Depth	26.1422	1.68205	Estimable
GT_480	Network Depth	27.5327	1.68205	Estimable
GT_481	Network Depth	28.4526	1.68205	Estimable
GT_483	Network Depth	24.6095	1.68205	Estimable
GT_488	Network Depth	29.3627	1.68205	Estimable
GT_489	Network Depth	26.4739	1.68205	Estimable
GT_492	Network Depth	29.3595	1.68205	Estimable
GT_493	Network Depth	27.799	1.68205	Estimable
GT_497	Network Depth	26.8521	1.83905	Estimable
GT_499	Network Depth	28.2157	1.68205	Estimable
GT_5	Network Depth	30.6422	1.68205	Estimable
GT_507	Network Depth	30.9395	1.68205	Estimable
GT_510	Network Depth	31.1144	1.68205	Estimable
GT_511	Network Depth	28.0621	1.68205	Estimable
GT_512	Network Depth	30.9003	1.68205	Estimable
GT_514	Network Depth	30.0033	1.68205	Estimable
GT_518	Network Depth	30.6275	1.68205	Estimable
GT_52	Network Depth	28.7696	1.68205	Estimable
GT_521	Network Depth	28.11	1.83905	Estimable
GT_522	Network Depth	26.0817	1.68205	Estimable
GT_526	Network Depth	28.3742	1.68205	Estimable
GT_527	Network Depth	29.4134	1.68205	Estimable
GT_528	Network Depth	28.067	1.68205	Estimable
GT_529	Network Depth	27.5605	1.68205	Estimable
GT_534	Network Depth	28.9281	1.68205	Estimable
GT_535	Network Depth	30.4951	1.68205	Estimable
GT_538	Network Depth	29.1928	1.68205	Estimable
GT_543	Network Depth	29.7467	1.68205	Estimable
GT_544	Network Depth	28.8758	1.68205	Estimable
GT_551	Network Depth	29.0817	1.68205	Estimable
GT_552	Network Depth	29.5163	1.68205	Estimable
GT_554	Network Depth	28.6536	1.68205	Estimable
GT_555	Network Depth	27.5	1.68205	Estimable
GT_557	Network Depth	28.0703	1.68205	Estimable
GT_558	Network Depth	25.4461	1.68205	Estimable
GT_559	Network Depth	24.8971	1.68205	Estimable
GT_560	Network Depth	29.951	1.68205	Estimable
GT_57	Network Depth	28.8529	1.68205	Estimable
GT_60	Network Depth	25.451	1.68205	Estimable
GT_61	Network Depth	27.9788	1.68205	Estimable
GT_68	Network Depth	28.9493	1.68205	Estimable
GT_7	Network Depth	25.4559	1.68205	Estimable
GT_76	Network Depth	26.3971	1.68205	Estimable
GT_8	Network Depth	24.7598	1.68205	Estimable
GT_84	Network Depth	25.8775	1.68205	Estimable
GT_89	Network Depth	28.9036	1.68205	Estimable
GT_91	Network Depth	23.018	1.68205	Estimable
GT_92	Network Depth	28.2663	1.68205	Estimable
GT_1	Ellipse Axes Ratio	0.582863	0.0923539	Estimable
GT_104	Ellipse Axes Ratio	0.388922	0.0923539	Estimable
GT_106	Ellipse Axes Ratio	0.516216	0.0923539	Estimable
GT_108	Ellipse Axes Ratio	0.287989	0.0923539	Estimable
GT_11	Ellipse Axes Ratio	0.370506	0.0923539	Estimable
GT_113	Ellipse Axes Ratio	0.538324	0.0923539	Estimable
GT_119	Ellipse Axes Ratio	0.44724	0.0923539	Estimable
GT_120	Ellipse Axes Ratio	0.466094	0.0923539	Estimable
GT_121	Ellipse Axes Ratio	0.31427	0.0923539	Estimable
GT_1219	Ellipse Axes Ratio	0.140601	0.0923539	Estimable
GT_122	Ellipse Axes Ratio	0.291085	0.0923539	Estimable
GT_1220	Ellipse Axes Ratio	0.502974	0.0923539	Estimable
GT_1225	Ellipse Axes Ratio	0.274504	0.0923539	Estimable
GT_123	Ellipse Axes Ratio	0.519877	0.0923539	Estimable
GT_1236	Ellipse Axes Ratio	0.382656	0.0923539	Estimable
GT_1239	Ellipse Axes Ratio	0.498981	0.0923539	Estimable
GT_124	Ellipse Axes Ratio	0.553097	0.0923539	Estimable
GT_1240	Ellipse Axes Ratio	0.327678	0.0923539	Estimable
GT_1241	Ellipse Axes Ratio	0.474313	0.0923539	Estimable
GT_1243	Ellipse Axes Ratio	0.614566	0.0923539	Estimable
GT_1248	Ellipse Axes Ratio	0.483538	0.0923539	Estimable
GT_1249	Ellipse Axes Ratio	0.711809	0.0923539	Estimable
GT_1259	Ellipse Axes Ratio	0.513338	0.0923539	Estimable
GT_126	Ellipse Axes Ratio	0.487098	0.0923539	Estimable
GT_1267	Ellipse Axes Ratio	0.7529	0.0923539	Estimable
GT_1269	Ellipse Axes Ratio	0.722437	0.0923539	Estimable
GT_127	Ellipse Axes Ratio	0.338243	0.0923539	Estimable
GT_1274	Ellipse Axes Ratio	0.457047	0.0923539	Estimable
GT_128	Ellipse Axes Ratio	0.541406	0.0923539	Estimable
GT_1280	Ellipse Axes Ratio	0.310511	0.0923539	Estimable
GT_1284	Ellipse Axes Ratio	0.171882	0.0923539	Estimable
GT_1286	Ellipse Axes Ratio	0.389765	0.0923539	Estimable
GT_1298	Ellipse Axes Ratio	0.319962	0.0923539	Estimable
GT_1299	Ellipse Axes Ratio	0.248237	0.0923539	Estimable
GT_1307	Ellipse Axes Ratio	0.0945649	0.0923539	Estimable
GT_1310	Ellipse Axes Ratio	0.409878	0.0923539	Estimable
GT_1315	Ellipse Axes Ratio	0.423108	0.0923539	Estimable
GT_1320	Ellipse Axes Ratio	0.543244	0.0923539	Estimable
GT_1321	Ellipse Axes Ratio	0.480529	0.0923539	Estimable
GT_1331	Ellipse Axes Ratio	0.275042	0.0923539	Estimable
GT_1336	Ellipse Axes Ratio	0.386869	0.0923539	Estimable
GT_1339	Ellipse Axes Ratio	0.428947	0.0923539	Estimable
GT_134	Ellipse Axes Ratio	0.643594	0.0923539	Estimable
GT_1345	Ellipse Axes Ratio	0.207611	0.0923539	Estimable
GT_1350	Ellipse Axes Ratio	0.384984	0.0923539	Estimable
GT_1351	Ellipse Axes Ratio	0.513555	0.0923539	Estimable
GT_136	Ellipse Axes Ratio	0.501698	0.0923539	Estimable
GT_1365	Ellipse Axes Ratio	0.144429	0.0923539	Estimable
GT_137	Ellipse Axes Ratio	0.436092	0.0923539	Estimable
GT_1371	Ellipse Axes Ratio	0.336247	0.0923539	Estimable
GT_138	Ellipse Axes Ratio	0.416072	0.0923539	Estimable
GT_1381	Ellipse Axes Ratio	0.452004	0.0923539	Estimable
GT_1385	Ellipse Axes Ratio	0.240013	0.0923539	Estimable
GT_1386	Ellipse Axes Ratio	0.556447	0.0923539	Estimable
GT_1387	Ellipse Axes Ratio	0.584403	0.0923539	Estimable
GT_1389	Ellipse Axes Ratio	0.412888	0.0923539	Estimable
GT_1390	Ellipse Axes Ratio	0.499213	0.0923539	Estimable
GT_1391	Ellipse Axes Ratio	0.346183	0.0923539	Estimable
GT_1393	Ellipse Axes Ratio	0.494085	0.0923539	Estimable
GT_1395	Ellipse Axes Ratio	0.470887	0.0923539	Estimable
GT_1398	Ellipse Axes Ratio	0.431901	0.0923539	Estimable
GT_1401	Ellipse Axes Ratio	0.418345	0.0923539	Estimable
GT_142	Ellipse Axes Ratio	0.394167	0.0923539	Estimable
GT_143	Ellipse Axes Ratio	0.455751	0.0923539	Estimable
GT_145	Ellipse Axes Ratio	0.57422	0.0923539	Estimable
GT_147	Ellipse Axes Ratio	0.358042	0.0923539	Estimable
GT_152	Ellipse Axes Ratio	0.460756	0.0923539	Estimable
GT_156	Ellipse Axes Ratio	0.417789	0.0923539	Estimable
GT_157	Ellipse Axes Ratio	0.268202	0.0923539	Estimable
GT_158	Ellipse Axes Ratio	0.357184	0.0923539	Estimable
GT_163	Ellipse Axes Ratio	0.597799	0.0923539	Estimable
GT_167	Ellipse Axes Ratio	0.378966	0.0923539	Estimable
GT_169	Ellipse Axes Ratio	0.408234	0.0923539	Estimable
GT_171	Ellipse Axes Ratio	0.612715	0.0923539	Estimable
GT_172	Ellipse Axes Ratio	0.281638	0.0923539	Estimable
GT_173	Ellipse Axes Ratio	0.530384	0.0923539	Estimable
GT_177	Ellipse Axes Ratio	0.395534	0.0923539	Estimable
GT_181	Ellipse Axes Ratio	0.242009	0.0923539	Estimable
GT_182	Ellipse Axes Ratio	0.478447	0.0923539	Estimable
GT_188	Ellipse Axes Ratio	0.410255	0.0923539	Estimable
GT_19	Ellipse Axes Ratio	0.572842	0.0923539	Estimable
GT_191	Ellipse Axes Ratio	0.403866	0.0923539	Estimable
GT_195	Ellipse Axes Ratio	0.576947	0.0923539	Estimable
GT_196	Ellipse Axes Ratio	0.4588	0.0923539	Estimable
GT_199	Ellipse Axes Ratio	0.42365	0.0923539	Estimable
GT_201	Ellipse Axes Ratio	0.549472	0.0923539	Estimable
GT_204	Ellipse Axes Ratio	0.462324	0.0923539	Estimable
GT_205	Ellipse Axes Ratio	0.379066	0.0923539	Estimable
GT_206	Ellipse Axes Ratio	0.467241	0.0923539	Estimable
GT_211	Ellipse Axes Ratio	0.556712	0.0923539	Estimable
GT_219	Ellipse Axes Ratio	0.354834	0.0923539	Estimable
GT_220	Ellipse Axes Ratio	0.459906	0.0923539	Estimable
GT_222	Ellipse Axes Ratio	0.564508	0.0923539	Estimable
GT_227	Ellipse Axes Ratio	0.293263	0.0923539	Estimable
GT_228	Ellipse Axes Ratio	0.480488	0.0923539	Estimable
GT_230	Ellipse Axes Ratio	0.528224	0.0923539	Estimable
GT_234	Ellipse Axes Ratio	0.561179	0.0923539	Estimable
GT_240	Ellipse Axes Ratio	0.430587	0.0923539	Estimable
GT_245	Ellipse Axes Ratio	0.316592	0.0923539	Estimable
GT_248	Ellipse Axes Ratio	0.296168	0.0923539	Estimable
GT_256	Ellipse Axes Ratio	0.444279	0.0923539	Estimable
GT_26	Ellipse Axes Ratio	0.655162	0.0923539	Estimable
GT_263	Ellipse Axes Ratio	0.322039	0.0923539	Estimable
GT_265	Ellipse Axes Ratio	0.473894	0.0923539	Estimable
GT_267	Ellipse Axes Ratio	0.279289	0.0923539	Estimable
GT_273	Ellipse Axes Ratio	0.497971	0.0923539	Estimable
GT_277	Ellipse Axes Ratio	0.358035	0.0923539	Estimable
GT_279	Ellipse Axes Ratio	0.308376	0.0923539	Estimable
GT_280	Ellipse Axes Ratio	0.606166	0.0923539	Estimable
GT_284	Ellipse Axes Ratio	0.550487	0.0923539	Estimable
GT_288	Ellipse Axes Ratio	0.358083	0.0923539	Estimable
GT_290	Ellipse Axes Ratio	0.542553	0.0923539	Estimable
GT_30	Ellipse Axes Ratio	0.469528	0.0923539	Estimable
GT_304	Ellipse Axes Ratio	0.684111	0.0923539	Estimable
GT_308	Ellipse Axes Ratio	0.622559	0.0923539	Estimable
GT_309	Ellipse Axes Ratio	0.594833	0.0923539	Estimable
GT_311	Ellipse Axes Ratio	0.385222	0.0923539	Estimable
GT_312	Ellipse Axes Ratio	0.474524	0.0923539	Estimable
GT_313	Ellipse Axes Ratio	0.317641	0.0923539	Estimable
GT_314	Ellipse Axes Ratio	0.360642	0.0923539	Estimable
GT_316	Ellipse Axes Ratio	0.390582	0.0923539	Estimable
GT_318	Ellipse Axes Ratio	0.547119	0.0923539	Estimable
GT_319	Ellipse Axes Ratio	0.595331	0.0923539	Estimable
GT_320	Ellipse Axes Ratio	0.487562	0.0923539	Estimable
GT_327	Ellipse Axes Ratio	0.344525	0.0923539	Estimable
GT_328	Ellipse Axes Ratio	0.574247	0.0923539	Estimable
GT_329	Ellipse Axes Ratio	0.561351	0.0923539	Estimable
GT_330	Ellipse Axes Ratio	0.436332	0.0923539	Estimable
GT_333	Ellipse Axes Ratio	0.507923	0.0923539	Estimable
GT_338	Ellipse Axes Ratio	0.340931	0.0923539	Estimable
GT_340	Ellipse Axes Ratio	0.46437	0.0923539	Estimable
GT_344	Ellipse Axes Ratio	0.546186	0.0923539	Estimable
GT_347	Ellipse Axes Ratio	0.573413	0.0923539	Estimable
GT_363	Ellipse Axes Ratio	0.439215	0.0923539	Estimable
GT_364	Ellipse Axes Ratio	0.469905	0.0923539	Estimable
GT_365	Ellipse Axes Ratio	0.50919	0.0923539	Estimable
GT_366	Ellipse Axes Ratio	0.514173	0.0923539	Estimable
GT_371	Ellipse Axes Ratio	0.349092	0.0923539	Estimable
GT_38	Ellipse Axes Ratio	0.394537	0.0923539	Estimable
GT_380	Ellipse Axes Ratio	0.463184	0.0923539	Estimable
GT_381	Ellipse Axes Ratio	0.33296	0.0923539	Estimable
GT_382	Ellipse Axes Ratio	0.484814	0.0923539	Estimable
GT_384	Ellipse Axes Ratio	0.531492	0.0923539	Estimable
GT_387	Ellipse Axes Ratio	0.574977	0.0923539	Estimable
GT_394	Ellipse Axes Ratio	0.636368	0.0923539	Estimable
GT_396	Ellipse Axes Ratio	0.484582	0.0923539	Estimable
GT_399	Ellipse Axes Ratio	0.654	0.0923539	Estimable
GT_4	Ellipse Axes Ratio	0.430814	0.0923539	Estimable
GT_40	Ellipse Axes Ratio	0.458814	0.0923539	Estimable
GT_401	Ellipse Axes Ratio	0.368737	0.0923539	Estimable
GT_402	Ellipse Axes Ratio	0.413355	0.0923539	Estimable
GT_404	Ellipse Axes Ratio	0.235344	0.0923539	Estimable
GT_407	Ellipse Axes Ratio	0.38081	0.0923539	Estimable
GT_409	Ellipse Axes Ratio	0.361407	0.0923539	Estimable
GT_412	Ellipse Axes Ratio	0.293267	0.0923539	Estimable
GT_414	Ellipse Axes Ratio	0.418653	0.0923539	Estimable
GT_417	Ellipse Axes Ratio	0.456213	0.0923539	Estimable
GT_425	Ellipse Axes Ratio	0.47034	0.0923539	Estimable
GT_43	Ellipse Axes Ratio	0.365862	0.0923539	Estimable
GT_433	Ellipse Axes Ratio	0.386245	0.0923539	Estimable
GT_438	Ellipse Axes Ratio	0.218592	0.0923539	Estimable
GT_439	Ellipse Axes Ratio	0.442803	0.0923539	Estimable
GT_451	Ellipse Axes Ratio	0.373975	0.0923539	Estimable
GT_454	Ellipse Axes Ratio	0.216545	0.0923539	Estimable
GT_46	Ellipse Axes Ratio	0.49505	0.0923539	Estimable
GT_460	Ellipse Axes Ratio	0.324244	0.0923539	Estimable
GT_463	Ellipse Axes Ratio	0.677255	0.0923539	Estimable
GT_465	Ellipse Axes Ratio	0.378552	0.0923539	Estimable
GT_470	Ellipse Axes Ratio	0.360054	0.0923539	Estimable
GT_471	Ellipse Axes Ratio	0.227776	0.0923539	Estimable
GT_472	Ellipse Axes Ratio	0.290321	0.0923539	Estimable
GT_473	Ellipse Axes Ratio	0.335969	0.0923539	Estimable
GT_474	Ellipse Axes Ratio	0.331071	0.0923539	Estimable
GT_480	Ellipse Axes Ratio	0.425548	0.0923539	Estimable
GT_481	Ellipse Axes Ratio	0.568677	0.0923539	Estimable
GT_483	Ellipse Axes Ratio	0.36781	0.0923539	Estimable
GT_488	Ellipse Axes Ratio	0.489573	0.0923539	Estimable
GT_489	Ellipse Axes Ratio	0.569978	0.0923539	Estimable
GT_492	Ellipse Axes Ratio	0.414246	0.0923539	Estimable
GT_493	Ellipse Axes Ratio	0.599924	0.0923539	Estimable
GT_497	Ellipse Axes Ratio	0.495472	0.0923539	Estimable
GT_499	Ellipse Axes Ratio	0.533083	0.0923539	Estimable
GT_5	Ellipse Axes Ratio	0.437843	0.0923539	Estimable
GT_507	Ellipse Axes Ratio	0.546131	0.0923539	Estimable
GT_510	Ellipse Axes Ratio	0.277927	0.0923539	Estimable
GT_511	Ellipse Axes Ratio	0.36471	0.0923539	Estimable
GT_512	Ellipse Axes Ratio	0.410531	0.0923539	Estimable
GT_514	Ellipse Axes Ratio	0.297777	0.0923539	Estimable
GT_518	Ellipse Axes Ratio	0.486698	0.0923539	Estimable
GT_52	Ellipse Axes Ratio	0.430076	0.0923539	Estimable
GT_521	Ellipse Axes Ratio	0.298702	0.0923539	Estimable
GT_522	Ellipse Axes Ratio	0.504699	0.0923539	Estimable
GT_526	Ellipse Axes Ratio	0.539093	0.0923539	Estimable
GT_527	Ellipse Axes Ratio	0.402079	0.0923539	Estimable
GT_528	Ellipse Axes Ratio	0.557203	0.0923539	Estimable
GT_529	Ellipse Axes Ratio	0.463236	0.0923539	Estimable
GT_534	Ellipse Axes Ratio	0.389296	0.0923539	Estimable
GT_535	Ellipse Axes Ratio	0.436217	0.0923539	Estimable
GT_538	Ellipse Axes Ratio	0.572622	0.0923539	Estimable
GT_543	Ellipse Axes Ratio	0.370901	0.0923539	Estimable
GT_544	Ellipse Axes Ratio	0.428146	0.0923539	Estimable
GT_551	Ellipse Axes Ratio	0.323436	0.0923539	Estimable
GT_552	Ellipse Axes Ratio	0.423277	0.0923539	Estimable
GT_554	Ellipse Axes Ratio	0.50943	0.0923539	Estimable
GT_555	Ellipse Axes Ratio	0.456254	0.0923539	Estimable
GT_557	Ellipse Axes Ratio	0.561821	0.0923539	Estimable
GT_558	Ellipse Axes Ratio	0.691147	0.0923539	Estimable
GT_559	Ellipse Axes Ratio	0.597362	0.0923539	Estimable
GT_560	Ellipse Axes Ratio	0.38649	0.0923539	Estimable
GT_57	Ellipse Axes Ratio	0.347794	0.0923539	Estimable
GT_60	Ellipse Axes Ratio	0.331661	0.0923539	Estimable
GT_61	Ellipse Axes Ratio	0.569099	0.0923539	Estimable
GT_68	Ellipse Axes Ratio	0.43158	0.0923539	Estimable
GT_7	Ellipse Axes Ratio	0.42822	0.0923539	Estimable
GT_76	Ellipse Axes Ratio	0.52108	0.0923539	Estimable
GT_8	Ellipse Axes Ratio	0.378542	0.0923539	Estimable
GT_84	Ellipse Axes Ratio	0.422244	0.0923539	Estimable
GT_89	Ellipse Axes Ratio	0.418425	0.0923539	Estimable
GT_91	Ellipse Axes Ratio	0.289052	0.0923539	Estimable
GT_92	Ellipse Axes Ratio	0.335838	0.0923539	Estimable
GT_1	Network Length Distribution	0.73202	0.111793	Estimable
GT_104	Network Length Distribution	0.896724	0.111793	Estimable
GT_106	Network Length Distribution	0.558218	0.111793	Estimable
GT_108	Network Length Distribution	0.659562	0.111793	Estimable
GT_11	Network Length Distribution	0.599224	0.111793	Estimable
GT_113	Network Length Distribution	0.875416	0.111793	Estimable
GT_119	Network Length Distribution	0.613061	0.111793	Estimable
GT_120	Network Length Distribution	0.840424	0.111793	Estimable
GT_121	Network Length Distribution	0.589792	0.111793	Estimable
GT_1219	Network Length Distribution	0.571904	0.111793	Estimable
GT_122	Network Length Distribution	0.641752	0.111793	Estimable
GT_1220	Network Length Distribution	0.581905	0.111793	Estimable
GT_1225	Network Length Distribution	1.18727	0.111793	Estimable
GT_123	Network Length Distribution	1.06298	0.111793	Estimable
GT_1236	Network Length Distribution	0.774572	0.111793	Estimable
GT_1239	Network Length Distribution	0.629806	0.111793	Estimable
GT_124	Network Length Distribution	0.870932	0.111793	Estimable
GT_1240	Network Length Distribution	0.548823	0.111793	Estimable
GT_1241	Network Length Distribution	0.580524	0.111793	Estimable
GT_1243	Network Length Distribution	0.588481	0.111793	Estimable
GT_1248	Network Length Distribution	0.543994	0.111793	Estimable
GT_1249	Network Length Distribution	0.524646	0.111793	Estimable
GT_1259	Network Length Distribution	0.774256	0.111793	Estimable
GT_126	Network Length Distribution	0.780311	0.111793	Estimable
GT_1267	Network Length Distribution	0.765046	0.111793	Estimable
GT_1269	Network Length Distribution	0.789903	0.111793	Estimable
GT_127	Network Length Distribution	0.555754	0.111793	Estimable
GT_1274	Network Length Distribution	0.442901	0.111793	Estimable
GT_128	Network Length Distribution	0.629452	0.111793	Estimable
GT_1280	Network Length Distribution	0.421839	0.111793	Estimable
GT_1284	Network Length Distribution	0.615128	0.111793	Estimable
GT_1286	Network Length Distribution	0.429009	0.111793	Estimable
GT_1298	Network Length Distribution	0.575805	0.111793	Estimable
GT_1299	Network Length Distribution	0.460132	0.111793	Estimable
GT_1307	Network Length Distribution	0.61874	0.111793	Estimable
GT_1310	Network Length Distribution	0.668731	0.111793	Estimable
GT_1315	Network Length Distribution	0.531538	0.111793	Estimable
GT_1320	Network Length Distribution	1.06575	0.111793	Estimable
GT_1321	Network Length Distribution	0.48205	0.111793	Estimable
GT_1331	Network Length Distribution	0.743656	0.111793	Estimable
GT_1336	Network Length Distribution	0.320332	0.111793	Estimable
GT_1339	Network Length Distribution	0.634829	0.111793	Estimable
GT_134	Network Length Distribution	0.691286	0.111793	Estimable
GT_1345	Network Length Distribution	0.420853	0.111793	Estimable
GT_1350	Network Length Distribution	0.875647	0.111793	Estimable
GT_1351	Network Length Distribution	0.544458	0.111793	Estimable
GT_136	Network Length Distribution	0.682349	0.111793	Estimable
GT_1365	Network Length Distribution	0.334516	0.126753	Estimable
GT_137	Network Length Distribution	0.519872	0.111793	Estimable
GT_1371	Network Length Distribution	0.890035	0.111793	Estimable
GT_138	Network Length Distribution	0.778493	0.111793	Estimable
GT_1381	Network Length Distribution	0.737213	0.111793	Estimable
GT_1385	Network Length Distribution	0.782362	0.111793	Estimable
GT_1386	Network Length Distribution	0.777231	0.111793	Estimable
GT_1387	Network Length Distribution	0.472228	0.111793	Estimable
GT_1389	Network Length Distribution	1.02022	0.111793	Estimable
GT_1390	Network Length Distribution	0.694286	0.126753	Estimable
GT_1391	Network Length Distribution	0.629038	0.111793	Estimable
GT_1393	Network Length Distribution	0.631716	0.111793	Estimable
GT_1395	Network Length Distribution	0.978709	0.111793	Estimable
GT_1398	Network Length Distribution	0.553444	0.111793	Estimable
GT_1401	Network Length Distribution	0.605049	0.111793	Estimable
GT_142	Network Length Distribution	0.694525	0.111793	Estimable
GT_143	Network Length Distribution	0.506353	0.111793	Estimable
GT_145	Network Length Distribution	0.720178	0.111793	Estimable
GT_147	Network Length Distribution	0.883481	0.111793	Estimable
GT_152	Network Length Distribution	0.695358	0.111793	Estimable
GT_156	Network Length Distribution	0.732701	0.111793	Estimable
GT_157	Network Length Distribution	0.564633	0.111793	Estimable
GT_158	Network Length Distribution	0.656295	0.111793	Estimable
GT_163	Network Length Distribution	0.756468	0.111793	Estimable
GT_167	Network Length Distribution	0.518818	0.111793	Estimable
GT_169	Network Length Distribution	0.601132	0.111793	Estimable
GT_171	Network Length Distribution	0.762018	0.111793	Estimable
GT_172	Network Length Distribution	0.696253	0.111793	Estimable
GT_173	Network Length Distribution	0.578596	0.111793	Estimable
GT_177	Network Length Distribution	0.868734	0.111793	Estimable
GT_181	Network Length Distribution	0.642539	0.111793	Estimable
GT_182	Network Length Distribution	0.622763	0.111793	Estimable
GT_188	Network Length Distribution	0.755939	0.111793	Estimable
GT_19	Network Length Distribution	0.84723	0.126753	Estimable
GT_191	Network Length Distribution	0.630098	0.111793	Estimable
GT_195	Network Length Distribution	0.630552	0.111793	Estimable
GT_196	Network Length Distribution	0.734675	0.111793	Estimable
GT_199	Network Length Distribution	0.719799	0.111793	Estimable
GT_201	Network Length Distribution	0.70161	0.111793	Estimable
GT_204	Network Length Distribution	0.674358	0.111793	Estimable
GT_205	Network Length Distribution	0.62788	0.111793	Estimable
GT_206	Network Length Distribution	0.514037	0.111793	Estimable
GT_211	Network Length Distribution	0.653669	0.111793	Estimable
GT_219	Network Length Distribution	0.461147	0.111793	Estimable
GT_220	Network Length Distribution	0.739129	0.111793	Estimable
GT_222	Network Length Distribution	0.638788	0.111793	Estimable
GT_227	Network Length Distribution	0.570388	0.111793	Estimable
GT_228	Network Length Distribution	0.42548	0.111793	Estimable
GT_230	Network Length Distribution	0.758436	0.111793	Estimable
GT_234	Network Length Distribution	0.608883	0.111793	Estimable
GT_240	Network Length Distribution	0.591773	0.111793	Estimable
GT_245	Network Length Distribution	0.493097	0.111793	Estimable
GT_248	Network Length Distribution	0.599994	0.111793	Estimable
GT_256	Network Length Distribution	1.19637	0.126753	Estimable
GT_26	Network Length Distribution	0.730165	0.111793	Estimable
GT_263	Network Length Distribution	0.752274	0.111793	Estimable
GT_265	Network Length Distribution	0.861337	0.126753	Estimable
GT_267	Network Length Distribution	0.521172	0.111793	Estimable
GT_273	Network Length Distribution	0.534597	0.111793	Estimable
GT_277	Network Length Distribution	0.591683	0.111793	Estimable
GT_279	Network Length Distribution	0.742727	0.111793	Estimable
GT_280	Network Length Distribution	0.757947	0.111793	Estimable
GT_284	Network Length Distribution	0.593905	0.111793	Estimable
GT_288	Network Length Distribution	0.867675	0.111793	Estimable
GT_290	Network Length Distribution	0.544154	0.111793	Estimable
GT_30	Network Length Distribution	0.605144	0.111793	Estimable
GT_304	Network Length Distribution	0.855174	0.111793	Estimable
GT_308	Network Length Distribution	0.837077	0.111793	Estimable
GT_309	Network Length Distribution	0.7178	0.111793	Estimable
GT_311	Network Length Distribution	0.587865	0.111793	Estimable
GT_312	Network Length Distribution	0.646253	0.111793	Estimable
GT_313	Network Length Distribution	0.852963	0.126753	Estimable
GT_314	Network Length Distribution	0.750383	0.111793	Estimable
GT_316	Network Length Distribution	1.00811	0.111793	Estimable
GT_318	Network Length Distribution	1.21198	0.111793	Estimable
GT_319	Network Length Distribution	0.695339	0.111793	Estimable
GT_320	Network Length Distribution	0.858833	0.111793	Estimable
GT_327	Network Length Distribution	0.643074	0.111793	Estimable
GT_328	Network Length Distribution	0.782032	0.111793	Estimable
GT_329	Network Length Distribution	0.713984	0.111793	Estimable
GT_330	Network Length Distribution	0.968999	0.111793	Estimable
GT_333	Network Length Distribution	0.923376	0.111793	Estimable
GT_338	Network Length Distribution	0.513974	0.126753	Estimable
GT_340	Network Length Distribution	0.716474	0.111793	Estimable
GT_344	Network Length Distribution	0.807459	0.111793	Estimable
GT_347	Network Length Distribution	1.38453	0.111793	Estimable
GT_363	Network Length Distribution	0.906611	0.111793	Estimable
GT_364	Network Length Distribution	0.554158	0.111793	Estimable
GT_365	Network Length Distribution	0.571308	0.126753	Estimable
GT_366	Network Length Distribution	0.654697	0.111793	Estimable
GT_371	Network Length Distribution	0.912561	0.111793	Estimable
GT_38	Network Length Distribution	0.681636	0.111793	Estimable
GT_380	Network Length Distribution	0.564955	0.111793	Estimable
GT_381	Network Length Distribution	0.786649	0.111793	Estimable
GT_382	Network Length Distribution	0.796407	0.111793	Estimable
GT_384	Network Length Distribution	0.743633	0.111793	Estimable
GT_387	Network Length Distribution	0.683832	0.111793	Estimable
GT_394	Network Length Distribution	0.727309	0.111793	Estimable
GT_396	Network Length Distribution	0.764715	0.111793	Estimable
GT_399	Network Length Distribution	0.611895	0.111793	Estimable
GT_4	Network Length Distribution	0.991141	0.111793	Estimable
GT_40	Network Length Distribution	0.941395	0.111793	Estimable
GT_401	Network Length Distribution	0.8042	0.111793	Estimable
GT_402	Network Length Distribution	0.662261	0.111793	Estimable
GT_404	Network Length Distribution	0.655287	0.111793	Estimable
GT_407	Network Length Distribution	0.574892	0.111793	Estimable
GT_409	Network Length Distribution	0.542158	0.111793	Estimable
GT_412	Network Length Distribution	0.811257	0.111793	Estimable
GT_414	Network Length Distribution	0.54349	0.111793	Estimable
GT_417	Network Length Distribution	0.685948	0.111793	Estimable
GT_425	Network Length Distribution	0.560328	0.111793	Estimable
GT_43	Network Length Distribution	0.712365	0.111793	Estimable
GT_433	Network Length Distribution	0.682881	0.111793	Estimable
GT_438	Network Length Distribution	0.634287	0.111793	Estimable
GT_439	Network Length Distribution	0.58992	0.111793	Estimable
GT_451	Network Length Distribution	0.714434	0.111793	Estimable
GT_454	Network Length Distribution	0.742188	0.111793	Estimable
GT_46	Network Length Distribution	1.06581	0.111793	Estimable
GT_460	Network Length Distribution	0.708118	0.111793	Estimable
GT_463	Network Length Distribution	0.745573	0.111793	Estimable
GT_465	Network Length Distribution	0.911987	0.111793	Estimable
GT_470	Network Length Distribution	0.769261	0.111793	Estimable
GT_471	Network Length Distribution	0.689266	0.111793	Estimable
GT_472	Network Length Distribution	0.672675	0.111793	Estimable
GT_473	Network Length Distribution	0.564467	0.111793	Estimable
GT_474	Network Length Distribution	0.657542	0.111793	Estimable
GT_480	Network Length Distribution	0.734322	0.111793	Estimable
GT_481	Network Length Distribution	0.606359	0.111793	Estimable
GT_483	Network Length Distribution	0.598956	0.126753	Estimable
GT_488	Network Length Distribution	0.739516	0.111793	Estimable
GT_489	Network Length Distribution	0.752036	0.111793	Estimable
GT_492	Network Length Distribution	1.1972	0.111793	Estimable
GT_493	Network Length Distribution	0.588075	0.111793	Estimable
GT_497	Network Length Distribution	0.559686	0.111793	Estimable
GT_499	Network Length Distribution	0.517574	0.111793	Estimable
GT_5	Network Length Distribution	0.562282	0.111793	Estimable
GT_507	Network Length Distribution	0.757786	0.111793	Estimable
GT_510	Network Length Distribution	0.585693	0.111793	Estimable
GT_511	Network Length Distribution	0.610253	0.111793	Estimable
GT_512	Network Length Distribution	0.642471	0.111793	Estimable
GT_514	Network Length Distribution	0.548185	0.111793	Estimable
GT_518	Network Length Distribution	0.523701	0.111793	Estimable
GT_52	Network Length Distribution	0.971581	0.111793	Estimable
GT_521	Network Length Distribution	0.517684	0.111793	Estimable
GT_522	Network Length Distribution	0.545585	0.111793	Estimable
GT_526	Network Length Distribution	0.723077	0.111793	Estimable
GT_527	Network Length Distribution	0.555871	0.126753	Estimable
GT_528	Network Length Distribution	0.810246	0.111793	Estimable
GT_529	Network Length Distribution	0.639569	0.111793	Estimable
GT_534	Network Length Distribution	0.713428	0.111793	Estimable
GT_535	Network Length Distribution	0.774529	0.111793	Estimable
GT_538	Network Length Distribution	0.701131	0.111793	Estimable
GT_543	Network Length Distribution	0.561986	0.111793	Estimable
GT_544	Network Length Distribution	0.466203	0.111793	Estimable
GT_551	Network Length Distribution	0.636344	0.111793	Estimable
GT_552	Network Length Distribution	0.636123	0.111793	Estimable
GT_554	Network Length Distribution	0.584162	0.111793	Estimable
GT_555	Network Length Distribution	0.486929	0.111793	Estimable
GT_557	Network Length Distribution	0.775	0.111793	Estimable
GT_558	Network Length Distribution	0.766286	0.111793	Estimable
GT_559	Network Length Distribution	0.725812	0.111793	Estimable
GT_560	Network Length Distribution	0.657203	0.111793	Estimable
GT_57	Network Length Distribution	0.859006	0.111793	Estimable
GT_60	Network Length Distribution	0.878523	0.111793	Estimable
GT_61	Network Length Distribution	0.743148	0.111793	Estimable
GT_68	Network Length Distribution	0.58874	0.111793	Estimable
GT_7	Network Length Distribution	0.629822	0.111793	Estimable
GT_76	Network Length Distribution	0.998766	0.111793	Estimable
GT_8	Network Length Distribution	0.87792	0.111793	Estimable
GT_84	Network Length Distribution	0.57812	0.111793	Estimable
GT_89	Network Length Distribution	0.285815	0.111793	Estimable
GT_91	Network Length Distribution	0.530951	0.158097	Estimable
GT_92	Network Length Distribution	0.726399	0.111793	Estimable
GT_1	Major Ellipse Axis	30.9901	2.1018	Estimable
GT_104	Major Ellipse Axis	29.9482	2.1018	Estimable
GT_106	Major Ellipse Axis	27.8782	2.1018	Estimable
GT_108	Major Ellipse Axis	22.909	2.1018	Estimable
GT_11	Major Ellipse Axis	28.1309	2.1018	Estimable
GT_113	Major Ellipse Axis	28.1762	2.1018	Estimable
GT_119	Major Ellipse Axis	30.2543	2.1018	Estimable
GT_120	Major Ellipse Axis	28.833	2.30657	Estimable
GT_121	Major Ellipse Axis	32.2807	2.1018	Estimable
GT_1219	Major Ellipse Axis	20.1895	2.1018	Estimable
GT_122	Major Ellipse Axis	27.4561	2.1018	Estimable
GT_1220	Major Ellipse Axis	26.9962	2.1018	Estimable
GT_1225	Major Ellipse Axis	20.5122	2.1018	Estimable
GT_123	Major Ellipse Axis	26.042	2.1018	Estimable
GT_1236	Major Ellipse Axis	26.6373	2.1018	Estimable
GT_1239	Major Ellipse Axis	22.4979	2.1018	Estimable
GT_124	Major Ellipse Axis	27.1388	2.1018	Estimable
GT_1240	Major Ellipse Axis	29.1783	2.1018	Estimable
GT_1241	Major Ellipse Axis	25.2485	2.1018	Estimable
GT_1243	Major Ellipse Axis	28.4973	2.1018	Estimable
GT_1248	Major Ellipse Axis	29.6232	2.1018	Estimable
GT_1249	Major Ellipse Axis	22.0402	2.1018	Estimable
GT_1259	Major Ellipse Axis	24.1095	2.1018	Estimable
GT_126	Major Ellipse Axis	27.328	2.1018	Estimable
GT_1267	Major Ellipse Axis	22.3482	2.1018	Estimable
GT_1269	Major Ellipse Axis	23.3834	2.1018	Estimable
GT_127	Major Ellipse Axis	26.8024	2.1018	Estimable
GT_1274	Major Ellipse Axis	22.2513	2.1018	Estimable
GT_128	Major Ellipse Axis	28.9884	2.1018	Estimable
GT_1280	Major Ellipse Axis	26.217	2.1018	Estimable
GT_1284	Major Ellipse Axis	26.0761	2.1018	Estimable
GT_1286	Major Ellipse Axis	26.5849	2.1018	Estimable
GT_1298	Major Ellipse Axis	21.711	2.1018	Estimable
GT_1299	Major Ellipse Axis	27.6369	2.1018	Estimable
GT_1307	Major Ellipse Axis	23.3913	2.1018	Estimable
GT_1310	Major Ellipse Axis	21.6173	2.1018	Estimable
GT_1315	Major Ellipse Axis	27.7847	2.1018	Estimable
GT_1320	Major Ellipse Axis	18.8423	2.1018	Estimable
GT_1321	Major Ellipse Axis	27.8421	2.1018	Estimable
GT_1331	Major Ellipse Axis	27.983	2.1018	Estimable
GT_1336	Major Ellipse Axis	23.3935	2.1018	Estimable
GT_1339	Major Ellipse Axis	23.5667	2.1018	Estimable
GT_134	Major Ellipse Axis	24.3999	2.1018	Estimable
GT_1345	Major Ellipse Axis	25.1824	2.1018	Estimable
GT_1350	Major Ellipse Axis	29.1303	2.1018	Estimable
GT_1351	Major Ellipse Axis	25.3654	2.1018	Estimable
GT_136	Major Ellipse Axis	27.5895	2.1018	Estimable
GT_1365	Major Ellipse Axis	28.3721	2.1018	Estimable
GT_137	Major Ellipse Axis	29.6801	2.1018	Estimable
GT_1371	Major Ellipse Axis	24.5332	2.1018	Estimable
GT_138	Major Ellipse Axis	30.1622	2.1018	Estimable
GT_1381	Major Ellipse Axis	27.8156	2.1018	Estimable
GT_1385	Major Ellipse Axis	26.6736	2.1018	Estimable
GT_1386	Major Ellipse Axis	32.087	2.1018	Estimable
GT_1387	Major Ellipse Axis	25.8312	2.1018	Estimable
GT_1389	Major Ellipse Axis	26.049	2.1018	Estimable
GT_1390	Major Ellipse Axis	23.9059	2.1018	Estimable
GT_1391	Major Ellipse Axis	26.2744	2.1018	Estimable
GT_1393	Major Ellipse Axis	22.9148	2.1018	Estimable
GT_1395	Major Ellipse Axis	29.165	2.1018	Estimable
GT_1398	Major Ellipse Axis	32.1074	2.1018	Estimable
GT_1401	Major Ellipse Axis	31.5504	2.1018	Estimable
GT_142	Major Ellipse Axis	29.4929	2.1018	Estimable
GT_143	Major Ellipse Axis	28.5269	2.1018	Estimable
GT_145	Major Ellipse Axis	26.4358	2.1018	Estimable
GT_147	Major Ellipse Axis	31.4242	2.1018	Estimable
GT_152	Major Ellipse Axis	31.3127	2.1018	Estimable
GT_156	Major Ellipse Axis	25.108	2.1018	Estimable
GT_157	Major Ellipse Axis	26.4237	2.1018	Estimable
GT_158	Major Ellipse Axis	28.4803	2.1018	Estimable
GT_163	Major Ellipse Axis	29.9083	2.1018	Estimable
GT_167	Major Ellipse Axis	27.6144	2.1018	Estimable
GT_169	Major Ellipse Axis	28.5542	2.1018	Estimable
GT_171	Major Ellipse Axis	27.2218	2.1018	Estimable
GT_172	Major Ellipse Axis	28.957	2.1018	Estimable
GT_173	Major Ellipse Axis	27.8035	2.1018	Estimable
GT_177	Major Ellipse Axis	26.602	2.1018	Estimable
GT_181	Major Ellipse Axis	21.7174	2.1018	Estimable
GT_182	Major Ellipse Axis	28.0412	2.1018	Estimable
GT_188	Major Ellipse Axis	23.9049	2.1018	Estimable
GT_19	Major Ellipse Axis	24.5204	2.1018	Estimable
GT_191	Major Ellipse Axis	27.6167	2.1018	Estimable
GT_195	Major Ellipse Axis	27.429	2.1018	Estimable
GT_196	Major Ellipse Axis	29.52	2.1018	Estimable
GT_199	Major Ellipse Axis	25.967	2.1018	Estimable
GT_201	Major Ellipse Axis	21.8181	2.1018	Estimable
GT_204	Major Ellipse Axis	28.1251	2.1018	Estimable
GT_205	Major Ellipse Axis	31.7858	2.30657	Estimable
GT_206	Major Ellipse Axis	29.8528	2.1018	Estimable
GT_211	Major Ellipse Axis	27.6543	2.1018	Estimable
GT_219	Major Ellipse Axis	29.7919	2.1018	Estimable
GT_220	Major Ellipse Axis	28.3028	2.1018	Estimable
GT_222	Major Ellipse Axis	28.0824	2.1018	Estimable
GT_227	Major Ellipse Axis	26.6187	2.1018	Estimable
GT_228	Major Ellipse Axis	30.8274	2.1018	Estimable
GT_230	Major Ellipse Axis	26.597	2.1018	Estimable
GT_234	Major Ellipse Axis	27.3407	2.1018	Estimable
GT_240	Major Ellipse Axis	28.9439	2.1018	Estimable
GT_245	Major Ellipse Axis	30.6531	2.1018	Estimable
GT_248	Major Ellipse Axis	28.5876	2.1018	Estimable
GT_256	Major Ellipse Axis	27.4675	2.1018	Estimable
GT_26	Major Ellipse Axis	28.5888	2.1018	Estimable
GT_263	Major Ellipse Axis	27.9408	2.1018	Estimable
GT_265	Major Ellipse Axis	28.5552	2.1018	Estimable
GT_267	Major Ellipse Axis	30.6631	2.1018	Estimable
GT_273	Major Ellipse Axis	29.9416	2.1018	Estimable
GT_277	Major Ellipse Axis	28.5316	2.1018	Estimable
GT_279	Major Ellipse Axis	29.2117	2.1018	Estimable
GT_280	Major Ellipse Axis	27.5604	2.1018	Estimable
GT_284	Major Ellipse Axis	32.0871	2.1018	Estimable
GT_288	Major Ellipse Axis	26.9822	2.1018	Estimable
GT_290	Major Ellipse Axis	26.0251	2.1018	Estimable
GT_30	Major Ellipse Axis	29.1116	2.1018	Estimable
GT_304	Major Ellipse Axis	23.9315	2.1018	Estimable
GT_308	Major Ellipse Axis	22.8402	2.1018	Estimable
GT_309	Major Ellipse Axis	26.1443	2.1018	Estimable
GT_311	Major Ellipse Axis	27.1799	2.1018	Estimable
GT_312	Major Ellipse Axis	25.9874	2.1018	Estimable
GT_313	Major Ellipse Axis	29.018	2.1018	Estimable
GT_314	Major Ellipse Axis	29.5606	2.1018	Estimable
GT_316	Major Ellipse Axis	28.0786	2.1018	Estimable
GT_318	Major Ellipse Axis	24.1965	2.1018	Estimable
GT_319	Major Ellipse Axis	27.0242	2.1018	Estimable
GT_320	Major Ellipse Axis	31.8296	2.1018	Estimable
GT_327	Major Ellipse Axis	29.1185	2.1018	Estimable
GT_328	Major Ellipse Axis	24.3897	2.1018	Estimable
GT_329	Major Ellipse Axis	30.6993	2.1018	Estimable
GT_330	Major Ellipse Axis	30.3517	2.1018	Estimable
GT_333	Major Ellipse Axis	24.3952	2.1018	Estimable
GT_338	Major Ellipse Axis	26.197	2.1018	Estimable
GT_340	Major Ellipse Axis	26.837	2.1018	Estimable
GT_344	Major Ellipse Axis	25.5936	2.1018	Estimable
GT_347	Major Ellipse Axis	24.0991	2.1018	Estimable
GT_363	Major Ellipse Axis	30.4548	2.1018	Estimable
GT_364	Major Ellipse Axis	28.397	2.1018	Estimable
GT_365	Major Ellipse Axis	24.2191	2.1018	Estimable
GT_366	Major Ellipse Axis	28.7582	2.1018	Estimable
GT_371	Major Ellipse Axis	32.8645	2.1018	Estimable
GT_38	Major Ellipse Axis	32.6754	2.1018	Estimable
GT_380	Major Ellipse Axis	28.1687	2.1018	Estimable
GT_381	Major Ellipse Axis	29.8335	2.1018	Estimable
GT_382	Major Ellipse Axis	26.1541	2.1018	Estimable
GT_384	Major Ellipse Axis	26.8101	2.1018	Estimable
GT_387	Major Ellipse Axis	28.2482	2.1018	Estimable
GT_394	Major Ellipse Axis	25.4594	2.1018	Estimable
GT_396	Major Ellipse Axis	24.4967	2.1018	Estimable
GT_399	Major Ellipse Axis	26.3843	2.30657	Estimable
GT_4	Major Ellipse Axis	30.8937	2.1018	Estimable
GT_40	Major Ellipse Axis	22.6329	2.1018	Estimable
GT_401	Major Ellipse Axis	18.7889	2.1018	Estimable
GT_402	Major Ellipse Axis	26.9106	2.1018	Estimable
GT_404	Major Ellipse Axis	24.2477	2.1018	Estimable
GT_407	Major Ellipse Axis	27.7305	2.1018	Estimable
GT_409	Major Ellipse Axis	23.4602	2.1018	Estimable
GT_412	Major Ellipse Axis	24.1541	2.1018	Estimable
GT_414	Major Ellipse Axis	27.5418	2.1018	Estimable
GT_417	Major Ellipse Axis	21.7533	2.1018	Estimable
GT_425	Major Ellipse Axis	29.4637	2.1018	Estimable
GT_43	Major Ellipse Axis	28.828	2.1018	Estimable
GT_433	Major Ellipse Axis	27.9031	2.1018	Estimable
GT_438	Major Ellipse Axis	25.2706	2.1018	Estimable
GT_439	Major Ellipse Axis	29.2093	2.1018	Estimable
GT_451	Major Ellipse Axis	27.2727	2.1018	Estimable
GT_454	Major Ellipse Axis	23.624	2.1018	Estimable
GT_46	Major Ellipse Axis	27.0113	2.1018	Estimable
GT_460	Major Ellipse Axis	28.1378	2.1018	Estimable
GT_463	Major Ellipse Axis	23.5337	2.1018	Estimable
GT_465	Major Ellipse Axis	27.25	2.1018	Estimable
GT_470	Major Ellipse Axis	27.8544	2.1018	Estimable
GT_471	Major Ellipse Axis	24.0737	2.1018	Estimable
GT_472	Major Ellipse Axis	28.5308	2.30657	Estimable
GT_473	Major Ellipse Axis	25.6416	2.1018	Estimable
GT_474	Major Ellipse Axis	27.4551	2.1018	Estimable
GT_480	Major Ellipse Axis	28.8428	2.1018	Estimable
GT_481	Major Ellipse Axis	30.1532	2.1018	Estimable
GT_483	Major Ellipse Axis	26.0769	2.1018	Estimable
GT_488	Major Ellipse Axis	32.1142	2.1018	Estimable
GT_489	Major Ellipse Axis	27.1515	2.1018	Estimable
GT_492	Major Ellipse Axis	30.5369	2.1018	Estimable
GT_493	Major Ellipse Axis	28.3365	2.1018	Estimable
GT_497	Major Ellipse Axis	27.0749	2.30657	Estimable
GT_499	Major Ellipse Axis	29.0182	2.1018	Estimable
GT_5	Major Ellipse Axis	33.1481	2.1018	Estimable
GT_507	Major Ellipse Axis	32.7173	2.1018	Estimable
GT_510	Major Ellipse Axis	34.3549	2.1018	Estimable
GT_511	Major Ellipse Axis	30.2266	2.1018	Estimable
GT_512	Major Ellipse Axis	32.9785	2.1018	Estimable
GT_514	Major Ellipse Axis	31.1585	2.1018	Estimable
GT_518	Major Ellipse Axis	31.8514	2.1018	Estimable
GT_52	Major Ellipse Axis	28.3131	2.1018	Estimable
GT_521	Major Ellipse Axis	28.9454	2.30657	Estimable
GT_522	Major Ellipse Axis	25.774	2.1018	Estimable
GT_526	Major Ellipse Axis	29.7114	2.1018	Estimable
GT_527	Major Ellipse Axis	31.1106	2.1018	Estimable
GT_528	Major Ellipse Axis	29.1361	2.1018	Estimable
GT_529	Major Ellipse Axis	29.2149	2.1018	Estimable
GT_534	Major Ellipse Axis	28.9992	2.1018	Estimable
GT_535	Major Ellipse Axis	31.7506	2.1018	Estimable
GT_538	Major Ellipse Axis	31.4795	2.1018	Estimable
GT_543	Major Ellipse Axis	31.988	2.1018	Estimable
GT_544	Major Ellipse Axis	30.0004	2.1018	Estimable
GT_551	Major Ellipse Axis	29.9114	2.1018	Estimable
GT_552	Major Ellipse Axis	32.1119	2.1018	Estimable
GT_554	Major Ellipse Axis	30.852	2.1018	Estimable
GT_555	Major Ellipse Axis	32.8186	2.30657	Estimable
GT_557	Major Ellipse Axis	26.5318	2.1018	Estimable
GT_558	Major Ellipse Axis	25.4712	2.1018	Estimable
GT_559	Major Ellipse Axis	25.7925	2.1018	Estimable
GT_560	Major Ellipse Axis	30.6869	2.1018	Estimable
GT_57	Major Ellipse Axis	28.6779	2.1018	Estimable
GT_60	Major Ellipse Axis	26.6634	2.1018	Estimable
GT_61	Major Ellipse Axis	28.9852	2.1018	Estimable
GT_68	Major Ellipse Axis	31.9869	2.1018	Estimable
GT_7	Major Ellipse Axis	26.0758	2.1018	Estimable
GT_76	Major Ellipse Axis	26.2359	2.1018	Estimable
GT_8	Major Ellipse Axis	26.5566	2.1018	Estimable
GT_84	Major Ellipse Axis	24.1105	2.1018	Estimable
GT_89	Major Ellipse Axis	26.7669	2.1018	Estimable
GT_91	Major Ellipse Axis	23.2271	2.1018	Estimable
GT_92	Major Ellipse Axis	28.7309	2.1018	Estimable
GT_1	MaximumNumber of Roots	8.5	1.04342	Estimable
GT_104	MaximumNumber of Roots	6.75	1.04342	Estimable
GT_106	MaximumNumber of Roots	8.25	1.04342	Estimable
GT_108	MaximumNumber of Roots	7.5	1.04342	Estimable
GT_11	MaximumNumber of Roots	7	1.04342	Estimable
GT_113	MaximumNumber of Roots	8.5	1.04342	Estimable
GT_119	MaximumNumber of Roots	6.75	1.04342	Estimable
GT_120	MaximumNumber of Roots	6.75	1.04342	Estimable
GT_121	MaximumNumber of Roots	7.75	1.04342	Estimable
GT_1219	MaximumNumber of Roots	4.25	1.04342	Estimable
GT_122	MaximumNumber of Roots	7.25	1.04342	Estimable
GT_1220	MaximumNumber of Roots	7	1.04342	Estimable
GT_1225	MaximumNumber of Roots	5.5	1.04342	Estimable
GT_123	MaximumNumber of Roots	6.51275	1.1403	Estimable
GT_1236	MaximumNumber of Roots	7	1.04342	Estimable
GT_1239	MaximumNumber of Roots	8.5	1.04342	Estimable
GT_124	MaximumNumber of Roots	8.75	1.04342	Estimable
GT_1240	MaximumNumber of Roots	6.5	1.04342	Estimable
GT_1241	MaximumNumber of Roots	8	1.04342	Estimable
GT_1243	MaximumNumber of Roots	7.5	1.04342	Estimable
GT_1248	MaximumNumber of Roots	7.5	1.04342	Estimable
GT_1249	MaximumNumber of Roots	6	1.04342	Estimable
GT_1259	MaximumNumber of Roots	9.25	1.04342	Estimable
GT_126	MaximumNumber of Roots	7.75	1.04342	Estimable
GT_1267	MaximumNumber of Roots	8.75	1.04342	Estimable
GT_1269	MaximumNumber of Roots	9	1.04342	Estimable
GT_127	MaximumNumber of Roots	7.5	1.04342	Estimable
GT_1274	MaximumNumber of Roots	7.75	1.04342	Estimable
GT_128	MaximumNumber of Roots	7	1.04342	Estimable
GT_1280	MaximumNumber of Roots	6.5	1.04342	Estimable
GT_1284	MaximumNumber of Roots	6.5	1.04342	Estimable
GT_1286	MaximumNumber of Roots	6.5	1.04342	Estimable
GT_1298	MaximumNumber of Roots	5.25	1.04342	Estimable
GT_1299	MaximumNumber of Roots	6	1.04342	Estimable
GT_1307	MaximumNumber of Roots	4	1.04342	Estimable
GT_1310	MaximumNumber of Roots	6	1.04342	Estimable
GT_1315	MaximumNumber of Roots	7.25	1.04342	Estimable
GT_1320	MaximumNumber of Roots	7.25	1.04342	Estimable
GT_1321	MaximumNumber of Roots	7.5	1.04342	Estimable
GT_1331	MaximumNumber of Roots	5.5	1.04342	Estimable
GT_1336	MaximumNumber of Roots	5.75	1.04342	Estimable
GT_1339	MaximumNumber of Roots	6.5	1.04342	Estimable
GT_134	MaximumNumber of Roots	8.25	1.04342	Estimable
GT_1345	MaximumNumber of Roots	5.25	1.04342	Estimable
GT_1350	MaximumNumber of Roots	6	1.04342	Estimable
GT_1351	MaximumNumber of Roots	7	1.04342	Estimable
GT_136	MaximumNumber of Roots	8	1.04342	Estimable
GT_1365	MaximumNumber of Roots	5.75	1.04342	Estimable
GT_137	MaximumNumber of Roots	7.5	1.04342	Estimable
GT_1371	MaximumNumber of Roots	7	1.04342	Estimable
GT_138	MaximumNumber of Roots	6.5	1.04342	Estimable
GT_1381	MaximumNumber of Roots	10.25	1.04342	Estimable
GT_1385	MaximumNumber of Roots	5.25	1.04342	Estimable
GT_1386	MaximumNumber of Roots	6.46357	1.1403	Estimable
GT_1387	MaximumNumber of Roots	8	1.04342	Estimable
GT_1389	MaximumNumber of Roots	7.5	1.04342	Estimable
GT_1390	MaximumNumber of Roots	6.75	1.04342	Estimable
GT_1391	MaximumNumber of Roots	7.5	1.04342	Estimable
GT_1393	MaximumNumber of Roots	5.75	1.04342	Estimable
GT_1395	MaximumNumber of Roots	8	1.04342	Estimable
GT_1398	MaximumNumber of Roots	8.25	1.04342	Estimable
GT_1401	MaximumNumber of Roots	8.75	1.04342	Estimable
GT_142	MaximumNumber of Roots	7.75	1.04342	Estimable
GT_143	MaximumNumber of Roots	8.75	1.04342	Estimable
GT_145	MaximumNumber of Roots	8.5	1.04342	Estimable
GT_147	MaximumNumber of Roots	8.25	1.04342	Estimable
GT_152	MaximumNumber of Roots	7	1.04342	Estimable
GT_156	MaximumNumber of Roots	7.75	1.04342	Estimable
GT_157	MaximumNumber of Roots	5.75	1.04342	Estimable
GT_158	MaximumNumber of Roots	6.5	1.04342	Estimable
GT_163	MaximumNumber of Roots	6.75	1.04342	Estimable
GT_167	MaximumNumber of Roots	7.25	1.04342	Estimable
GT_169	MaximumNumber of Roots	8.75	1.04342	Estimable
GT_171	MaximumNumber of Roots	8.25	1.04342	Estimable
GT_172	MaximumNumber of Roots	7.5	1.04342	Estimable
GT_173	MaximumNumber of Roots	10	1.04342	Estimable
GT_177	MaximumNumber of Roots	5.88556	1.1403	Estimable
GT_181	MaximumNumber of Roots	7.5	1.04342	Estimable
GT_182	MaximumNumber of Roots	6	1.04342	Estimable
GT_188	MaximumNumber of Roots	5.83637	1.1403	Estimable
GT_19	MaximumNumber of Roots	7	1.04342	Estimable
GT_191	MaximumNumber of Roots	7	1.04342	Estimable
GT_195	MaximumNumber of Roots	10	1.04342	Estimable
GT_196	MaximumNumber of Roots	6	1.04342	Estimable
GT_199	MaximumNumber of Roots	5.25	1.04342	Estimable
GT_201	MaximumNumber of Roots	6.5	1.04342	Estimable
GT_204	MaximumNumber of Roots	8.25	1.04342	Estimable
GT_205	MaximumNumber of Roots	7.5	1.04342	Estimable
GT_206	MaximumNumber of Roots	8.51275	1.1403	Estimable
GT_211	MaximumNumber of Roots	9	1.04342	Estimable
GT_219	MaximumNumber of Roots	6.75	1.04342	Estimable
GT_220	MaximumNumber of Roots	7	1.04342	Estimable
GT_222	MaximumNumber of Roots	8	1.04342	Estimable
GT_227	MaximumNumber of Roots	5.25	1.04342	Estimable
GT_228	MaximumNumber of Roots	7.5	1.04342	Estimable
GT_230	MaximumNumber of Roots	9	1.04342	Estimable
GT_234	MaximumNumber of Roots	7.5	1.04342	Estimable
GT_240	MaximumNumber of Roots	5.75	1.04342	Estimable
GT_245	MaximumNumber of Roots	7.5	1.04342	Estimable
GT_248	MaximumNumber of Roots	6.5	1.04342	Estimable
GT_256	MaximumNumber of Roots	6.25	1.04342	Estimable
GT_26	MaximumNumber of Roots	8.75	1.04342	Estimable
GT_263	MaximumNumber of Roots	6	1.04342	Estimable
GT_265	MaximumNumber of Roots	6.5	1.04342	Estimable
GT_267	MaximumNumber of Roots	7	1.04342	Estimable
GT_273	MaximumNumber of Roots	8.25	1.04342	Estimable
GT_277	MaximumNumber of Roots	5.25	1.04342	Estimable
GT_279	MaximumNumber of Roots	5.75	1.04342	Estimable
GT_280	MaximumNumber of Roots	7.5	1.04342	Estimable
GT_284	MaximumNumber of Roots	7.75	1.04342	Estimable
GT_288	MaximumNumber of Roots	8	1.04342	Estimable
GT_290	MaximumNumber of Roots	8.25	1.04342	Estimable
GT_30	MaximumNumber of Roots	8.5	1.04342	Estimable
GT_304	MaximumNumber of Roots	8.25	1.04342	Estimable
GT_308	MaximumNumber of Roots	8.5	1.04342	Estimable
GT_309	MaximumNumber of Roots	7.25	1.04342	Estimable
GT_311	MaximumNumber of Roots	8.5	1.04342	Estimable
GT_312	MaximumNumber of Roots	6	1.04342	Estimable
GT_313	MaximumNumber of Roots	6	1.04342	Estimable
GT_314	MaximumNumber of Roots	8.25	1.04342	Estimable
GT_316	MaximumNumber of Roots	6.5	1.04342	Estimable
GT_318	MaximumNumber of Roots	8.25	1.04342	Estimable
GT_319	MaximumNumber of Roots	7.75	1.04342	Estimable
GT_320	MaximumNumber of Roots	7.5	1.04342	Estimable
GT_327	MaximumNumber of Roots	6.75	1.04342	Estimable
GT_328	MaximumNumber of Roots	7	1.04342	Estimable
GT_329	MaximumNumber of Roots	7.5	1.04342	Estimable
GT_330	MaximumNumber of Roots	7	1.04342	Estimable
GT_333	MaximumNumber of Roots	9.25	1.04342	Estimable
GT_338	MaximumNumber of Roots	6.51275	1.1403	Estimable
GT_340	MaximumNumber of Roots	9.75	1.04342	Estimable
GT_344	MaximumNumber of Roots	8.25	1.04342	Estimable
GT_347	MaximumNumber of Roots	6.5	1.04342	Estimable
GT_363	MaximumNumber of Roots	7.25	1.04342	Estimable
GT_364	MaximumNumber of Roots	7.13813	1.1403	Estimable
GT_365	MaximumNumber of Roots	7.75	1.04342	Estimable
GT_366	MaximumNumber of Roots	6.25	1.04342	Estimable
GT_371	MaximumNumber of Roots	6.5	1.04342	Estimable
GT_38	MaximumNumber of Roots	7.5	1.04342	Estimable
GT_380	MaximumNumber of Roots	7.25	1.04342	Estimable
GT_381	MaximumNumber of Roots	6.25	1.04342	Estimable
GT_382	MaximumNumber of Roots	6	1.04342	Estimable
GT_384	MaximumNumber of Roots	6.25	1.04342	Estimable
GT_387	MaximumNumber of Roots	6.5	1.04342	Estimable
GT_394	MaximumNumber of Roots	6.86187	1.1403	Estimable
GT_396	MaximumNumber of Roots	7	1.04342	Estimable
GT_399	MaximumNumber of Roots	7.25	1.04342	Estimable
GT_4	MaximumNumber of Roots	6	1.04342	Estimable
GT_40	MaximumNumber of Roots	7.5	1.04342	Estimable
GT_401	MaximumNumber of Roots	6.25	1.04342	Estimable
GT_402	MaximumNumber of Roots	7.5	1.04342	Estimable
GT_404	MaximumNumber of Roots	6.5	1.04342	Estimable
GT_407	MaximumNumber of Roots	6.18731	1.1403	Estimable
GT_409	MaximumNumber of Roots	8.62074	1.3387	Estimable
GT_412	MaximumNumber of Roots	5.5	1.04342	Estimable
GT_414	MaximumNumber of Roots	8.75	1.04342	Estimable
GT_417	MaximumNumber of Roots	6.86187	1.1403	Estimable
GT_425	MaximumNumber of Roots	7.5	1.04342	Estimable
GT_43	MaximumNumber of Roots	8.25	1.04342	Estimable
GT_433	MaximumNumber of Roots	8.25	1.04342	Estimable
GT_438	MaximumNumber of Roots	6.25	1.04342	Estimable
GT_439	MaximumNumber of Roots	6.83637	1.1403	Estimable
GT_451	MaximumNumber of Roots	8.75	1.04342	Estimable
GT_454	MaximumNumber of Roots	6.25	1.04342	Estimable
GT_46	MaximumNumber of Roots	8.5	1.04342	Estimable
GT_460	MaximumNumber of Roots	7	1.04342	Estimable
GT_463	MaximumNumber of Roots	8	1.04342	Estimable
GT_465	MaximumNumber of Roots	6.75	1.04342	Estimable
GT_470	MaximumNumber of Roots	6.5	1.04342	Estimable
GT_471	MaximumNumber of Roots	5.25	1.04342	Estimable
GT_472	MaximumNumber of Roots	5.25	1.04342	Estimable
GT_473	MaximumNumber of Roots	7	1.04342	Estimable
GT_474	MaximumNumber of Roots	8	1.04342	Estimable
GT_480	MaximumNumber of Roots	6.25	1.04342	Estimable
GT_481	MaximumNumber of Roots	8.25	1.04342	Estimable
GT_483	MaximumNumber of Roots	6.25	1.04342	Estimable
GT_488	MaximumNumber of Roots	7	1.04342	Estimable
GT_489	MaximumNumber of Roots	9	1.04342	Estimable
GT_492	MaximumNumber of Roots	7.75	1.04342	Estimable
GT_493	MaximumNumber of Roots	8.25	1.04342	Estimable
GT_497	MaximumNumber of Roots	9.5	1.04342	Estimable
GT_499	MaximumNumber of Roots	8	1.04342	Estimable
GT_5	MaximumNumber of Roots	9.75	1.04342	Estimable
GT_507	MaximumNumber of Roots	7.75	1.04342	Estimable
GT_510	MaximumNumber of Roots	6.25	1.04342	Estimable
GT_511	MaximumNumber of Roots	7	1.04342	Estimable
GT_512	MaximumNumber of Roots	6.75	1.04342	Estimable
GT_514	MaximumNumber of Roots	8.75	1.04342	Estimable
GT_518	MaximumNumber of Roots	7.25	1.04342	Estimable
GT_52	MaximumNumber of Roots	7.75	1.04342	Estimable
GT_521	MaximumNumber of Roots	5.75	1.04342	Estimable
GT_522	MaximumNumber of Roots	7.75	1.04342	Estimable
GT_526	MaximumNumber of Roots	6.5	1.04342	Estimable
GT_527	MaximumNumber of Roots	6.25	1.04342	Estimable
GT_528	MaximumNumber of Roots	9.5	1.04342	Estimable
GT_529	MaximumNumber of Roots	8.5	1.04342	Estimable
GT_534	MaximumNumber of Roots	6.25	1.04342	Estimable
GT_535	MaximumNumber of Roots	6.25	1.04342	Estimable
GT_538	MaximumNumber of Roots	10.5	1.04342	Estimable
GT_543	MaximumNumber of Roots	6.75	1.04342	Estimable
GT_544	MaximumNumber of Roots	7	1.04342	Estimable
GT_551	MaximumNumber of Roots	7	1.04342	Estimable
GT_552	MaximumNumber of Roots	7.25	1.04342	Estimable
GT_554	MaximumNumber of Roots	8	1.04342	Estimable
GT_555	MaximumNumber of Roots	7.75	1.04342	Estimable
GT_557	MaximumNumber of Roots	9	1.04342	Estimable
GT_558	MaximumNumber of Roots	7	1.04342	Estimable
GT_559	MaximumNumber of Roots	8.5	1.04342	Estimable
GT_560	MaximumNumber of Roots	9	1.04342	Estimable
GT_57	MaximumNumber of Roots	7.75	1.04342	Estimable
GT_60	MaximumNumber of Roots	5.25	1.04342	Estimable
GT_61	MaximumNumber of Roots	7.5	1.04342	Estimable
GT_68	MaximumNumber of Roots	8.75	1.04342	Estimable
GT_7	MaximumNumber of Roots	7	1.04342	Estimable
GT_76	MaximumNumber of Roots	9	1.04342	Estimable
GT_8	MaximumNumber of Roots	6	1.04342	Estimable
GT_84	MaximumNumber of Roots	8	1.04342	Estimable
GT_89	MaximumNumber of Roots	7.25	1.04342	Estimable
GT_91	MaximumNumber of Roots	7.75	1.04342	Estimable
GT_92	MaximumNumber of Roots	6.25	1.04342	Estimable
GT_1	Network Width	17.5572	2.44682	Estimable
GT_104	Network Width	10.2337	2.44682	Estimable
GT_106	Network Width	13.5801	2.44682	Estimable
GT_108	Network Width	7.90033	2.44682	Estimable
GT_11	Network Width	11.1765	2.44682	Estimable
GT_113	Network Width	13.6275	2.44682	Estimable
GT_119	Network Width	13.5556	2.44682	Estimable
GT_120	Network Width	12.067	2.44682	Estimable
GT_121	Network Width	11.3137	2.44682	Estimable
GT_1219	Network Width	3.65523	2.44682	Estimable
GT_122	Network Width	9.67157	2.44682	Estimable
GT_1220	Network Width	10.4722	2.44682	Estimable
GT_1225	Network Width	6.15523	2.44682	Estimable
GT_123	Network Width	14.4134	2.44682	Estimable
GT_1236	Network Width	9.86928	2.44682	Estimable
GT_1239	Network Width	11.6471	2.44682	Estimable
GT_124	Network Width	13.9314	2.44682	Estimable
GT_1240	Network Width	10.5801	2.44682	Estimable
GT_1241	Network Width	12.1699	2.44682	Estimable
GT_1243	Network Width	15.0833	2.44682	Estimable
GT_1248	Network Width	13.4346	2.44682	Estimable
GT_1249	Network Width	12.7386	2.44682	Estimable
GT_1259	Network Width	12.8905	2.44682	Estimable
GT_126	Network Width	14.0245	2.44682	Estimable
GT_1267	Network Width	18.6765	2.44682	Estimable
GT_1269	Network Width	16.5196	2.44682	Estimable
GT_127	Network Width	9.55065	2.44682	Estimable
GT_1274	Network Width	10.835	2.44682	Estimable
GT_128	Network Width	15.5212	2.44682	Estimable
GT_1280	Network Width	8.87745	2.44682	Estimable
GT_1284	Network Width	5.51144	2.44682	Estimable
GT_1286	Network Width	10.1454	2.44682	Estimable
GT_1298	Network Width	6.52124	2.44682	Estimable
GT_1299	Network Width	6.60294	2.44682	Estimable
GT_1307	Network Width	2.4134	2.44682	Estimable
GT_1310	Network Width	9.70261	2.44682	Estimable
GT_1315	Network Width	10.7843	2.44682	Estimable
GT_1320	Network Width	10.9608	2.44682	Estimable
GT_1321	Network Width	13.701	2.44682	Estimable
GT_1331	Network Width	7.88072	2.44682	Estimable
GT_1336	Network Width	7.90523	2.44682	Estimable
GT_1339	Network Width	9.21732	2.44682	Estimable
GT_134	Network Width	14.3873	2.44682	Estimable
GT_1345	Network Width	4.55882	2.44682	Estimable
GT_1350	Network Width	9.91667	2.44682	Estimable
GT_1351	Network Width	10.6013	2.44682	Estimable
GT_136	Network Width	13.8856	2.44682	Estimable
GT_1365	Network Width	5.06536	2.44682	Estimable
GT_137	Network Width	12.9804	2.44682	Estimable
GT_1371	Network Width	8.97222	2.44682	Estimable
GT_138	Network Width	11.3333	2.44682	Estimable
GT_1381	Network Width	13.0049	2.44682	Estimable
GT_1385	Network Width	7.23039	2.44682	Estimable
GT_1386	Network Width	18.6618	2.44682	Estimable
GT_1387	Network Width	16.1781	2.44682	Estimable
GT_1389	Network Width	10.018	2.44682	Estimable
GT_1390	Network Width	11.7484	2.44682	Estimable
GT_1391	Network Width	11.835	2.44682	Estimable
GT_1393	Network Width	11.9902	2.44682	Estimable
GT_1395	Network Width	13.1405	2.44682	Estimable
GT_1398	Network Width	13.7533	2.44682	Estimable
GT_1401	Network Width	13.2484	2.44682	Estimable
GT_142	Network Width	11.0621	2.44682	Estimable
GT_143	Network Width	13.1111	2.44682	Estimable
GT_145	Network Width	13.8333	2.44682	Estimable
GT_147	Network Width	10.8644	2.44682	Estimable
GT_152	Network Width	13.5784	2.44682	Estimable
GT_156	Network Width	11.5915	2.44682	Estimable
GT_157	Network Width	7.3415	2.44682	Estimable
GT_158	Network Width	10.5523	2.44682	Estimable
GT_163	Network Width	17.9199	2.44682	Estimable
GT_167	Network Width	10.7108	2.44682	Estimable
GT_169	Network Width	12.5964	2.44682	Estimable
GT_171	Network Width	18.0082	2.44682	Estimable
GT_172	Network Width	8.95915	2.44682	Estimable
GT_173	Network Width	15.4951	2.44682	Estimable
GT_177	Network Width	11.1944	2.44682	Estimable
GT_181	Network Width	6.15523	2.44682	Estimable
GT_182	Network Width	14.0719	2.44682	Estimable
GT_188	Network Width	10.7631	2.44682	Estimable
GT_19	Network Width	15.4167	2.44682	Estimable
GT_191	Network Width	10.1601	2.44682	Estimable
GT_195	Network Width	17.1716	2.44682	Estimable
GT_196	Network Width	12.1078	2.44682	Estimable
GT_199	Network Width	9.81863	2.44682	Estimable
GT_201	Network Width	10.768	2.44682	Estimable
GT_204	Network Width	13.799	2.44682	Estimable
GT_205	Network Width	10.9297	2.44682	Estimable
GT_206	Network Width	14.7729	2.44682	Estimable
GT_211	Network Width	15.1422	2.44682	Estimable
GT_219	Network Width	10.3497	2.44682	Estimable
GT_220	Network Width	13.0719	2.44682	Estimable
GT_222	Network Width	17.5931	2.44682	Estimable
GT_227	Network Width	7.18954	2.44682	Estimable
GT_228	Network Width	12.5997	2.44682	Estimable
GT_230	Network Width	14.2222	2.44682	Estimable
GT_234	Network Width	13.4118	2.44682	Estimable
GT_240	Network Width	10.3252	2.44682	Estimable
GT_245	Network Width	9.81863	2.44682	Estimable
GT_248	Network Width	8.6634	2.44682	Estimable
GT_256	Network Width	13.3121	2.44682	Estimable
GT_26	Network Width	18.2925	2.44682	Estimable
GT_263	Network Width	9.56863	2.44682	Estimable
GT_265	Network Width	14.0196	2.44682	Estimable
GT_267	Network Width	10.3611	2.44682	Estimable
GT_273	Network Width	13.634	2.44682	Estimable
GT_277	Network Width	9.71405	2.44682	Estimable
GT_279	Network Width	9.92484	2.44682	Estimable
GT_280	Network Width	16.5833	2.44682	Estimable
GT_284	Network Width	17.0049	2.44682	Estimable
GT_288	Network Width	11.1895	2.44682	Estimable
GT_290	Network Width	15.5425	2.44682	Estimable
GT_30	Network Width	14.0359	2.44682	Estimable
GT_304	Network Width	17.0474	2.44682	Estimable
GT_308	Network Width	13.4624	2.44682	Estimable
GT_309	Network Width	15.6569	2.44682	Estimable
GT_311	Network Width	11.1552	2.44682	Estimable
GT_312	Network Width	9.48856	2.44682	Estimable
GT_313	Network Width	8.75163	2.44682	Estimable
GT_314	Network Width	12.1389	2.44682	Estimable
GT_316	Network Width	11.116	2.44682	Estimable
GT_318	Network Width	13.049	2.44682	Estimable
GT_319	Network Width	19.1422	2.44682	Estimable
GT_320	Network Width	14.9706	2.44682	Estimable
GT_327	Network Width	10.9118	2.44682	Estimable
GT_328	Network Width	14.2958	2.44682	Estimable
GT_329	Network Width	16.7042	2.44682	Estimable
GT_330	Network Width	14.8856	2.44682	Estimable
GT_333	Network Width	12.8203	2.44682	Estimable
GT_338	Network Width	9.93627	2.44682	Estimable
GT_340	Network Width	15.0458	2.44682	Estimable
GT_344	Network Width	13.0196	2.44682	Estimable
GT_347	Network Width	12.7761	2.44682	Estimable
GT_363	Network Width	15.183	2.44682	Estimable
GT_364	Network Width	14.7271	2.44682	Estimable
GT_365	Network Width	11.1242	2.44682	Estimable
GT_366	Network Width	14.7859	2.44682	Estimable
GT_371	Network Width	13.4281	2.44682	Estimable
GT_38	Network Width	13.0507	2.44682	Estimable
GT_380	Network Width	11.0343	2.44682	Estimable
GT_381	Network Width	9.12418	2.44682	Estimable
GT_382	Network Width	12.5605	2.44682	Estimable
GT_384	Network Width	15.085	2.44682	Estimable
GT_387	Network Width	17.4951	2.44682	Estimable
GT_394	Network Width	15.9134	2.44682	Estimable
GT_396	Network Width	10.7631	2.44682	Estimable
GT_399	Network Width	13.9428	2.44682	Estimable
GT_4	Network Width	13.1699	2.44682	Estimable
GT_40	Network Width	12.2386	2.44682	Estimable
GT_401	Network Width	9.11438	2.44682	Estimable
GT_402	Network Width	11.6078	2.44682	Estimable
GT_404	Network Width	6.82353	2.44682	Estimable
GT_407	Network Width	11.3856	2.44682	Estimable
GT_409	Network Width	9.6781	2.44682	Estimable
GT_412	Network Width	6.97386	2.44682	Estimable
GT_414	Network Width	11.8415	2.44682	Estimable
GT_417	Network Width	11.8758	2.44682	Estimable
GT_425	Network Width	14.0768	2.44682	Estimable
GT_43	Network Width	11.4624	2.44682	Estimable
GT_433	Network Width	12.3807	2.44682	Estimable
GT_438	Network Width	6.80065	2.44682	Estimable
GT_439	Network Width	13.6601	2.44682	Estimable
GT_451	Network Width	10.1209	2.44682	Estimable
GT_454	Network Width	5.32516	2.44682	Estimable
GT_46	Network Width	13.1356	2.44682	Estimable
GT_460	Network Width	9.70752	2.44682	Estimable
GT_463	Network Width	16.7402	2.44682	Estimable
GT_465	Network Width	11.3873	2.44682	Estimable
GT_470	Network Width	9.91013	2.44682	Estimable
GT_471	Network Width	6.04575	2.44682	Estimable
GT_472	Network Width	6.86765	2.44682	Estimable
GT_473	Network Width	8.5915	2.44682	Estimable
GT_474	Network Width	8.46242	2.44682	Estimable
GT_480	Network Width	12.6111	2.44682	Estimable
GT_481	Network Width	19.9248	2.44682	Estimable
GT_483	Network Width	9.6781	2.44682	Estimable
GT_488	Network Width	15.8611	2.44682	Estimable
GT_489	Network Width	16.6291	2.44682	Estimable
GT_492	Network Width	13.3807	2.44682	Estimable
GT_493	Network Width	18.2042	2.44682	Estimable
GT_497	Network Width	12.0359	2.44682	Estimable
GT_499	Network Width	13.7859	2.44682	Estimable
GT_5	Network Width	15.1944	2.44682	Estimable
GT_507	Network Width	16.085	2.44682	Estimable
GT_510	Network Width	10.5801	2.44682	Estimable
GT_511	Network Width	11.5147	2.44682	Estimable
GT_512	Network Width	12.8807	2.44682	Estimable
GT_514	Network Width	12.2647	2.44682	Estimable
GT_518	Network Width	13.0033	2.44682	Estimable
GT_52	Network Width	13.7614	2.44682	Estimable
GT_521	Network Width	7.91667	2.44682	Estimable
GT_522	Network Width	10.2484	2.44682	Estimable
GT_526	Network Width	15.9493	2.44682	Estimable
GT_527	Network Width	10.1667	2.44682	Estimable
GT_528	Network Width	20.2876	2.44682	Estimable
GT_529	Network Width	12.0588	2.44682	Estimable
GT_534	Network Width	9.82353	2.44682	Estimable
GT_535	Network Width	15.0425	2.44682	Estimable
GT_538	Network Width	18.3301	2.44682	Estimable
GT_543	Network Width	11.5441	2.44682	Estimable
GT_544	Network Width	12.9314	2.44682	Estimable
GT_551	Network Width	9.11438	2.44682	Estimable
GT_552	Network Width	13.4542	2.44682	Estimable
GT_554	Network Width	14.4722	2.44682	Estimable
GT_555	Network Width	14.2614	2.44682	Estimable
GT_557	Network Width	14.7827	2.44682	Estimable
GT_558	Network Width	17.0245	2.44682	Estimable
GT_559	Network Width	15.1046	2.44682	Estimable
GT_560	Network Width	13.402	2.44682	Estimable
GT_57	Network Width	11.9363	2.44682	Estimable
GT_60	Network Width	9.01961	2.44682	Estimable
GT_61	Network Width	15.5425	2.44682	Estimable
GT_68	Network Width	12.1356	2.44682	Estimable
GT_7	Network Width	11.6846	2.44682	Estimable
GT_76	Network Width	13.6209	2.44682	Estimable
GT_8	Network Width	8.39542	2.44682	Estimable
GT_84	Network Width	10.1993	2.44682	Estimable
GT_89	Network Width	10.4771	2.44682	Estimable
GT_91	Network Width	7.19608	2.44682	Estimable
GT_92	Network Width	9.53595	2.44682	Estimable
GT_1	Median Number of Roots	5.5	0.64049	Estimable
GT_104	Median Number of Roots	4.5	0.64049	Estimable
GT_106	Median Number of Roots	5.75	0.64049	Estimable
GT_108	Median Number of Roots	5	0.64049	Estimable
GT_11	Median Number of Roots	5	0.64049	Estimable
GT_113	Median Number of Roots	5.75	0.64049	Estimable
GT_119	Median Number of Roots	4.25	0.64049	Estimable
GT_120	Median Number of Roots	4.5	0.64049	Estimable
GT_121	Median Number of Roots	5.5	0.64049	Estimable
GT_1219	Median Number of Roots	3	0.64049	Estimable
GT_122	Median Number of Roots	5	0.64049	Estimable
GT_1220	Median Number of Roots	5.25	0.64049	Estimable
GT_1225	Median Number of Roots	3	0.64049	Estimable
GT_123	Median Number of Roots	4.5	0.64049	Estimable
GT_1236	Median Number of Roots	4.5	0.64049	Estimable
GT_1239	Median Number of Roots	5.75	0.64049	Estimable
GT_124	Median Number of Roots	4.75	0.64049	Estimable
[truncated: 3,915 more rows]

## Sheet: Table S5
Table S5 BLUEs value for 27 root traits across the experiments for osmotic stress condition in 220 barley landraces. The predicted BLUEs values for 4 biological replicats in each trait, standard error and status are given.
Across the experiments
Genotype	Trait Name	Predicted value	Standard Error	Status
GT_1	Avarage Root Width (Diameter)	0.021718	0.00261138	Estimable
GT_104	Avarage Root Width (Diameter)	0.0269277	0.00261138	Estimable
GT_106	Avarage Root Width (Diameter)	0.0240122	0.00261138	Estimable
GT_108	Avarage Root Width (Diameter)	0.0273305	0.00261138	Estimable
GT_11	Avarage Root Width (Diameter)	0.0252439	0.00261138	Estimable
GT_113	Avarage Root Width (Diameter)	0.0258673	0.00261138	Estimable
GT_119	Avarage Root Width (Diameter)	0.0274351	0.00277802	Estimable
GT_120	Avarage Root Width (Diameter)	0.0254164	0.00261138	Estimable
GT_121	Avarage Root Width (Diameter)	0.028433	0.00261138	Estimable
GT_1219	Avarage Root Width (Diameter)	0.0275182	0.00261138	Estimable
GT_122	Avarage Root Width (Diameter)	0.0274723	0.00261138	Estimable
GT_1220	Avarage Root Width (Diameter)	0.0246306	0.00261138	Estimable
GT_1225	Avarage Root Width (Diameter)	0.0270872	0.00261138	Estimable
GT_123	Avarage Root Width (Diameter)	0.0257693	0.00261138	Estimable
GT_1236	Avarage Root Width (Diameter)	0.0303662	0.00261138	Estimable
GT_1239	Avarage Root Width (Diameter)	0.0269807	0.00261138	Estimable
GT_124	Avarage Root Width (Diameter)	0.0265933	0.00261138	Estimable
GT_1240	Avarage Root Width (Diameter)	0.0319974	0.00261138	Estimable
GT_1241	Avarage Root Width (Diameter)	0.0260402	0.00261138	Estimable
GT_1243	Avarage Root Width (Diameter)	0.0223745	0.00365404	Estimable
GT_1248	Avarage Root Width (Diameter)	0.02674	0.00261138	Estimable
GT_1249	Avarage Root Width (Diameter)	0.0249718	0.00277802	Estimable
GT_1259	Avarage Root Width (Diameter)	0.0296377	0.00261138	Estimable
GT_126	Avarage Root Width (Diameter)	0.0222607	0.00261138	Estimable
GT_1267	Avarage Root Width (Diameter)	0.0252655	0.00261138	Estimable
GT_1269	Avarage Root Width (Diameter)	0.0263257	0.00261138	Estimable
GT_127	Avarage Root Width (Diameter)	0.0204817	0.00261138	Estimable
GT_1274	Avarage Root Width (Diameter)	0.0360728	0.00418532	Estimable
GT_128	Avarage Root Width (Diameter)	0.0231433	0.00261138	Estimable
GT_1280	Avarage Root Width (Diameter)	0.0323963	0.00261138	Estimable
GT_1284	Avarage Root Width (Diameter)	0.0258571	0.00261138	Estimable
GT_1286	Avarage Root Width (Diameter)	0.0272275	0.00261138	Estimable
GT_1298	Avarage Root Width (Diameter)	0.0281476	0.00261138	Estimable
GT_1299	Avarage Root Width (Diameter)	0.0252384	0.00261138	Estimable
GT_1307	Avarage Root Width (Diameter)	0.0322679	0.00418532	Estimable
GT_1310	Avarage Root Width (Diameter)	0.0329742	0.00261138	Estimable
GT_1315	Avarage Root Width (Diameter)	0.0280143	0.00261138	Estimable
GT_1320	Avarage Root Width (Diameter)	0.0263802	0.00261138	Estimable
GT_1321	Avarage Root Width (Diameter)	0.0278876	0.00261138	Estimable
GT_1331	Avarage Root Width (Diameter)	0.0255114	0.00261138	Estimable
GT_1336	Avarage Root Width (Diameter)	0.0272921	0.00261138	Estimable
GT_1339	Avarage Root Width (Diameter)	0.029204	0.00261138	Estimable
GT_134	Avarage Root Width (Diameter)	0.024489	0.00261138	Estimable
GT_1345	Avarage Root Width (Diameter)	0.0275777	0.00261138	Estimable
GT_1350	Avarage Root Width (Diameter)	0.028072	0.00261138	Estimable
GT_1351	Avarage Root Width (Diameter)	0.027795	0.00261138	Estimable
GT_136	Avarage Root Width (Diameter)	0.0220263	0.00261138	Estimable
GT_1365	Avarage Root Width (Diameter)	0.02795	0.00261138	Estimable
GT_137	Avarage Root Width (Diameter)	0.024998	0.00261138	Estimable
GT_1371	Avarage Root Width (Diameter)	0.0265214	0.00261138	Estimable
GT_138	Avarage Root Width (Diameter)	0.0278283	0.00261138	Estimable
GT_1381	Avarage Root Width (Diameter)	0.0305051	0.00261138	Estimable
GT_1385	Avarage Root Width (Diameter)	0.0324227	0.00277802	Estimable
GT_1386	Avarage Root Width (Diameter)	0.0264996	0.00261138	Estimable
GT_1387	Avarage Root Width (Diameter)	0.0264852	0.00261138	Estimable
GT_1389	Avarage Root Width (Diameter)	0.0274397	0.00261138	Estimable
GT_1390	Avarage Root Width (Diameter)	0.0255174	0.00261138	Estimable
GT_1391	Avarage Root Width (Diameter)	0.0236035	0.00261138	Estimable
GT_1393	Avarage Root Width (Diameter)	0.0257501	0.00277802	Estimable
GT_1395	Avarage Root Width (Diameter)	0.0243257	0.00261138	Estimable
GT_1398	Avarage Root Width (Diameter)	0.0275087	0.00261138	Estimable
GT_1401	Avarage Root Width (Diameter)	0.0242982	0.00261138	Estimable
GT_142	Avarage Root Width (Diameter)	0.0312127	0.00261138	Estimable
GT_143	Avarage Root Width (Diameter)	0.0268581	0.00261138	Estimable
GT_145	Avarage Root Width (Diameter)	0.0249001	0.00261138	Estimable
GT_147	Avarage Root Width (Diameter)	0.0258147	0.00261138	Estimable
GT_152	Avarage Root Width (Diameter)	0.027286	0.00261138	Estimable
GT_156	Avarage Root Width (Diameter)	0.0257533	0.00261138	Estimable
GT_157	Avarage Root Width (Diameter)	0.0252409	0.00261138	Estimable
GT_158	Avarage Root Width (Diameter)	0.0217526	0.00261138	Estimable
GT_163	Avarage Root Width (Diameter)	0.0250807	0.00261138	Estimable
GT_167	Avarage Root Width (Diameter)	0.0244055	0.00261138	Estimable
GT_169	Avarage Root Width (Diameter)	0.0253725	0.00261138	Estimable
GT_171	Avarage Root Width (Diameter)	0.0283005	0.00261138	Estimable
GT_172	Avarage Root Width (Diameter)	0.0250358	0.00261138	Estimable
GT_173	Avarage Root Width (Diameter)	0.029498	0.00261138	Estimable
GT_177	Avarage Root Width (Diameter)	0.0258705	0.00261138	Estimable
GT_181	Avarage Root Width (Diameter)	0.0321372	0.00261138	Estimable
GT_182	Avarage Root Width (Diameter)	0.0262788	0.00261138	Estimable
GT_188	Avarage Root Width (Diameter)	0.0278629	0.00261138	Estimable
GT_19	Avarage Root Width (Diameter)	0.0203182	0.00261138	Estimable
GT_191	Avarage Root Width (Diameter)	0.0269421	0.00261138	Estimable
GT_195	Avarage Root Width (Diameter)	0.0279574	0.00261138	Estimable
GT_196	Avarage Root Width (Diameter)	0.0298885	0.00261138	Estimable
GT_199	Avarage Root Width (Diameter)	0.0249128	0.00261138	Estimable
GT_201	Avarage Root Width (Diameter)	0.0228148	0.00261138	Estimable
GT_204	Avarage Root Width (Diameter)	0.0246669	0.00261138	Estimable
GT_205	Avarage Root Width (Diameter)	0.0285984	0.00261138	Estimable
GT_206	Avarage Root Width (Diameter)	0.0280456	0.00261138	Estimable
GT_211	Avarage Root Width (Diameter)	0.0280984	0.00261138	Estimable
GT_219	Avarage Root Width (Diameter)	0.0256064	0.00261138	Estimable
GT_220	Avarage Root Width (Diameter)	0.0275264	0.00261138	Estimable
GT_222	Avarage Root Width (Diameter)	0.0279046	0.00365404	Estimable
GT_227	Avarage Root Width (Diameter)	0.0258359	0.00365404	Estimable
GT_228	Avarage Root Width (Diameter)	0.0272787	0.00277802	Estimable
GT_230	Avarage Root Width (Diameter)	0.0246969	0.00277802	Estimable
GT_234	Avarage Root Width (Diameter)	0.0280176	0.00365404	Estimable
GT_240	Avarage Root Width (Diameter)	0.0235267	0.00261138	Estimable
GT_245	Avarage Root Width (Diameter)	0.0258302	0.00261138	Estimable
GT_248	Avarage Root Width (Diameter)	0.028401	0.00261138	Estimable
GT_256	Avarage Root Width (Diameter)	0.0255014	0.00261138	Estimable
GT_26	Avarage Root Width (Diameter)	0.0207824	0.00261138	Estimable
GT_263	Avarage Root Width (Diameter)	0.0277466	0.00261138	Estimable
GT_265	Avarage Root Width (Diameter)	0.0252152	0.00261138	Estimable
GT_267	Avarage Root Width (Diameter)	0.0232844	0.00261138	Estimable
GT_273	Avarage Root Width (Diameter)	0.0224043	0.00261138	Estimable
GT_277	Avarage Root Width (Diameter)	0.0250583	0.00261138	Estimable
GT_279	Avarage Root Width (Diameter)	0.0249457	0.00261138	Estimable
GT_280	Avarage Root Width (Diameter)	0.0263168	0.00261138	Estimable
GT_284	Avarage Root Width (Diameter)	0.0248013	0.00261138	Estimable
GT_288	Avarage Root Width (Diameter)	0.0251585	0.00261138	Estimable
GT_290	Avarage Root Width (Diameter)	0.0254867	0.00261138	Estimable
GT_30	Avarage Root Width (Diameter)	0.0220123	0.00261138	Estimable
GT_304	Avarage Root Width (Diameter)	0.0245304	0.00261138	Estimable
GT_308	Avarage Root Width (Diameter)	0.0265318	0.00261138	Estimable
GT_309	Avarage Root Width (Diameter)	0.0238939	0.00261138	Estimable
GT_311	Avarage Root Width (Diameter)	0.0282286	0.00261138	Estimable
GT_312	Avarage Root Width (Diameter)	0.0285038	0.00261138	Estimable
GT_313	Avarage Root Width (Diameter)	0.0266043	0.00261138	Estimable
GT_314	Avarage Root Width (Diameter)	0.0263013	0.00261138	Estimable
GT_316	Avarage Root Width (Diameter)	0.0261664	0.00261138	Estimable
GT_318	Avarage Root Width (Diameter)	0.0247097	0.00261138	Estimable
GT_319	Avarage Root Width (Diameter)	0.0265693	0.00261138	Estimable
GT_320	Avarage Root Width (Diameter)	0.0253045	0.00261138	Estimable
GT_327	Avarage Root Width (Diameter)	0.0257258	0.00261138	Estimable
GT_328	Avarage Root Width (Diameter)	0.0277161	0.00261138	Estimable
GT_329	Avarage Root Width (Diameter)	0.0246527	0.00261138	Estimable
GT_330	Avarage Root Width (Diameter)	0.0269856	0.00261138	Estimable
GT_333	Avarage Root Width (Diameter)	0.025562	0.00261138	Estimable
GT_338	Avarage Root Width (Diameter)	0.0328415	0.00261138	Estimable
GT_340	Avarage Root Width (Diameter)	0.0275585	0.00261138	Estimable
GT_344	Avarage Root Width (Diameter)	0.0265095	0.00261138	Estimable
GT_347	Avarage Root Width (Diameter)	0.0256405	0.00261138	Estimable
GT_363	Avarage Root Width (Diameter)	0.0259337	0.00261138	Estimable
GT_364	Avarage Root Width (Diameter)	0.0297736	0.00261138	Estimable
GT_365	Avarage Root Width (Diameter)	0.0286465	0.00261138	Estimable
GT_366	Avarage Root Width (Diameter)	0.0264926	0.00261138	Estimable
GT_371	Avarage Root Width (Diameter)	0.0306661	0.00261138	Estimable
GT_38	Avarage Root Width (Diameter)	0.0194107	0.00261138	Estimable
GT_380	Avarage Root Width (Diameter)	0.0260113	0.00261138	Estimable
GT_381	Avarage Root Width (Diameter)	0.0298072	0.00261138	Estimable
GT_382	Avarage Root Width (Diameter)	0.0286647	0.00261138	Estimable
GT_384	Avarage Root Width (Diameter)	0.0259551	0.00261138	Estimable
GT_387	Avarage Root Width (Diameter)	0.0273264	0.00261138	Estimable
GT_394	Avarage Root Width (Diameter)	0.0267628	0.00261138	Estimable
GT_396	Avarage Root Width (Diameter)	0.0272169	0.00277802	Estimable
GT_399	Avarage Root Width (Diameter)	0.0237791	0.00261138	Estimable
GT_4	Avarage Root Width (Diameter)	0.0199525	0.00261138	Estimable
GT_40	Avarage Root Width (Diameter)	0.0198205	0.00261138	Estimable
GT_401	Avarage Root Width (Diameter)	0.0252523	0.00261138	Estimable
GT_402	Avarage Root Width (Diameter)	0.0285399	0.00261138	Estimable
GT_404	Avarage Root Width (Diameter)	0.0267047	0.00261138	Estimable
GT_407	Avarage Root Width (Diameter)	0.0258528	0.00261138	Estimable
GT_409	Avarage Root Width (Diameter)	0.0255052	0.00261138	Estimable
GT_412	Avarage Root Width (Diameter)	0.0286067	0.00261138	Estimable
GT_414	Avarage Root Width (Diameter)	0.0269597	0.00261138	Estimable
GT_417	Avarage Root Width (Diameter)	0.0311331	0.00261138	Estimable
GT_425	Avarage Root Width (Diameter)	0.0287608	0.00261138	Estimable
GT_43	Avarage Root Width (Diameter)	0.0202408	0.00261138	Estimable
GT_433	Avarage Root Width (Diameter)	0.0301344	0.00261138	Estimable
GT_438	Avarage Root Width (Diameter)	0.0283693	0.00261138	Estimable
GT_439	Avarage Root Width (Diameter)	0.0291059	0.00261138	Estimable
GT_451	Avarage Root Width (Diameter)	0.0284096	0.00261138	Estimable
GT_454	Avarage Root Width (Diameter)	0.0272257	0.00261138	Estimable
GT_46	Avarage Root Width (Diameter)	0.0184381	0.00261138	Estimable
GT_460	Avarage Root Width (Diameter)	0.028216	0.00261138	Estimable
GT_463	Avarage Root Width (Diameter)	0.0267631	0.00261138	Estimable
GT_465	Avarage Root Width (Diameter)	0.0262777	0.00261138	Estimable
GT_470	Avarage Root Width (Diameter)	0.0272357	0.00261138	Estimable
GT_471	Avarage Root Width (Diameter)	0.0291274	0.00261138	Estimable
GT_472	Avarage Root Width (Diameter)	0.0263722	0.00261138	Estimable
GT_473	Avarage Root Width (Diameter)	0.0276511	0.00261138	Estimable
GT_474	Avarage Root Width (Diameter)	0.0263053	0.00261138	Estimable
GT_480	Avarage Root Width (Diameter)	0.0263965	0.00261138	Estimable
GT_481	Avarage Root Width (Diameter)	0.0267157	0.00261138	Estimable
GT_483	Avarage Root Width (Diameter)	0.0254845	0.00261138	Estimable
GT_488	Avarage Root Width (Diameter)	0.0287661	0.00261138	Estimable
GT_489	Avarage Root Width (Diameter)	0.0236237	0.00261138	Estimable
GT_492	Avarage Root Width (Diameter)	0.0262158	0.00261138	Estimable
GT_493	Avarage Root Width (Diameter)	0.0241929	0.00261138	Estimable
GT_497	Avarage Root Width (Diameter)	0.0271261	0.00261138	Estimable
GT_499	Avarage Root Width (Diameter)	0.0271133	0.00261138	Estimable
GT_5	Avarage Root Width (Diameter)	0.0195086	0.00261138	Estimable
GT_507	Avarage Root Width (Diameter)	0.0263954	0.00261138	Estimable
GT_510	Avarage Root Width (Diameter)	0.0279652	0.00261138	Estimable
GT_511	Avarage Root Width (Diameter)	0.0301615	0.00261138	Estimable
GT_512	Avarage Root Width (Diameter)	0.0309745	0.00261138	Estimable
GT_514	Avarage Root Width (Diameter)	0.0302106	0.00261138	Estimable
GT_518	Avarage Root Width (Diameter)	0.0290395	0.00261138	Estimable
GT_52	Avarage Root Width (Diameter)	0.0193745	0.00261138	Estimable
GT_521	Avarage Root Width (Diameter)	0.023515	0.00261138	Estimable
GT_522	Avarage Root Width (Diameter)	0.0251217	0.00261138	Estimable
GT_526	Avarage Root Width (Diameter)	0.0345059	0.00261138	Estimable
GT_527	Avarage Root Width (Diameter)	0.027088	0.00261138	Estimable
GT_528	Avarage Root Width (Diameter)	0.0270621	0.00261138	Estimable
GT_529	Avarage Root Width (Diameter)	0.027839	0.00261138	Estimable
GT_534	Avarage Root Width (Diameter)	0.0320989	0.00261138	Estimable
GT_535	Avarage Root Width (Diameter)	0.0289515	0.00261138	Estimable
GT_538	Avarage Root Width (Diameter)	0.0275227	0.00261138	Estimable
GT_543	Avarage Root Width (Diameter)	0.0289234	0.00261138	Estimable
GT_544	Avarage Root Width (Diameter)	0.0281896	0.00261138	Estimable
GT_551	Avarage Root Width (Diameter)	0.0314638	0.00261138	Estimable
GT_552	Avarage Root Width (Diameter)	0.0301444	0.00261138	Estimable
GT_554	Avarage Root Width (Diameter)	0.0257211	0.00261138	Estimable
GT_555	Avarage Root Width (Diameter)	0.0260986	0.00261138	Estimable
GT_557	Avarage Root Width (Diameter)	0.0276822	0.00261138	Estimable
GT_558	Avarage Root Width (Diameter)	0.0301703	0.00261138	Estimable
GT_559	Avarage Root Width (Diameter)	0.0256401	0.00261138	Estimable
GT_560	Avarage Root Width (Diameter)	0.0256507	0.00261138	Estimable
GT_57	Avarage Root Width (Diameter)	0.0210756	0.00261138	Estimable
GT_60	Avarage Root Width (Diameter)	0.0171061	0.00277802	Estimable
GT_61	Avarage Root Width (Diameter)	0.0190115	0.00261138	Estimable
GT_68	Avarage Root Width (Diameter)	0.021328	0.00261138	Estimable
GT_7	Avarage Root Width (Diameter)	0.0187981	0.00261138	Estimable
GT_76	Avarage Root Width (Diameter)	0.0267298	0.00261138	Estimable
GT_8	Avarage Root Width (Diameter)	0.0188537	0.00261138	Estimable
GT_84	Avarage Root Width (Diameter)	0.0304285	0.00261138	Estimable
GT_89	Avarage Root Width (Diameter)	0.0243245	0.00261138	Estimable
GT_91	Avarage Root Width (Diameter)	0.0279519	0.00261138	Estimable
GT_92	Avarage Root Width (Diameter)	0.024668	0.00261138	Estimable
GT_1	Network Bushiness	1.25	0.123023	Estimable
GT_104	Network Bushiness	1.75	0.123023	Estimable
GT_106	Network Bushiness	1.42083	0.123023	Estimable
GT_108	Network Bushiness	1.72917	0.123023	Estimable
GT_11	Network Bushiness	1.39583	0.123023	Estimable
GT_113	Network Bushiness	1.44286	0.123023	Estimable
GT_119	Network Bushiness	1.35147	0.140012	Estimable
GT_120	Network Bushiness	1.5	0.123023	Estimable
GT_121	Network Bushiness	1.52857	0.123023	Estimable
GT_1219	Network Bushiness	1.52083	0.123023	Estimable
GT_122	Network Bushiness	1.35417	0.123023	Estimable
GT_1220	Network Bushiness	1.45833	0.123023	Estimable
GT_1225	Network Bushiness	1.5625	0.123023	Estimable
GT_123	Network Bushiness	1.43333	0.123023	Estimable
GT_1236	Network Bushiness	1.33333	0.123023	Estimable
GT_1239	Network Bushiness	1.4125	0.123023	Estimable
GT_124	Network Bushiness	1.4625	0.123023	Estimable
GT_1240	Network Bushiness	1.47917	0.123023	Estimable
GT_1241	Network Bushiness	1.5	0.123023	Estimable
GT_1243	Network Bushiness	1.67549	0.172246	Estimable
GT_1248	Network Bushiness	1.52083	0.123023	Estimable
GT_1249	Network Bushiness	1.68793	0.140012	Estimable
GT_1259	Network Bushiness	1.35	0.123023	Estimable
GT_126	Network Bushiness	1.53661	0.123023	Estimable
GT_1267	Network Bushiness	1.6875	0.123023	Estimable
GT_1269	Network Bushiness	1.625	0.123023	Estimable
GT_127	Network Bushiness	1.66667	0.123023	Estimable
GT_1274	Network Bushiness	1.35049	0.172246	Estimable
GT_128	Network Bushiness	1.51667	0.123023	Estimable
GT_1280	Network Bushiness	1.68333	0.123023	Estimable
GT_1284	Network Bushiness	1.45	0.123023	Estimable
GT_1286	Network Bushiness	1.5	0.123023	Estimable
GT_1298	Network Bushiness	1.3	0.123023	Estimable
GT_1299	Network Bushiness	1.625	0.123023	Estimable
GT_1307	Network Bushiness	1.30882	0.235542	Estimable
GT_1310	Network Bushiness	1.54167	0.123023	Estimable
GT_1315	Network Bushiness	1.32083	0.123023	Estimable
GT_1320	Network Bushiness	1.5	0.123023	Estimable
GT_1321	Network Bushiness	1.47917	0.123023	Estimable
GT_1331	Network Bushiness	1.5625	0.123023	Estimable
GT_1336	Network Bushiness	1.58333	0.123023	Estimable
GT_1339	Network Bushiness	1.625	0.123023	Estimable
GT_134	Network Bushiness	1.51667	0.123023	Estimable
GT_1345	Network Bushiness	1.54167	0.123023	Estimable
GT_1350	Network Bushiness	1.41667	0.123023	Estimable
GT_1351	Network Bushiness	1.64167	0.123023	Estimable
GT_136	Network Bushiness	1.63333	0.123023	Estimable
GT_1365	Network Bushiness	1.54167	0.123023	Estimable
GT_137	Network Bushiness	1.65	0.123023	Estimable
GT_1371	Network Bushiness	1.52083	0.123023	Estimable
GT_138	Network Bushiness	1.45	0.123023	Estimable
GT_1381	Network Bushiness	1.55833	0.123023	Estimable
GT_1385	Network Bushiness	1.51658	0.140012	Estimable
GT_1386	Network Bushiness	1.3625	0.123023	Estimable
GT_1387	Network Bushiness	1.3125	0.123023	Estimable
GT_1389	Network Bushiness	1.45833	0.123023	Estimable
GT_1390	Network Bushiness	1.375	0.123023	Estimable
GT_1391	Network Bushiness	1.6	0.123023	Estimable
GT_1393	Network Bushiness	1.31363	0.140012	Estimable
GT_1395	Network Bushiness	1.58333	0.123023	Estimable
GT_1398	Network Bushiness	1.66667	0.123023	Estimable
GT_1401	Network Bushiness	1.35	0.123023	Estimable
GT_142	Network Bushiness	1.34583	0.123023	Estimable
GT_143	Network Bushiness	1.4	0.123023	Estimable
GT_145	Network Bushiness	1.44881	0.123023	Estimable
GT_147	Network Bushiness	1.50833	0.123023	Estimable
GT_152	Network Bushiness	1.45	0.123023	Estimable
GT_156	Network Bushiness	1.45	0.123023	Estimable
GT_157	Network Bushiness	1.4	0.123023	Estimable
GT_158	Network Bushiness	1.5	0.123023	Estimable
GT_163	Network Bushiness	1.64881	0.123023	Estimable
GT_167	Network Bushiness	1.55	0.123023	Estimable
GT_169	Network Bushiness	1.58333	0.123023	Estimable
GT_171	Network Bushiness	1.7125	0.123023	Estimable
GT_172	Network Bushiness	1.6125	0.123023	Estimable
GT_173	Network Bushiness	1.525	0.123023	Estimable
GT_177	Network Bushiness	1.5875	0.123023	Estimable
GT_181	Network Bushiness	1.42083	0.123023	Estimable
GT_182	Network Bushiness	1.52917	0.123023	Estimable
GT_188	Network Bushiness	1.6875	0.123023	Estimable
GT_19	Network Bushiness	1.64167	0.123023	Estimable
GT_191	Network Bushiness	1.3375	0.123023	Estimable
GT_195	Network Bushiness	1.46667	0.123023	Estimable
GT_196	Network Bushiness	1.76667	0.123023	Estimable
GT_199	Network Bushiness	1.6875	0.123023	Estimable
GT_201	Network Bushiness	1.61875	0.123023	Estimable
GT_204	Network Bushiness	1.45714	0.123023	Estimable
GT_205	Network Bushiness	1.3625	0.123023	Estimable
GT_206	Network Bushiness	1.54167	0.123023	Estimable
GT_211	Network Bushiness	1.34851	0.123023	Estimable
GT_219	Network Bushiness	1.62083	0.123023	Estimable
GT_220	Network Bushiness	1.5	0.123023	Estimable
GT_222	Network Bushiness	1.27451	0.172246	Estimable
GT_227	Network Bushiness	1.48284	0.172246	Estimable
GT_228	Network Bushiness	1.33544	0.140012	Estimable
GT_230	Network Bushiness	1.50444	0.140012	Estimable
GT_234	Network Bushiness	1.59951	0.172246	Estimable
GT_240	Network Bushiness	1.66667	0.123023	Estimable
GT_245	Network Bushiness	1.44167	0.123023	Estimable
GT_248	Network Bushiness	1.3	0.123023	Estimable
GT_256	Network Bushiness	1.5	0.123023	Estimable
GT_26	Network Bushiness	1.75	0.123023	Estimable
GT_263	Network Bushiness	1.4875	0.123023	Estimable
GT_265	Network Bushiness	1.58333	0.123023	Estimable
GT_267	Network Bushiness	1.40655	0.123023	Estimable
GT_273	Network Bushiness	1.375	0.123023	Estimable
GT_277	Network Bushiness	1.35417	0.123023	Estimable
GT_279	Network Bushiness	1.275	0.123023	Estimable
GT_280	Network Bushiness	1.33333	0.123023	Estimable
GT_284	Network Bushiness	1.50833	0.123023	Estimable
GT_288	Network Bushiness	1.5	0.123023	Estimable
GT_290	Network Bushiness	1.45833	0.123023	Estimable
GT_30	Network Bushiness	1.56667	0.123023	Estimable
GT_304	Network Bushiness	1.4	0.123023	Estimable
GT_308	Network Bushiness	1.425	0.123023	Estimable
GT_309	Network Bushiness	1.525	0.123023	Estimable
GT_311	Network Bushiness	1.475	0.123023	Estimable
GT_312	Network Bushiness	1.5625	0.123023	Estimable
GT_313	Network Bushiness	1.475	0.123023	Estimable
GT_314	Network Bushiness	1.43214	0.123023	Estimable
GT_316	Network Bushiness	1.38333	0.123023	Estimable
GT_318	Network Bushiness	1.72917	0.123023	Estimable
GT_319	Network Bushiness	1.51667	0.123023	Estimable
GT_320	Network Bushiness	1.79167	0.123023	Estimable
GT_327	Network Bushiness	1.51667	0.123023	Estimable
GT_328	Network Bushiness	1.63333	0.123023	Estimable
GT_329	Network Bushiness	1.46667	0.123023	Estimable
GT_330	Network Bushiness	1.54167	0.123023	Estimable
GT_333	Network Bushiness	1.37083	0.123023	Estimable
GT_338	Network Bushiness	1.39583	0.123023	Estimable
GT_340	Network Bushiness	1.34583	0.123023	Estimable
GT_344	Network Bushiness	1.32917	0.123023	Estimable
GT_347	Network Bushiness	1.46667	0.123023	Estimable
GT_363	Network Bushiness	1.5375	0.123023	Estimable
GT_364	Network Bushiness	1.52917	0.123023	Estimable
GT_365	Network Bushiness	1.44583	0.123023	Estimable
GT_366	Network Bushiness	1.54583	0.123023	Estimable
GT_371	Network Bushiness	1.35417	0.123023	Estimable
GT_38	Network Bushiness	1.5	0.123023	Estimable
GT_380	Network Bushiness	1.42679	0.123023	Estimable
GT_381	Network Bushiness	1.45833	0.123023	Estimable
GT_382	Network Bushiness	1.40833	0.123023	Estimable
GT_384	Network Bushiness	1.40417	0.123023	Estimable
GT_387	Network Bushiness	1.6625	0.123023	Estimable
GT_394	Network Bushiness	1.69048	0.123023	Estimable
GT_396	Network Bushiness	1.47842	0.140012	Estimable
GT_399	Network Bushiness	1.4619	0.123023	Estimable
GT_4	Network Bushiness	1.66667	0.123023	Estimable
GT_40	Network Bushiness	1.5625	0.123023	Estimable
GT_401	Network Bushiness	1.425	0.123023	Estimable
GT_402	Network Bushiness	1.4375	0.123023	Estimable
GT_404	Network Bushiness	1.35833	0.123023	Estimable
GT_407	Network Bushiness	1.34167	0.123023	Estimable
GT_409	Network Bushiness	1.9	0.123023	Estimable
GT_412	Network Bushiness	1.375	0.123023	Estimable
GT_414	Network Bushiness	1.37083	0.123023	Estimable
GT_417	Network Bushiness	1.34167	0.123023	Estimable
GT_425	Network Bushiness	1.2875	0.123023	Estimable
GT_43	Network Bushiness	1.45849	0.140012	Estimable
GT_433	Network Bushiness	1.35833	0.123023	Estimable
GT_438	Network Bushiness	1.32083	0.123023	Estimable
GT_439	Network Bushiness	1.32083	0.123023	Estimable
GT_451	Network Bushiness	1.3625	0.123023	Estimable
GT_454	Network Bushiness	1.5	0.123023	Estimable
GT_46	Network Bushiness	1.625	0.123023	Estimable
GT_460	Network Bushiness	1.54167	0.123023	Estimable
GT_463	Network Bushiness	1.425	0.123023	Estimable
GT_465	Network Bushiness	1.47917	0.123023	Estimable
GT_470	Network Bushiness	1.45833	0.123023	Estimable
GT_471	Network Bushiness	1.57321	0.123023	Estimable
GT_472	Network Bushiness	1.50417	0.123023	Estimable
GT_473	Network Bushiness	1.46667	0.123023	Estimable
GT_474	Network Bushiness	1.425	0.123023	Estimable
GT_480	Network Bushiness	1.60417	0.123023	Estimable
GT_481	Network Bushiness	1.4375	0.123023	Estimable
GT_483	Network Bushiness	1.58333	0.123023	Estimable
GT_488	Network Bushiness	1.2875	0.123023	Estimable
GT_489	Network Bushiness	2.92857	0.140012	Estimable
GT_492	Network Bushiness	1.48333	0.123023	Estimable
GT_493	Network Bushiness	1.42917	0.123023	Estimable
GT_497	Network Bushiness	1.35	0.123023	Estimable
GT_499	Network Bushiness	1.225	0.123023	Estimable
GT_5	Network Bushiness	1.46667	0.123023	Estimable
GT_507	Network Bushiness	1.35	0.123023	Estimable
GT_510	Network Bushiness	1.4125	0.123023	Estimable
GT_511	Network Bushiness	1.33333	0.123023	Estimable
GT_512	Network Bushiness	1.3625	0.123023	Estimable
GT_514	Network Bushiness	1.4625	0.123023	Estimable
GT_518	Network Bushiness	1.27083	0.123023	Estimable
GT_52	Network Bushiness	1.32083	0.123023	Estimable
GT_521	Network Bushiness	1.45833	0.123023	Estimable
GT_522	Network Bushiness	1.77083	0.123023	Estimable
GT_526	Network Bushiness	1.39583	0.123023	Estimable
GT_527	Network Bushiness	1.29167	0.123023	Estimable
GT_528	Network Bushiness	1.32083	0.123023	Estimable
GT_529	Network Bushiness	1.3625	0.123023	Estimable
GT_534	Network Bushiness	1.52083	0.123023	Estimable
GT_535	Network Bushiness	1.5	0.123023	Estimable
GT_538	Network Bushiness	1.45417	0.123023	Estimable
GT_543	Network Bushiness	1.4875	0.123023	Estimable
GT_544	Network Bushiness	1.4125	0.123023	Estimable
GT_551	Network Bushiness	1.2375	0.123023	Estimable
GT_552	Network Bushiness	1.52083	0.123023	Estimable
GT_554	Network Bushiness	1.48333	0.123023	Estimable
GT_555	Network Bushiness	1.65417	0.123023	Estimable
GT_557	Network Bushiness	1.375	0.123023	Estimable
GT_558	Network Bushiness	1.45833	0.123023	Estimable
GT_559	Network Bushiness	1.47917	0.123023	Estimable
GT_560	Network Bushiness	1.55833	0.123023	Estimable
GT_57	Network Bushiness	1.52083	0.123023	Estimable
GT_60	Network Bushiness	1.54167	0.123023	Estimable
GT_61	Network Bushiness	1.55833	0.123023	Estimable
GT_68	Network Bushiness	1.33333	0.123023	Estimable
GT_7	Network Bushiness	1.5625	0.123023	Estimable
GT_76	Network Bushiness	1.45	0.123023	Estimable
GT_8	Network Bushiness	1.52083	0.123023	Estimable
GT_84	Network Bushiness	1.64583	0.123023	Estimable
GT_89	Network Bushiness	1.55357	0.123023	Estimable
GT_91	Network Bushiness	1.5375	0.123023	Estimable
GT_92	Network Bushiness	1.74167	0.123023	Estimable
GT_1	Number of Connected Components	46	25.4201	Estimable
GT_104	Number of Connected Components	56	25.4201	Estimable
GT_106	Number of Connected Components	107.5	25.4201	Estimable
GT_108	Number of Connected Components	50.25	25.4201	Estimable
GT_11	Number of Connected Components	25.5	25.4201	Estimable
GT_113	Number of Connected Components	111	25.4201	Estimable
GT_119	Number of Connected Components	56.0421	26.4222	Estimable
GT_120	Number of Connected Components	60.5	25.4201	Estimable
GT_121	Number of Connected Components	104.75	25.4201	Estimable
GT_1219	Number of Connected Components	52	25.4201	Estimable
GT_122	Number of Connected Components	111.25	25.4201	Estimable
GT_1220	Number of Connected Components	86	25.4201	Estimable
GT_1225	Number of Connected Components	22.75	25.4201	Estimable
GT_123	Number of Connected Components	129.5	25.4201	Estimable
GT_1236	Number of Connected Components	37.25	25.4201	Estimable
GT_1239	Number of Connected Components	29.75	25.4201	Estimable
GT_124	Number of Connected Components	51.25	25.4201	Estimable
GT_1240	Number of Connected Components	28	25.4201	Estimable
GT_1241	Number of Connected Components	37.5	25.4201	Estimable
GT_1243	Number of Connected Components	108.012	35.7798	Estimable
GT_1248	Number of Connected Components	30.75	25.4201	Estimable
GT_1249	Number of Connected Components	78.9908	26.4222	Estimable
GT_1259	Number of Connected Components	44.5	25.4201	Estimable
GT_126	Number of Connected Components	188.5	25.4201	Estimable
GT_1267	Number of Connected Components	64.5122	35.7798	Estimable
GT_1269	Number of Connected Components	22.5	25.4201	Estimable
GT_127	Number of Connected Components	192.955	26.4222	Estimable
GT_1274	Number of Connected Components	8.01217	35.7798	Estimable
GT_128	Number of Connected Components	97.5	25.4201	Estimable
GT_1280	Number of Connected Components	14.25	25.4201	Estimable
GT_1284	Number of Connected Components	25.4664	26.4222	Estimable
GT_1286	Number of Connected Components	27.5	25.4201	Estimable
GT_1298	Number of Connected Components	21.25	25.4201	Estimable
GT_1299	Number of Connected Components	9.58324	26.4222	Estimable
GT_1307	Number of Connected Components	18.5122	38.8142	Estimable
GT_1310	Number of Connected Components	36	25.4201	Estimable
GT_1315	Number of Connected Components	43.5	25.4201	Estimable
GT_1320	Number of Connected Components	42.75	25.4201	Estimable
GT_1321	Number of Connected Components	23.25	25.4201	Estimable
GT_1331	Number of Connected Components	74.75	25.4201	Estimable
GT_1336	Number of Connected Components	25.75	25.4201	Estimable
GT_1339	Number of Connected Components	37.75	25.4201	Estimable
GT_134	Number of Connected Components	67.2201	26.4222	Estimable
GT_1345	Number of Connected Components	25.5	25.4201	Estimable
GT_1350	Number of Connected Components	29.75	25.4201	Estimable
GT_1351	Number of Connected Components	41.5	25.4201	Estimable
GT_136	Number of Connected Components	89.5	25.4201	Estimable
GT_1365	Number of Connected Components	43	25.4201	Estimable
GT_137	Number of Connected Components	97.75	25.4201	Estimable
GT_1371	Number of Connected Components	31.75	25.4201	Estimable
GT_138	Number of Connected Components	58.25	25.4201	Estimable
GT_1381	Number of Connected Components	69.25	25.4201	Estimable
GT_1385	Number of Connected Components	32.8884	26.4222	Estimable
GT_1386	Number of Connected Components	64.5	25.4201	Estimable
GT_1387	Number of Connected Components	22.4752	26.4222	Estimable
GT_1389	Number of Connected Components	28.25	25.4201	Estimable
GT_1390	Number of Connected Components	55	25.4201	Estimable
GT_1391	Number of Connected Components	53.75	25.4201	Estimable
GT_1393	Number of Connected Components	38.9793	26.4222	Estimable
GT_1395	Number of Connected Components	39.75	25.4201	Estimable
GT_1398	Number of Connected Components	38.5	25.4201	Estimable
GT_1401	Number of Connected Components	65.25	25.4201	Estimable
GT_142	Number of Connected Components	46.7374	26.4222	Estimable
GT_143	Number of Connected Components	61.75	25.4201	Estimable
GT_145	Number of Connected Components	55.4878	35.7798	Estimable
GT_147	Number of Connected Components	75.75	25.4201	Estimable
GT_152	Number of Connected Components	63.4322	26.4222	Estimable
GT_156	Number of Connected Components	102.75	25.4201	Estimable
GT_157	Number of Connected Components	61.75	25.4201	Estimable
GT_158	Number of Connected Components	151.408	26.4222	Estimable
GT_163	Number of Connected Components	184.5	25.4201	Estimable
GT_167	Number of Connected Components	95.5	25.4201	Estimable
GT_169	Number of Connected Components	57.9878	35.7798	Estimable
GT_171	Number of Connected Components	52.7827	26.4222	Estimable
GT_172	Number of Connected Components	97.75	25.4201	Estimable
GT_173	Number of Connected Components	71.25	25.4201	Estimable
GT_177	Number of Connected Components	147.488	38.8142	Estimable
GT_181	Number of Connected Components	47.5	25.4201	Estimable
GT_182	Number of Connected Components	50.75	25.4201	Estimable
GT_188	Number of Connected Components	59.25	25.4201	Estimable
GT_19	Number of Connected Components	28.75	25.4201	Estimable
GT_191	Number of Connected Components	79.25	25.4201	Estimable
GT_195	Number of Connected Components	31.027	26.4222	Estimable
GT_196	Number of Connected Components	79.5	25.4201	Estimable
GT_199	Number of Connected Components	84.5	25.4201	Estimable
GT_201	Number of Connected Components	117.5	25.4201	Estimable
GT_204	Number of Connected Components	110.25	25.4201	Estimable
GT_205	Number of Connected Components	73.75	25.4201	Estimable
GT_206	Number of Connected Components	70.4878	35.7798	Estimable
GT_211	Number of Connected Components	61.25	25.4201	Estimable
GT_219	Number of Connected Components	80.75	25.4201	Estimable
GT_220	Number of Connected Components	72.5	25.4201	Estimable
GT_222	Number of Connected Components	42.4878	35.7798	Estimable
GT_227	Number of Connected Components	49.9878	35.7798	Estimable
GT_228	Number of Connected Components	59.5359	26.4222	Estimable
GT_230	Number of Connected Components	70.9102	26.4222	Estimable
GT_234	Number of Connected Components	51.4878	35.7798	Estimable
GT_240	Number of Connected Components	68	25.4201	Estimable
GT_245	Number of Connected Components	44.25	25.4201	Estimable
GT_248	Number of Connected Components	38.75	25.4201	Estimable
GT_256	Number of Connected Components	56	25.4201	Estimable
GT_26	Number of Connected Components	30	25.4201	Estimable
GT_263	Number of Connected Components	37.75	25.4201	Estimable
GT_265	Number of Connected Components	61.25	25.4201	Estimable
GT_267	Number of Connected Components	64.9878	35.7798	Estimable
GT_273	Number of Connected Components	71.5	25.4201	Estimable
GT_277	Number of Connected Components	37.5	25.4201	Estimable
GT_279	Number of Connected Components	33.75	25.4201	Estimable
GT_280	Number of Connected Components	33.25	25.4201	Estimable
GT_284	Number of Connected Components	54.25	25.4201	Estimable
GT_288	Number of Connected Components	46.5	25.4201	Estimable
GT_290	Number of Connected Components	53.25	25.4201	Estimable
GT_30	Number of Connected Components	36.5	25.4201	Estimable
GT_304	Number of Connected Components	49.25	25.4201	Estimable
GT_308	Number of Connected Components	36.5	25.4201	Estimable
GT_309	Number of Connected Components	47	25.4201	Estimable
GT_311	Number of Connected Components	31.75	25.4201	Estimable
GT_312	Number of Connected Components	34	25.4201	Estimable
GT_313	Number of Connected Components	22.25	25.4201	Estimable
GT_314	Number of Connected Components	44.75	25.4201	Estimable
GT_316	Number of Connected Components	29	25.4201	Estimable
GT_318	Number of Connected Components	45.5	25.4201	Estimable
GT_319	Number of Connected Components	48	25.4201	Estimable
GT_320	Number of Connected Components	58.5	25.4201	Estimable
GT_327	Number of Connected Components	36	25.4201	Estimable
GT_328	Number of Connected Components	30.5	25.4201	Estimable
GT_329	Number of Connected Components	60.75	25.4201	Estimable
GT_330	Number of Connected Components	52	25.4201	Estimable
GT_333	Number of Connected Components	45.75	25.4201	Estimable
GT_338	Number of Connected Components	18	25.4201	Estimable
GT_340	Number of Connected Components	32.25	25.4201	Estimable
GT_344	Number of Connected Components	33.5	25.4201	Estimable
GT_347	Number of Connected Components	31.5	25.4201	Estimable
GT_363	Number of Connected Components	36.25	25.4201	Estimable
GT_364	Number of Connected Components	21.25	25.4201	Estimable
GT_365	Number of Connected Components	34.25	25.4201	Estimable
GT_366	Number of Connected Components	49.3127	26.4222	Estimable
GT_371	Number of Connected Components	28.75	25.4201	Estimable
GT_38	Number of Connected Components	27.5	25.4201	Estimable
GT_380	Number of Connected Components	80.75	25.4201	Estimable
GT_381	Number of Connected Components	21.75	25.4201	Estimable
GT_382	Number of Connected Components	18.25	25.4201	Estimable
GT_384	Number of Connected Components	65.5	25.4201	Estimable
GT_387	Number of Connected Components	23	25.4201	Estimable
GT_394	Number of Connected Components	37.75	25.4201	Estimable
GT_396	Number of Connected Components	83.731	26.4222	Estimable
GT_399	Number of Connected Components	60.2221	26.4222	Estimable
GT_4	Number of Connected Components	54.25	25.4201	Estimable
GT_40	Number of Connected Components	27.25	25.4201	Estimable
GT_401	Number of Connected Components	30.25	25.4201	Estimable
GT_402	Number of Connected Components	44.75	25.4201	Estimable
GT_404	Number of Connected Components	36.25	25.4201	Estimable
GT_407	Number of Connected Components	44.75	25.4201	Estimable
GT_409	Number of Connected Components	60.75	25.4201	Estimable
GT_412	Number of Connected Components	26	25.4201	Estimable
GT_414	Number of Connected Components	29	25.4201	Estimable
GT_417	Number of Connected Components	24.25	25.4201	Estimable
GT_425	Number of Connected Components	30.75	25.4201	Estimable
GT_43	Number of Connected Components	19.75	25.4201	Estimable
GT_433	Number of Connected Components	27	25.4201	Estimable
GT_438	Number of Connected Components	30.5	25.4201	Estimable
GT_439	Number of Connected Components	33.5	25.4201	Estimable
GT_451	Number of Connected Components	38	25.4201	Estimable
GT_454	Number of Connected Components	40	25.4201	Estimable
GT_46	Number of Connected Components	28.75	25.4201	Estimable
GT_460	Number of Connected Components	43.5	25.4201	Estimable
GT_463	Number of Connected Components	28.75	25.4201	Estimable
GT_465	Number of Connected Components	37.25	25.4201	Estimable
GT_470	Number of Connected Components	34.75	25.4201	Estimable
GT_471	Number of Connected Components	47.9878	35.7798	Estimable
GT_472	Number of Connected Components	43	25.4201	Estimable
GT_473	Number of Connected Components	46	25.4201	Estimable
GT_474	Number of Connected Components	39.5	25.4201	Estimable
GT_480	Number of Connected Components	32.5	25.4201	Estimable
GT_481	Number of Connected Components	61.75	25.4201	Estimable
GT_483	Number of Connected Components	41.5	25.4201	Estimable
GT_488	Number of Connected Components	37	25.4201	Estimable
GT_489	Number of Connected Components	28.25	25.4201	Estimable
GT_492	Number of Connected Components	57.5	25.4201	Estimable
GT_493	Number of Connected Components	42	25.4201	Estimable
GT_497	Number of Connected Components	37.5	25.4201	Estimable
GT_499	Number of Connected Components	49.5	25.4201	Estimable
GT_5	Number of Connected Components	16.5122	35.7798	Estimable
GT_507	Number of Connected Components	44	25.4201	Estimable
GT_510	Number of Connected Components	42	25.4201	Estimable
GT_511	Number of Connected Components	33.5	25.4201	Estimable
GT_512	Number of Connected Components	38.25	25.4201	Estimable
GT_514	Number of Connected Components	31.5	25.4201	Estimable
GT_518	Number of Connected Components	39	25.4201	Estimable
GT_52	Number of Connected Components	34.75	25.4201	Estimable
GT_521	Number of Connected Components	30	25.4201	Estimable
GT_522	Number of Connected Components	41.25	25.4201	Estimable
GT_526	Number of Connected Components	23.25	25.4201	Estimable
GT_527	Number of Connected Components	19.5	25.4201	Estimable
GT_528	Number of Connected Components	43.5	25.4201	Estimable
GT_529	Number of Connected Components	29.75	25.4201	Estimable
GT_534	Number of Connected Components	35.75	25.4201	Estimable
GT_535	Number of Connected Components	51.75	25.4201	Estimable
GT_538	Number of Connected Components	36.25	25.4201	Estimable
GT_543	Number of Connected Components	41	25.4201	Estimable
GT_544	Number of Connected Components	45.75	25.4201	Estimable
GT_551	Number of Connected Components	21.5	25.4201	Estimable
GT_552	Number of Connected Components	62.5	25.4201	Estimable
GT_554	Number of Connected Components	68.25	25.4201	Estimable
GT_555	Number of Connected Components	50.5	25.4201	Estimable
GT_557	Number of Connected Components	40	25.4201	Estimable
GT_558	Number of Connected Components	26.75	25.4201	Estimable
GT_559	Number of Connected Components	60.75	25.4201	Estimable
GT_560	Number of Connected Components	29.25	25.4201	Estimable
GT_57	Number of Connected Components	14.75	25.4201	Estimable
GT_60	Number of Connected Components	22.5	25.4201	Estimable
GT_61	Number of Connected Components	30.75	25.4201	Estimable
GT_68	Number of Connected Components	27.25	25.4201	Estimable
GT_7	Number of Connected Components	22.3735	26.4222	Estimable
GT_76	Number of Connected Components	72.5	25.4201	Estimable
GT_8	Number of Connected Components	27	25.4201	Estimable
GT_84	Number of Connected Components	33.75	25.4201	Estimable
GT_89	Number of Connected Components	111.25	25.4201	Estimable
GT_91	Number of Connected Components	78.25	25.4201	Estimable
GT_92	Number of Connected Components	78.5	25.4201	Estimable
GT_1	Network Depth	13.1422	3.24311	Estimable
GT_104	Network Depth	18.1242	3.24311	Estimable
GT_106	Network Depth	20.6324	3.24311	Estimable
GT_108	Network Depth	20.6944	3.24311	Estimable
GT_11	Network Depth	14.9493	3.24311	Estimable
GT_113	Network Depth	22.8317	3.24311	Estimable
GT_119	Network Depth	18.799	3.3046	Estimable
GT_120	Network Depth	19.3252	3.24311	Estimable
GT_121	Network Depth	25.1895	3.24311	Estimable
GT_1219	Network Depth	16.5294	3.24311	Estimable
GT_122	Network Depth	24.3791	3.24311	Estimable
GT_1220	Network Depth	16.7255	3.24311	Estimable
GT_1225	Network Depth	12.8595	3.24311	Estimable
GT_123	Network Depth	23.2353	3.24311	Estimable
GT_1236	Network Depth	17.0556	3.24311	Estimable
GT_1239	Network Depth	15.3742	3.24311	Estimable
GT_124	Network Depth	21.6405	3.24311	Estimable
GT_1240	Network Depth	17.1912	3.24311	Estimable
GT_1241	Network Depth	16.2124	3.24311	Estimable
GT_1243	Network Depth	20.4477	4.58646	Estimable
GT_1248	Network Depth	13.7712	3.24311	Estimable
GT_1249	Network Depth	16.644	3.3046	Estimable
GT_1259	Network Depth	15.8627	3.24311	Estimable
GT_126	Network Depth	25.2288	3.24311	Estimable
GT_1267	Network Depth	NA	NA	Aliased
GT_1269	Network Depth	11.6209	3.24311	Estimable
GT_127	Network Depth	21.6552	3.24311	Estimable
GT_1274	Network Depth	11.0686	4.58646	Estimable
GT_128	Network Depth	19.1846	3.24311	Estimable
GT_1280	Network Depth	14.5637	3.24311	Estimable
GT_1284	Network Depth	13.5719	4.58646	Estimable
GT_1286	Network Depth	14.232	3.24311	Estimable
GT_1298	Network Depth	13.281	3.24311	Estimable
GT_1299	Network Depth	9.74837	3.24311	Estimable
GT_1307	Network Depth	14.6928	4.7655	Estimable
GT_1310	Network Depth	14.1013	3.24311	Estimable
GT_1315	Network Depth	15.5147	3.24311	Estimable
GT_1320	Network Depth	14.1618	3.24311	Estimable
GT_1321	Network Depth	13.9788	3.24311	Estimable
GT_1331	Network Depth	15.7418	3.24311	Estimable
GT_1336	Network Depth	12.1716	3.24311	Estimable
GT_1339	Network Depth	14.6928	3.24311	Estimable
GT_134	Network Depth	21.1127	3.24311	Estimable
GT_1345	Network Depth	14.6307	3.24311	Estimable
GT_1350	Network Depth	14.1961	3.24311	Estimable
GT_1351	Network Depth	14.9379	3.24311	Estimable
GT_136	Network Depth	22.5315	3.3046	Estimable
GT_1365	Network Depth	16.6176	4.58646	Estimable
GT_137	Network Depth	22.6797	3.24311	Estimable
GT_1371	Network Depth	15.7353	3.24311	Estimable
GT_138	Network Depth	22.6438	3.24311	Estimable
GT_1381	Network Depth	18.8578	3.24311	Estimable
GT_1385	Network Depth	17.7083	3.3046	Estimable
GT_1386	Network Depth	21.5114	3.24311	Estimable
GT_1387	Network Depth	15.8007	4.58646	Estimable
GT_1389	Network Depth	12.7059	3.24311	Estimable
GT_1390	Network Depth	15.451	3.24311	Estimable
GT_1391	Network Depth	15.6307	3.24311	Estimable
GT_1393	Network Depth	13.0055	3.3046	Estimable
GT_1395	Network Depth	17.2288	3.24311	Estimable
GT_1398	Network Depth	15.9641	3.24311	Estimable
GT_1401	Network Depth	16.6046	3.24311	Estimable
GT_142	Network Depth	23.8317	3.24311	Estimable
GT_143	Network Depth	19.9771	4.58646	Estimable
GT_145	Network Depth	21.5784	3.24311	Estimable
GT_147	Network Depth	24.5261	3.24311	Estimable
GT_152	Network Depth	22.8072	3.24311	Estimable
GT_156	Network Depth	22.9183	3.24311	Estimable
GT_157	Network Depth	19.7565	3.24311	Estimable
GT_158	Network Depth	22.7108	3.24311	Estimable
GT_163	Network Depth	23.4395	3.24311	Estimable
GT_167	Network Depth	23.7141	3.24311	Estimable
GT_169	Network Depth	24.9935	3.24311	Estimable
GT_171	Network Depth	27.3368	3.3046	Estimable
GT_172	Network Depth	23.2042	3.24311	Estimable
GT_173	Network Depth	23.6552	3.24311	Estimable
GT_177	Network Depth	23.2418	3.24311	Estimable
GT_181	Network Depth	16.1193	3.24311	Estimable
GT_182	Network Depth	22.7598	3.24311	Estimable
GT_188	Network Depth	22.7712	3.24311	Estimable
GT_19	Network Depth	9.59967	3.24311	Estimable
GT_191	Network Depth	22.3644	3.24311	Estimable
GT_195	Network Depth	19.0882	3.24311	Estimable
GT_196	Network Depth	22.2418	3.24311	Estimable
GT_199	Network Depth	21.4199	3.24311	Estimable
GT_201	Network Depth	22.9739	3.24311	Estimable
GT_204	Network Depth	21.5588	3.24311	Estimable
GT_205	Network Depth	22.1667	3.24311	Estimable
GT_206	Network Depth	21.9395	3.24311	Estimable
GT_211	Network Depth	22.3072	3.24311	Estimable
GT_219	Network Depth	24.3203	3.24311	Estimable
GT_220	Network Depth	23.6127	3.24311	Estimable
GT_222	Network Depth	18.7843	4.58646	Estimable
GT_227	Network Depth	18.5621	4.58646	Estimable
GT_228	Network Depth	22.632	3.3046	Estimable
GT_230	Network Depth	20.9065	3.3046	Estimable
GT_234	Network Depth	17.3399	4.58646	Estimable
GT_240	Network Depth	18.8464	3.24311	Estimable
GT_245	Network Depth	17.4788	3.24311	Estimable
GT_248	Network Depth	18.2271	3.24311	Estimable
GT_256	Network Depth	19.9886	3.24311	Estimable
GT_26	Network Depth	9.94444	3.24311	Estimable
GT_263	Network Depth	17.2173	3.24311	Estimable
GT_265	Network Depth	19.1993	3.24311	Estimable
GT_267	Network Depth	20.4346	3.24311	Estimable
GT_273	Network Depth	21.3578	3.24311	Estimable
GT_277	Network Depth	17.3333	3.24311	Estimable
GT_279	Network Depth	16.3954	3.24311	Estimable
GT_280	Network Depth	20.2255	3.24311	Estimable
GT_284	Network Depth	19.1095	3.24311	Estimable
GT_288	Network Depth	18.1127	3.24311	Estimable
GT_290	Network Depth	17.5817	3.24311	Estimable
GT_30	Network Depth	11.0801	3.24311	Estimable
GT_304	Network Depth	19.75	3.24311	Estimable
GT_308	Network Depth	17.1029	3.24311	Estimable
GT_309	Network Depth	16.781	3.24311	Estimable
GT_311	Network Depth	17.9984	3.24311	Estimable
GT_312	Network Depth	18.2647	3.24311	Estimable
GT_313	Network Depth	17.0343	3.24311	Estimable
GT_314	Network Depth	18.1585	3.24311	Estimable
GT_316	Network Depth	16.6879	3.24311	Estimable
GT_318	Network Depth	18.1356	3.24311	Estimable
GT_319	Network Depth	17.8954	3.24311	Estimable
GT_320	Network Depth	19.1275	3.24311	Estimable
GT_327	Network Depth	17.3546	3.24311	Estimable
GT_328	Network Depth	16.415	3.24311	Estimable
GT_329	Network Depth	16.9422	3.3046	Estimable
GT_330	Network Depth	17.7859	3.24311	Estimable
GT_333	Network Depth	15.9853	3.24311	Estimable
GT_338	Network Depth	16.8333	3.24311	Estimable
GT_340	Network Depth	17.1732	3.24311	Estimable
GT_344	Network Depth	15.2549	3.24311	Estimable
GT_347	Network Depth	15.4967	3.24311	Estimable
GT_363	Network Depth	17.0719	3.24311	Estimable
GT_364	Network Depth	16.8399	3.24311	Estimable
GT_365	Network Depth	15.7092	3.24311	Estimable
GT_366	Network Depth	21.7165	3.3046	Estimable
GT_371	Network Depth	15.8252	3.24311	Estimable
GT_38	Network Depth	10.2794	3.24311	Estimable
GT_380	Network Depth	20.5882	3.24311	Estimable
GT_381	Network Depth	14.8399	3.24311	Estimable
GT_382	Network Depth	12.7108	3.24311	Estimable
GT_384	Network Depth	20.4363	3.24311	Estimable
GT_387	Network Depth	13.9428	3.24311	Estimable
GT_394	Network Depth	12.8889	4.58646	Estimable
GT_396	Network Depth	23.1307	4.7655	Estimable
GT_399	Network Depth	19.8856	3.24311	Estimable
GT_4	Network Depth	14.5065	3.24311	Estimable
GT_40	Network Depth	9.79085	3.24311	Estimable
GT_401	Network Depth	16.3039	3.24311	Estimable
GT_402	Network Depth	17.8529	3.24311	Estimable
GT_404	Network Depth	17.0033	3.24311	Estimable
GT_407	Network Depth	19.616	3.24311	Estimable
GT_409	Network Depth	19.0539	3.24311	Estimable
GT_412	Network Depth	14.9183	4.58646	Estimable
GT_414	Network Depth	16.0523	3.24311	Estimable
GT_417	Network Depth	15.0686	3.24311	Estimable
GT_425	Network Depth	16.598	3.24311	Estimable
GT_43	Network Depth	8.81863	3.24311	Estimable
GT_433	Network Depth	17.0964	3.24311	Estimable
GT_438	Network Depth	15.7663	3.24311	Estimable
GT_439	Network Depth	17.3725	3.24311	Estimable
GT_451	Network Depth	17.6176	3.24311	Estimable
GT_454	Network Depth	16.7647	3.24311	Estimable
GT_46	Network Depth	10.1095	3.24311	Estimable
GT_460	Network Depth	17.0049	3.24311	Estimable
GT_463	Network Depth	15.4641	3.24311	Estimable
GT_465	Network Depth	16.9297	3.24311	Estimable
GT_470	Network Depth	17.7271	3.24311	Estimable
GT_471	Network Depth	20.7026	4.58646	Estimable
GT_472	Network Depth	21.0507	3.24311	Estimable
GT_473	Network Depth	18.6275	3.24311	Estimable
GT_474	Network Depth	17.2941	3.24311	Estimable
GT_480	Network Depth	18.1618	3.24311	Estimable
GT_481	Network Depth	19.8905	3.24311	Estimable
GT_483	Network Depth	15.0114	3.24311	Estimable
GT_488	Network Depth	17.4183	3.24311	Estimable
GT_489	Network Depth	13.9967	3.24311	Estimable
GT_492	Network Depth	16.7255	3.24311	Estimable
GT_493	Network Depth	15.3807	3.24311	Estimable
GT_497	Network Depth	17.1275	3.24311	Estimable
GT_499	Network Depth	18.3562	3.24311	Estimable
GT_5	Network Depth	14.6912	3.24311	Estimable
GT_507	Network Depth	18.0425	3.24311	Estimable
GT_510	Network Depth	18.4036	3.24311	Estimable
GT_511	Network Depth	17.7255	3.24311	Estimable
GT_512	Network Depth	18.5	3.24311	Estimable
GT_514	Network Depth	17.2598	3.24311	Estimable
GT_518	Network Depth	18.9804	3.24311	Estimable
GT_52	Network Depth	10.7729	3.24311	Estimable
GT_521	Network Depth	15.3775	3.24311	Estimable
GT_522	Network Depth	18.7222	3.24311	Estimable
GT_526	Network Depth	15.098	3.24311	Estimable
GT_527	Network Depth	15.9853	3.24311	Estimable
GT_528	Network Depth	17.4837	3.24311	Estimable
GT_529	Network Depth	18.3431	3.24311	Estimable
GT_534	Network Depth	17.1487	3.24311	Estimable
GT_535	Network Depth	21.1487	3.24311	Estimable
GT_538	Network Depth	16.3284	3.24311	Estimable
GT_543	Network Depth	17.9592	3.24311	Estimable
GT_544	Network Depth	19.2533	3.24311	Estimable
GT_551	Network Depth	16.835	3.24311	Estimable
GT_552	Network Depth	22.0817	3.24311	Estimable
GT_554	Network Depth	21.2974	3.24311	Estimable
GT_555	Network Depth	21.1993	3.24311	Estimable
GT_557	Network Depth	16.9771	3.24311	Estimable
GT_558	Network Depth	13.6846	3.24311	Estimable
GT_559	Network Depth	16.8758	3.24311	Estimable
GT_560	Network Depth	17.9673	3.24311	Estimable
GT_57	Network Depth	9.86275	3.24311	Estimable
GT_60	Network Depth	8.75817	3.24311	Estimable
GT_61	Network Depth	10.902	3.24311	Estimable
GT_68	Network Depth	12.1111	3.24311	Estimable
GT_7	Network Depth	11.5229	3.24311	Estimable
GT_76	Network Depth	24.2647	3.24311	Estimable
GT_8	Network Depth	9.91013	3.24311	Estimable
GT_84	Network Depth	11.415	4.58646	Estimable
GT_89	Network Depth	21.0327	3.24311	Estimable
GT_91	Network Depth	23.0204	3.3046	Estimable
GT_92	Network Depth	18.3187	3.3046	Estimable
GT_1	Ellipse Axes Ratio	0.49021	0.0799153	Estimable
GT_104	Ellipse Axes Ratio	0.319425	0.0799153	Estimable
GT_106	Ellipse Axes Ratio	0.416568	0.0799153	Estimable
GT_108	Ellipse Axes Ratio	0.355938	0.0799153	Estimable
GT_11	Ellipse Axes Ratio	0.184965	0.0799153	Estimable
GT_113	Ellipse Axes Ratio	0.405663	0.0799153	Estimable
GT_119	Ellipse Axes Ratio	0.370537	0.0902685	Estimable
GT_120	Ellipse Axes Ratio	0.496221	0.0799153	Estimable
GT_121	Ellipse Axes Ratio	0.44399	0.0799153	Estimable
GT_1219	Ellipse Axes Ratio	0.300561	0.0799153	Estimable
GT_122	Ellipse Axes Ratio	0.377501	0.0799153	Estimable
GT_1220	Ellipse Axes Ratio	0.407294	0.0799153	Estimable
GT_1225	Ellipse Axes Ratio	0.218721	0.0799153	Estimable
GT_123	Ellipse Axes Ratio	0.410817	0.0799153	Estimable
GT_1236	Ellipse Axes Ratio	0.369809	0.0799153	Estimable
GT_1239	Ellipse Axes Ratio	0.428886	0.0799153	Estimable
GT_124	Ellipse Axes Ratio	0.467275	0.0799153	Estimable
GT_1240	Ellipse Axes Ratio	0.24946	0.0799153	Estimable
GT_1241	Ellipse Axes Ratio	0.377507	0.0799153	Estimable
GT_1243	Ellipse Axes Ratio	0.501216	0.111721	Estimable
GT_1248	Ellipse Axes Ratio	0.541029	0.0799153	Estimable
GT_1249	Ellipse Axes Ratio	0.307761	0.0902685	Estimable
GT_1259	Ellipse Axes Ratio	0.400297	0.0799153	Estimable
GT_126	Ellipse Axes Ratio	0.406607	0.0799153	Estimable
GT_1267	Ellipse Axes Ratio	0.449466	0.0799153	Estimable
GT_1269	Ellipse Axes Ratio	0.448877	0.0799153	Estimable
GT_127	Ellipse Axes Ratio	0.367342	0.0799153	Estimable
GT_1274	Ellipse Axes Ratio	0.221769	0.111721	Estimable
GT_128	Ellipse Axes Ratio	0.502086	0.0799153	Estimable
GT_1280	Ellipse Axes Ratio	0.18617	0.0799153	Estimable
GT_1284	Ellipse Axes Ratio	0.254797	0.0799153	Estimable
GT_1286	Ellipse Axes Ratio	0.294846	0.0799153	Estimable
GT_1298	Ellipse Axes Ratio	0.302318	0.0799153	Estimable
GT_1299	Ellipse Axes Ratio	0.40258	0.0799153	Estimable
GT_1307	Ellipse Axes Ratio	0.186199	0.149649	Estimable
GT_1310	Ellipse Axes Ratio	0.300049	0.0799153	Estimable
GT_1315	Ellipse Axes Ratio	0.325674	0.0799153	Estimable
GT_1320	Ellipse Axes Ratio	0.376162	0.0799153	Estimable
GT_1321	Ellipse Axes Ratio	0.161583	0.0799153	Estimable
GT_1331	Ellipse Axes Ratio	0.385823	0.0799153	Estimable
GT_1336	Ellipse Axes Ratio	0.27749	0.0799153	Estimable
GT_1339	Ellipse Axes Ratio	0.257999	0.0799153	Estimable
GT_134	Ellipse Axes Ratio	0.411906	0.0799153	Estimable
GT_1345	Ellipse Axes Ratio	0.114241	0.0799153	Estimable
GT_1350	Ellipse Axes Ratio	0.45404	0.0799153	Estimable
GT_1351	Ellipse Axes Ratio	0.326078	0.0799153	Estimable
GT_136	Ellipse Axes Ratio	0.5727	0.0799153	Estimable
GT_1365	Ellipse Axes Ratio	0.125461	0.0799153	Estimable
GT_137	Ellipse Axes Ratio	0.480996	0.0799153	Estimable
GT_1371	Ellipse Axes Ratio	0.236851	0.0799153	Estimable
GT_138	Ellipse Axes Ratio	0.288684	0.0799153	Estimable
GT_1381	Ellipse Axes Ratio	0.369886	0.0799153	Estimable
GT_1385	Ellipse Axes Ratio	0.202641	0.0902685	Estimable
GT_1386	Ellipse Axes Ratio	0.488966	0.0799153	Estimable
GT_1387	Ellipse Axes Ratio	0.292287	0.0799153	Estimable
GT_1389	Ellipse Axes Ratio	0.494203	0.0799153	Estimable
GT_1390	Ellipse Axes Ratio	0.520206	0.0799153	Estimable
GT_1391	Ellipse Axes Ratio	0.535371	0.0799153	Estimable
GT_1393	Ellipse Axes Ratio	0.434118	0.0902685	Estimable
GT_1395	Ellipse Axes Ratio	0.360217	0.0799153	Estimable
GT_1398	Ellipse Axes Ratio	0.278847	0.0799153	Estimable
GT_1401	Ellipse Axes Ratio	0.324956	0.0799153	Estimable
GT_142	Ellipse Axes Ratio	0.267067	0.0799153	Estimable
GT_143	Ellipse Axes Ratio	0.441283	0.0799153	Estimable
GT_145	Ellipse Axes Ratio	0.657634	0.0799153	Estimable
GT_147	Ellipse Axes Ratio	0.372901	0.0799153	Estimable
GT_152	Ellipse Axes Ratio	0.373768	0.0799153	Estimable
GT_156	Ellipse Axes Ratio	0.265713	0.0799153	Estimable
GT_157	Ellipse Axes Ratio	0.203834	0.0799153	Estimable
GT_158	Ellipse Axes Ratio	0.334535	0.0799153	Estimable
GT_163	Ellipse Axes Ratio	0.499807	0.0799153	Estimable
GT_167	Ellipse Axes Ratio	0.406013	0.0799153	Estimable
GT_169	Ellipse Axes Ratio	0.511724	0.0799153	Estimable
GT_171	Ellipse Axes Ratio	0.560762	0.0799153	Estimable
GT_172	Ellipse Axes Ratio	0.468795	0.0799153	Estimable
GT_173	Ellipse Axes Ratio	0.454443	0.0799153	Estimable
GT_177	Ellipse Axes Ratio	0.444827	0.0799153	Estimable
GT_181	Ellipse Axes Ratio	0.277936	0.0799153	Estimable
GT_182	Ellipse Axes Ratio	0.362728	0.0799153	Estimable
GT_188	Ellipse Axes Ratio	0.312211	0.0799153	Estimable
GT_19	Ellipse Axes Ratio	0.393506	0.0799153	Estimable
GT_191	Ellipse Axes Ratio	0.378898	0.0799153	Estimable
GT_195	Ellipse Axes Ratio	0.413678	0.0799153	Estimable
GT_196	Ellipse Axes Ratio	0.357553	0.0799153	Estimable
GT_199	Ellipse Axes Ratio	0.327357	0.0799153	Estimable
GT_201	Ellipse Axes Ratio	0.277388	0.0799153	Estimable
GT_204	Ellipse Axes Ratio	0.39356	0.0799153	Estimable
GT_205	Ellipse Axes Ratio	0.404571	0.0799153	Estimable
GT_206	Ellipse Axes Ratio	0.258545	0.0799153	Estimable
GT_211	Ellipse Axes Ratio	0.438063	0.0799153	Estimable
GT_219	Ellipse Axes Ratio	0.204316	0.0799153	Estimable
GT_220	Ellipse Axes Ratio	0.50337	0.0799153	Estimable
GT_222	Ellipse Axes Ratio	0.433643	0.111721	Estimable
GT_227	Ellipse Axes Ratio	0.24211	0.111721	Estimable
GT_228	Ellipse Axes Ratio	0.407086	0.0902685	Estimable
GT_230	Ellipse Axes Ratio	0.39933	0.0902685	Estimable
GT_234	Ellipse Axes Ratio	0.640797	0.111721	Estimable
GT_240	Ellipse Axes Ratio	0.411532	0.0799153	Estimable
GT_245	Ellipse Axes Ratio	0.227727	0.0799153	Estimable
GT_248	Ellipse Axes Ratio	0.181787	0.0799153	Estimable
GT_256	Ellipse Axes Ratio	0.444544	0.0799153	Estimable
GT_26	Ellipse Axes Ratio	0.557572	0.0799153	Estimable
GT_263	Ellipse Axes Ratio	0.252377	0.0799153	Estimable
GT_265	Ellipse Axes Ratio	0.467878	0.0799153	Estimable
GT_267	Ellipse Axes Ratio	0.456154	0.0799153	Estimable
GT_273	Ellipse Axes Ratio	0.276099	0.0799153	Estimable
GT_277	Ellipse Axes Ratio	0.294895	0.0799153	Estimable
GT_279	Ellipse Axes Ratio	0.354448	0.0799153	Estimable
GT_280	Ellipse Axes Ratio	0.466144	0.0799153	Estimable
GT_284	Ellipse Axes Ratio	0.382466	0.0799153	Estimable
GT_288	Ellipse Axes Ratio	0.21233	0.0799153	Estimable
GT_290	Ellipse Axes Ratio	0.400666	0.0799153	Estimable
GT_30	Ellipse Axes Ratio	0.504708	0.0799153	Estimable
GT_304	Ellipse Axes Ratio	0.556979	0.0799153	Estimable
GT_308	Ellipse Axes Ratio	0.506675	0.0799153	Estimable
GT_309	Ellipse Axes Ratio	0.416098	0.0799153	Estimable
GT_311	Ellipse Axes Ratio	0.307588	0.0799153	Estimable
GT_312	Ellipse Axes Ratio	0.339481	0.0799153	Estimable
GT_313	Ellipse Axes Ratio	0.348338	0.0799153	Estimable
GT_314	Ellipse Axes Ratio	0.259288	0.0799153	Estimable
GT_316	Ellipse Axes Ratio	0.522853	0.0799153	Estimable
GT_318	Ellipse Axes Ratio	0.288111	0.0799153	Estimable
GT_319	Ellipse Axes Ratio	0.570847	0.0799153	Estimable
GT_320	Ellipse Axes Ratio	0.374374	0.0799153	Estimable
GT_327	Ellipse Axes Ratio	0.415752	0.0799153	Estimable
GT_328	Ellipse Axes Ratio	0.336478	0.0799153	Estimable
GT_329	Ellipse Axes Ratio	0.526618	0.0799153	Estimable
GT_330	Ellipse Axes Ratio	0.426403	0.0799153	Estimable
GT_333	Ellipse Axes Ratio	0.309542	0.0799153	Estimable
GT_338	Ellipse Axes Ratio	0.223091	0.0799153	Estimable
GT_340	Ellipse Axes Ratio	0.467013	0.0799153	Estimable
GT_344	Ellipse Axes Ratio	0.354715	0.0799153	Estimable
GT_347	Ellipse Axes Ratio	0.425475	0.0799153	Estimable
GT_363	Ellipse Axes Ratio	0.340388	0.0799153	Estimable
GT_364	Ellipse Axes Ratio	0.285879	0.0799153	Estimable
GT_365	Ellipse Axes Ratio	0.293298	0.0799153	Estimable
GT_366	Ellipse Axes Ratio	0.287845	0.0799153	Estimable
GT_371	Ellipse Axes Ratio	0.185823	0.0799153	Estimable
GT_38	Ellipse Axes Ratio	0.337625	0.0799153	Estimable
GT_380	Ellipse Axes Ratio	0.436247	0.0799153	Estimable
GT_381	Ellipse Axes Ratio	0.215882	0.0799153	Estimable
GT_382	Ellipse Axes Ratio	0.364954	0.0799153	Estimable
GT_384	Ellipse Axes Ratio	0.340245	0.0799153	Estimable
GT_387	Ellipse Axes Ratio	0.551951	0.0799153	Estimable
GT_394	Ellipse Axes Ratio	0.511169	0.0799153	Estimable
GT_396	Ellipse Axes Ratio	0.393358	0.0902685	Estimable
GT_399	Ellipse Axes Ratio	0.609371	0.0799153	Estimable
GT_4	Ellipse Axes Ratio	0.418069	0.0799153	Estimable
GT_40	Ellipse Axes Ratio	0.471077	0.0799153	Estimable
GT_401	Ellipse Axes Ratio	0.533536	0.0799153	Estimable
GT_402	Ellipse Axes Ratio	0.427307	0.0799153	Estimable
GT_404	Ellipse Axes Ratio	0.345701	0.0799153	Estimable
GT_407	Ellipse Axes Ratio	0.538221	0.0799153	Estimable
GT_409	Ellipse Axes Ratio	0.440638	0.0799153	Estimable
GT_412	Ellipse Axes Ratio	0.298643	0.0799153	Estimable
GT_414	Ellipse Axes Ratio	0.357497	0.0799153	Estimable
GT_417	Ellipse Axes Ratio	0.637067	0.0799153	Estimable
GT_425	Ellipse Axes Ratio	0.667707	0.0799153	Estimable
GT_43	Ellipse Axes Ratio	0.316022	0.0799153	Estimable
GT_433	Ellipse Axes Ratio	0.422131	0.0799153	Estimable
GT_438	Ellipse Axes Ratio	0.385257	0.0799153	Estimable
GT_439	Ellipse Axes Ratio	0.328446	0.0799153	Estimable
GT_451	Ellipse Axes Ratio	0.285661	0.0799153	Estimable
GT_454	Ellipse Axes Ratio	0.468634	0.0799153	Estimable
GT_46	Ellipse Axes Ratio	0.36677	0.0799153	Estimable
GT_460	Ellipse Axes Ratio	0.4758	0.0799153	Estimable
GT_463	Ellipse Axes Ratio	0.347258	0.0799153	Estimable
GT_465	Ellipse Axes Ratio	0.519552	0.0799153	Estimable
GT_470	Ellipse Axes Ratio	0.409219	0.0799153	Estimable
GT_471	Ellipse Axes Ratio	0.312739	0.0799153	Estimable
GT_472	Ellipse Axes Ratio	0.368773	0.0799153	Estimable
GT_473	Ellipse Axes Ratio	0.412899	0.0799153	Estimable
GT_474	Ellipse Axes Ratio	0.476405	0.0799153	Estimable
GT_480	Ellipse Axes Ratio	0.35453	0.0799153	Estimable
GT_481	Ellipse Axes Ratio	0.547454	0.0799153	Estimable
GT_483	Ellipse Axes Ratio	0.5817	0.0799153	Estimable
GT_488	Ellipse Axes Ratio	0.442443	0.0799153	Estimable
GT_489	Ellipse Axes Ratio	0.309247	0.0799153	Estimable
GT_492	Ellipse Axes Ratio	0.554055	0.0799153	Estimable
GT_493	Ellipse Axes Ratio	0.515478	0.0799153	Estimable
GT_497	Ellipse Axes Ratio	0.538199	0.0799153	Estimable
GT_499	Ellipse Axes Ratio	0.475032	0.0799153	Estimable
GT_5	Ellipse Axes Ratio	0.632969	0.0799153	Estimable
GT_507	Ellipse Axes Ratio	0.534171	0.0799153	Estimable
GT_510	Ellipse Axes Ratio	0.436344	0.0799153	Estimable
GT_511	Ellipse Axes Ratio	0.57901	0.0799153	Estimable
GT_512	Ellipse Axes Ratio	0.385766	0.0799153	Estimable
GT_514	Ellipse Axes Ratio	0.384229	0.0799153	Estimable
GT_518	Ellipse Axes Ratio	0.456124	0.0799153	Estimable
GT_52	Ellipse Axes Ratio	0.496658	0.0799153	Estimable
GT_521	Ellipse Axes Ratio	0.252763	0.0799153	Estimable
GT_522	Ellipse Axes Ratio	0.423289	0.0799153	Estimable
GT_526	Ellipse Axes Ratio	0.563916	0.0799153	Estimable
GT_527	Ellipse Axes Ratio	0.403727	0.0799153	Estimable
GT_528	Ellipse Axes Ratio	0.42215	0.0799153	Estimable
GT_529	Ellipse Axes Ratio	0.368545	0.0799153	Estimable
GT_534	Ellipse Axes Ratio	0.499459	0.0799153	Estimable
GT_535	Ellipse Axes Ratio	0.401929	0.0799153	Estimable
GT_538	Ellipse Axes Ratio	0.551656	0.0799153	Estimable
GT_543	Ellipse Axes Ratio	0.446198	0.0799153	Estimable
GT_544	Ellipse Axes Ratio	0.425344	0.0799153	Estimable
GT_551	Ellipse Axes Ratio	0.308879	0.0799153	Estimable
GT_552	Ellipse Axes Ratio	0.405089	0.0799153	Estimable
GT_554	Ellipse Axes Ratio	0.515301	0.0799153	Estimable
GT_555	Ellipse Axes Ratio	0.469806	0.0799153	Estimable
GT_557	Ellipse Axes Ratio	0.45866	0.0799153	Estimable
GT_558	Ellipse Axes Ratio	0.491887	0.0799153	Estimable
GT_559	Ellipse Axes Ratio	0.561227	0.0799153	Estimable
GT_560	Ellipse Axes Ratio	0.394389	0.0799153	Estimable
GT_57	Ellipse Axes Ratio	0.145546	0.0799153	Estimable
GT_60	Ellipse Axes Ratio	0.49685	0.0799153	Estimable
GT_61	Ellipse Axes Ratio	0.382075	0.0799153	Estimable
GT_68	Ellipse Axes Ratio	0.378122	0.0799153	Estimable
GT_7	Ellipse Axes Ratio	0.552475	0.0799153	Estimable
GT_76	Ellipse Axes Ratio	0.447344	0.0799153	Estimable
GT_8	Ellipse Axes Ratio	0.373867	0.0799153	Estimable
GT_84	Ellipse Axes Ratio	0.426376	0.0799153	Estimable
GT_89	Ellipse Axes Ratio	0.375623	0.0799153	Estimable
GT_91	Ellipse Axes Ratio	0.394013	0.0799153	Estimable
GT_92	Ellipse Axes Ratio	0.370451	0.0799153	Estimable
GT_1	Network Length Distribution	0.717191	0.129383	Estimable
GT_104	Network Length Distribution	0.840209	0.129383	Estimable
GT_106	Network Length Distribution	0.491019	0.129383	Estimable
GT_108	Network Length Distribution	1.05077	0.129383	Estimable
GT_11	Network Length Distribution	0.713253	0.129383	Estimable
GT_113	Network Length Distribution	0.462138	0.129383	Estimable
GT_119	Network Length Distribution	0.87135	0.144817	Estimable
GT_120	Network Length Distribution	0.702655	0.129383	Estimable
GT_121	Network Length Distribution	0.506414	0.129383	Estimable
GT_1219	Network Length Distribution	0.551589	0.129383	Estimable
GT_122	Network Length Distribution	0.6216	0.129383	Estimable
GT_1220	Network Length Distribution	0.702792	0.129383	Estimable
GT_1225	Network Length Distribution	0.998459	0.129383	Estimable
GT_123	Network Length Distribution	0.642797	0.129383	Estimable
GT_1236	Network Length Distribution	0.706339	0.129383	Estimable
GT_1239	Network Length Distribution	0.829478	0.129383	Estimable
GT_124	Network Length Distribution	0.754964	0.129383	Estimable
GT_1240	Network Length Distribution	0.52739	0.129383	Estimable
GT_1241	Network Length Distribution	0.592991	0.129383	Estimable
GT_1243	Network Length Distribution	0.809248	0.180904	Estimable
GT_1248	Network Length Distribution	0.607933	0.129383	Estimable
GT_1249	Network Length Distribution	0.479892	0.144817	Estimable
GT_1259	Network Length Distribution	0.585859	0.129383	Estimable
GT_126	Network Length Distribution	0.750259	0.129383	Estimable
GT_1267	Network Length Distribution	0.876225	0.129383	Estimable
GT_1269	Network Length Distribution	0.856913	0.129383	Estimable
GT_127	Network Length Distribution	0.513325	0.129383	Estimable
GT_1274	Network Length Distribution	0.651358	0.180904	Estimable
GT_128	Network Length Distribution	0.572424	0.129383	Estimable
GT_1280	Network Length Distribution	0.864755	0.129383	Estimable
GT_1284	Network Length Distribution	0.569787	0.129383	Estimable
GT_1286	Network Length Distribution	0.893217	0.129383	Estimable
GT_1298	Network Length Distribution	0.937237	0.129383	Estimable
GT_1299	Network Length Distribution	0.889025	0.129383	Estimable
GT_1307	Network Length Distribution	0.475413	0.236109	Estimable
GT_1310	Network Length Distribution	0.499032	0.129383	Estimable
GT_1315	Network Length Distribution	0.542076	0.129383	Estimable
GT_1320	Network Length Distribution	0.534678	0.129383	Estimable
GT_1321	Network Length Distribution	0.67904	0.129383	Estimable
GT_1331	Network Length Distribution	0.795403	0.129383	Estimable
GT_1336	Network Length Distribution	0.929761	0.129383	Estimable
GT_1339	Network Length Distribution	0.599178	0.129383	Estimable
GT_134	Network Length Distribution	0.617331	0.129383	Estimable
GT_1345	Network Length Distribution	1.13665	0.129383	Estimable
GT_1350	Network Length Distribution	0.789747	0.129383	Estimable
GT_1351	Network Length Distribution	0.628856	0.129383	Estimable
GT_136	Network Length Distribution	0.917872	0.129383	Estimable
GT_1365	Network Length Distribution	0.657773	0.129383	Estimable
GT_137	Network Length Distribution	0.607815	0.129383	Estimable
GT_1371	Network Length Distribution	0.515165	0.180904	Estimable
GT_138	Network Length Distribution	0.862964	0.129383	Estimable
GT_1381	Network Length Distribution	0.650195	0.129383	Estimable
GT_1385	Network Length Distribution	1.05063	0.144817	Estimable
GT_1386	Network Length Distribution	0.734346	0.129383	Estimable
GT_1387	Network Length Distribution	0.543387	0.129383	Estimable
GT_1389	Network Length Distribution	0.463259	0.129383	Estimable
GT_1390	Network Length Distribution	0.583729	0.129383	Estimable
GT_1391	Network Length Distribution	0.813596	0.129383	Estimable
GT_1393	Network Length Distribution	0.635622	0.144817	Estimable
GT_1395	Network Length Distribution	0.880955	0.129383	Estimable
GT_1398	Network Length Distribution	0.84001	0.129383	Estimable
GT_1401	Network Length Distribution	0.865365	0.129383	Estimable
GT_142	Network Length Distribution	0.60059	0.129383	Estimable
GT_143	Network Length Distribution	0.641127	0.129383	Estimable
GT_145	Network Length Distribution	0.665452	0.129383	Estimable
GT_147	Network Length Distribution	0.800002	0.129383	Estimable
GT_152	Network Length Distribution	0.795435	0.129383	Estimable
GT_156	Network Length Distribution	0.608011	0.129383	Estimable
GT_157	Network Length Distribution	0.606089	0.129383	Estimable
GT_158	Network Length Distribution	0.85888	0.129383	Estimable
GT_163	Network Length Distribution	0.680452	0.129383	Estimable
GT_167	Network Length Distribution	0.680049	0.129383	Estimable
GT_169	Network Length Distribution	0.966704	0.129383	Estimable
GT_171	Network Length Distribution	0.965489	0.129383	Estimable
GT_172	Network Length Distribution	0.799115	0.129383	Estimable
GT_173	Network Length Distribution	0.905554	0.129383	Estimable
GT_177	Network Length Distribution	0.845014	0.129383	Estimable
GT_181	Network Length Distribution	0.678526	0.129383	Estimable
GT_182	Network Length Distribution	0.932868	0.129383	Estimable
GT_188	Network Length Distribution	0.846555	0.129383	Estimable
GT_19	Network Length Distribution	0.91678	0.129383	Estimable
GT_191	Network Length Distribution	0.716722	0.129383	Estimable
GT_195	Network Length Distribution	0.56573	0.129383	Estimable
GT_196	Network Length Distribution	0.778412	0.129383	Estimable
GT_199	Network Length Distribution	1.08199	0.129383	Estimable
GT_201	Network Length Distribution	0.670036	0.129383	Estimable
GT_204	Network Length Distribution	0.792413	0.129383	Estimable
GT_205	Network Length Distribution	0.61331	0.129383	Estimable
GT_206	Network Length Distribution	0.544305	0.129383	Estimable
GT_211	Network Length Distribution	0.522184	0.129383	Estimable
GT_219	Network Length Distribution	0.811977	0.129383	Estimable
GT_220	Network Length Distribution	0.658354	0.129383	Estimable
GT_222	Network Length Distribution	0.602036	0.180904	Estimable
GT_227	Network Length Distribution	0.618205	0.180904	Estimable
GT_228	Network Length Distribution	0.529446	0.144817	Estimable
GT_230	Network Length Distribution	0.847695	0.144817	Estimable
GT_234	Network Length Distribution	0.705143	0.180904	Estimable
GT_240	Network Length Distribution	0.595558	0.129383	Estimable
GT_245	Network Length Distribution	0.642657	0.129383	Estimable
GT_248	Network Length Distribution	0.505524	0.129383	Estimable
GT_256	Network Length Distribution	0.938516	0.129383	Estimable
GT_26	Network Length Distribution	0.687017	0.129383	Estimable
GT_263	Network Length Distribution	0.692519	0.129383	Estimable
GT_265	Network Length Distribution	0.87382	0.129383	Estimable
GT_267	Network Length Distribution	0.554305	0.129383	Estimable
GT_273	Network Length Distribution	0.864212	0.129383	Estimable
GT_277	Network Length Distribution	0.499923	0.129383	Estimable
GT_279	Network Length Distribution	0.623022	0.129383	Estimable
GT_280	Network Length Distribution	0.690478	0.129383	Estimable
GT_284	Network Length Distribution	0.737616	0.129383	Estimable
GT_288	Network Length Distribution	0.601881	0.129383	Estimable
GT_290	Network Length Distribution	0.644854	0.129383	Estimable
GT_30	Network Length Distribution	0.558249	0.129383	Estimable
GT_304	Network Length Distribution	0.841825	0.129383	Estimable
GT_308	Network Length Distribution	0.780589	0.129383	Estimable
GT_309	Network Length Distribution	0.84843	0.129383	Estimable
GT_311	Network Length Distribution	0.768536	0.129383	Estimable
GT_312	Network Length Distribution	0.785282	0.129383	Estimable
GT_313	Network Length Distribution	0.803548	0.129383	Estimable
GT_314	Network Length Distribution	0.768401	0.129383	Estimable
GT_316	Network Length Distribution	0.755439	0.129383	Estimable
GT_318	Network Length Distribution	0.903979	0.129383	Estimable
GT_319	Network Length Distribution	0.884449	0.129383	Estimable
GT_320	Network Length Distribution	0.874123	0.129383	Estimable
GT_327	Network Length Distribution	0.7171	0.129383	Estimable
GT_328	Network Length Distribution	0.820545	0.129383	Estimable
GT_329	Network Length Distribution	0.501722	0.129383	Estimable
GT_330	Network Length Distribution	0.840124	0.129383	Estimable
GT_333	Network Length Distribution	0.584761	0.129383	Estimable
GT_338	Network Length Distribution	0.836202	0.129383	Estimable
GT_340	Network Length Distribution	0.925991	0.129383	Estimable
GT_344	Network Length Distribution	0.67231	0.129383	Estimable
GT_347	Network Length Distribution	0.774667	0.129383	Estimable
GT_363	Network Length Distribution	0.939517	0.129383	Estimable
GT_364	Network Length Distribution	0.945617	0.129383	Estimable
GT_365	Network Length Distribution	0.842368	0.129383	Estimable
GT_366	Network Length Distribution	0.782524	0.129383	Estimable
GT_371	Network Length Distribution	0.703542	0.129383	Estimable
GT_38	Network Length Distribution	0.688344	0.129383	Estimable
GT_380	Network Length Distribution	0.6431	0.129383	Estimable
GT_381	Network Length Distribution	0.803567	0.129383	Estimable
GT_382	Network Length Distribution	0.737625	0.129383	Estimable
GT_384	Network Length Distribution	0.589569	0.129383	Estimable
GT_387	Network Length Distribution	0.95381	0.129383	Estimable
GT_394	Network Length Distribution	0.903564	0.129383	Estimable
GT_396	Network Length Distribution	0.929394	0.144817	Estimable
GT_399	Network Length Distribution	0.859187	0.129383	Estimable
GT_4	Network Length Distribution	0.834416	0.129383	Estimable
GT_40	Network Length Distribution	0.97013	0.129383	Estimable
GT_401	Network Length Distribution	0.866859	0.129383	Estimable
GT_402	Network Length Distribution	0.766069	0.129383	Estimable
GT_404	Network Length Distribution	0.794528	0.129383	Estimable
GT_407	Network Length Distribution	0.839899	0.129383	Estimable
GT_409	Network Length Distribution	1.07379	0.129383	Estimable
GT_412	Network Length Distribution	0.670495	0.129383	Estimable
GT_414	Network Length Distribution	0.919648	0.129383	Estimable
GT_417	Network Length Distribution	0.851398	0.129383	Estimable
GT_425	Network Length Distribution	0.742736	0.129383	Estimable
GT_43	Network Length Distribution	0.734283	0.129383	Estimable
GT_433	Network Length Distribution	0.767027	0.129383	Estimable
GT_438	Network Length Distribution	0.81993	0.129383	Estimable
GT_439	Network Length Distribution	0.81814	0.129383	Estimable
GT_451	Network Length Distribution	0.768821	0.129383	Estimable
GT_454	Network Length Distribution	0.933085	0.129383	Estimable
GT_46	Network Length Distribution	0.989391	0.129383	Estimable
GT_460	Network Length Distribution	1.00239	0.129383	Estimable
GT_463	Network Length Distribution	0.905613	0.129383	Estimable
GT_465	Network Length Distribution	0.853201	0.129383	Estimable
GT_470	Network Length Distribution	1.08189	0.129383	Estimable
GT_471	Network Length Distribution	0.802474	0.129383	Estimable
GT_472	Network Length Distribution	0.756493	0.129383	Estimable
GT_473	Network Length Distribution	0.818185	0.129383	Estimable
GT_474	Network Length Distribution	1.0142	0.129383	Estimable
GT_480	Network Length Distribution	0.964077	0.129383	Estimable
GT_481	Network Length Distribution	0.781977	0.129383	Estimable
GT_483	Network Length Distribution	0.773856	0.129383	Estimable
GT_488	Network Length Distribution	0.659403	0.129383	Estimable
GT_489	Network Length Distribution	1.5817	0.129383	Estimable
GT_492	Network Length Distribution	0.678702	0.129383	Estimable
GT_493	Network Length Distribution	1.04075	0.129383	Estimable
GT_497	Network Length Distribution	0.775139	0.129383	Estimable
GT_499	Network Length Distribution	0.549425	0.129383	Estimable
GT_5	Network Length Distribution	0.712045	0.129383	Estimable
GT_507	Network Length Distribution	0.97975	0.129383	Estimable
GT_510	Network Length Distribution	0.756629	0.129383	Estimable
GT_511	Network Length Distribution	0.757548	0.129383	Estimable
GT_512	Network Length Distribution	0.689639	0.129383	Estimable
GT_514	Network Length Distribution	0.731992	0.129383	Estimable
GT_518	Network Length Distribution	0.561961	0.129383	Estimable
GT_52	Network Length Distribution	0.585486	0.129383	Estimable
GT_521	Network Length Distribution	0.635254	0.129383	Estimable
GT_522	Network Length Distribution	1.07621	0.129383	Estimable
GT_526	Network Length Distribution	0.720976	0.129383	Estimable
GT_527	Network Length Distribution	0.643347	0.129383	Estimable
GT_528	Network Length Distribution	0.894208	0.129383	Estimable
GT_529	Network Length Distribution	0.707425	0.129383	Estimable
GT_534	Network Length Distribution	0.668684	0.129383	Estimable
GT_535	Network Length Distribution	0.753555	0.129383	Estimable
GT_538	Network Length Distribution	0.841262	0.129383	Estimable
GT_543	Network Length Distribution	0.99906	0.129383	Estimable
GT_544	Network Length Distribution	0.860681	0.129383	Estimable
GT_551	Network Length Distribution	0.692321	0.129383	Estimable
GT_552	Network Length Distribution	0.707084	0.129383	Estimable
GT_554	Network Length Distribution	0.740616	0.129383	Estimable
GT_555	Network Length Distribution	0.987455	0.129383	Estimable
GT_557	Network Length Distribution	0.83454	0.129383	Estimable
GT_558	Network Length Distribution	0.65984	0.129383	Estimable
GT_559	Network Length Distribution	0.704457	0.129383	Estimable
GT_560	Network Length Distribution	0.918245	0.129383	Estimable
GT_57	Network Length Distribution	0.710687	0.129383	Estimable
GT_60	Network Length Distribution	0.852875	0.129383	Estimable
GT_61	Network Length Distribution	0.88803	0.129383	Estimable
GT_68	Network Length Distribution	0.612049	0.129383	Estimable
GT_7	Network Length Distribution	0.513099	0.129383	Estimable
GT_76	Network Length Distribution	0.810861	0.129383	Estimable
GT_8	Network Length Distribution	0.894614	0.129383	Estimable
GT_84	Network Length Distribution	0.74371	0.129383	Estimable
GT_89	Network Length Distribution	0.581923	0.129383	Estimable
GT_91	Network Length Distribution	0.76747	0.129383	Estimable
GT_92	Network Length Distribution	0.837508	0.129383	Estimable
GT_1	Major Ellipse Axis	13.3666	3.13052	Estimable
GT_104	Major Ellipse Axis	19.4635	3.13052	Estimable
GT_106	Major Ellipse Axis	21.0357	3.13052	Estimable
GT_108	Major Ellipse Axis	20.1448	3.13052	Estimable
GT_11	Major Ellipse Axis	14.9583	3.13052	Estimable
GT_113	Major Ellipse Axis	22.7111	3.13052	Estimable
GT_119	Major Ellipse Axis	19.3135	3.22922	Estimable
GT_120	Major Ellipse Axis	18.6345	3.13052	Estimable
GT_121	Major Ellipse Axis	23.7637	3.13052	Estimable
GT_1219	Major Ellipse Axis	17.194	3.13052	Estimable
GT_122	Major Ellipse Axis	24.748	3.13052	Estimable
GT_1220	Major Ellipse Axis	15.8776	3.13052	Estimable
GT_1225	Major Ellipse Axis	12.5964	3.13052	Estimable
GT_123	Major Ellipse Axis	22.7515	3.13052	Estimable
GT_1236	Major Ellipse Axis	16.1863	3.13052	Estimable
GT_1239	Major Ellipse Axis	16.1054	3.13052	Estimable
GT_124	Major Ellipse Axis	21.1342	3.13052	Estimable
GT_1240	Major Ellipse Axis	17.8826	3.13052	Estimable
GT_1241	Major Ellipse Axis	16.0936	3.13052	Estimable
GT_1243	Major Ellipse Axis	21.7254	4.42722	Estimable
GT_1248	Major Ellipse Axis	13.3121	3.13052	Estimable
GT_1249	Major Ellipse Axis	15.3455	3.22922	Estimable
GT_1259	Major Ellipse Axis	16.6032	3.13052	Estimable
GT_126	Major Ellipse Axis	26.6711	3.13052	Estimable
GT_1267	Major Ellipse Axis	19.5721	3.22922	Estimable
GT_1269	Major Ellipse Axis	12.2868	3.13052	Estimable
GT_127	Major Ellipse Axis	22.3369	3.13052	Estimable
GT_1274	Major Ellipse Axis	10.9411	4.42722	Estimable
GT_128	Major Ellipse Axis	18.7487	3.13052	Estimable
GT_1280	Major Ellipse Axis	14.9242	3.13052	Estimable
GT_1284	Major Ellipse Axis	15.875	3.13052	Estimable
GT_1286	Major Ellipse Axis	14.8171	3.13052	Estimable
GT_1298	Major Ellipse Axis	13.6683	3.13052	Estimable
GT_1299	Major Ellipse Axis	9.3662	3.13052	Estimable
GT_1307	Major Ellipse Axis	13.7664	4.72048	Estimable
GT_1310	Major Ellipse Axis	13.0859	3.13052	Estimable
GT_1315	Major Ellipse Axis	16.1249	3.13052	Estimable
GT_1320	Major Ellipse Axis	13.6398	3.13052	Estimable
GT_1321	Major Ellipse Axis	14.6175	3.13052	Estimable
GT_1331	Major Ellipse Axis	14.8925	3.13052	Estimable
GT_1336	Major Ellipse Axis	11.8995	3.13052	Estimable
GT_1339	Major Ellipse Axis	15.2539	3.13052	Estimable
GT_134	Major Ellipse Axis	21.2098	3.13052	Estimable
GT_1345	Major Ellipse Axis	14.0198	3.13052	Estimable
GT_1350	Major Ellipse Axis	14.7548	3.13052	Estimable
GT_1351	Major Ellipse Axis	15.1888	3.13052	Estimable
GT_136	Major Ellipse Axis	19.0033	3.13052	Estimable
GT_1365	Major Ellipse Axis	14.7862	3.22922	Estimable
GT_137	Major Ellipse Axis	22.6918	3.13052	Estimable
GT_1371	Major Ellipse Axis	15.7612	3.13052	Estimable
GT_138	Major Ellipse Axis	22.1929	3.13052	Estimable
GT_1381	Major Ellipse Axis	18.6498	3.13052	Estimable
GT_1385	Major Ellipse Axis	16.985	3.22922	Estimable
GT_1386	Major Ellipse Axis	20.9753	3.13052	Estimable
GT_1387	Major Ellipse Axis	15.6216	3.13052	Estimable
GT_1389	Major Ellipse Axis	11.7128	3.13052	Estimable
GT_1390	Major Ellipse Axis	15.2928	3.13052	Estimable
GT_1391	Major Ellipse Axis	14.7434	3.13052	Estimable
GT_1393	Major Ellipse Axis	13.3778	3.22922	Estimable
GT_1395	Major Ellipse Axis	17.1902	3.13052	Estimable
GT_1398	Major Ellipse Axis	16.5677	3.13052	Estimable
GT_1401	Major Ellipse Axis	17.0722	3.13052	Estimable
GT_142	Major Ellipse Axis	23.3762	3.13052	Estimable
GT_143	Major Ellipse Axis	18.9591	3.13052	Estimable
GT_145	Major Ellipse Axis	21.5535	3.13052	Estimable
GT_147	Major Ellipse Axis	25.1989	3.13052	Estimable
GT_152	Major Ellipse Axis	23.2646	3.13052	Estimable
GT_156	Major Ellipse Axis	23.1589	3.13052	Estimable
GT_157	Major Ellipse Axis	19.7378	3.13052	Estimable
GT_158	Major Ellipse Axis	23.8025	3.13052	Estimable
GT_163	Major Ellipse Axis	23.3293	3.13052	Estimable
GT_167	Major Ellipse Axis	23.1991	3.13052	Estimable
GT_169	Major Ellipse Axis	24.1259	3.13052	Estimable
GT_171	Major Ellipse Axis	22.9269	3.13052	Estimable
GT_172	Major Ellipse Axis	19.261	3.22922	Estimable
GT_173	Major Ellipse Axis	22.4224	3.13052	Estimable
GT_177	Major Ellipse Axis	21.9416	3.13052	Estimable
GT_181	Major Ellipse Axis	16.4572	3.13052	Estimable
GT_182	Major Ellipse Axis	22.294	3.13052	Estimable
GT_188	Major Ellipse Axis	22.7329	3.13052	Estimable
GT_19	Major Ellipse Axis	8.72358	3.13052	Estimable
GT_191	Major Ellipse Axis	22.4407	3.13052	Estimable
GT_195	Major Ellipse Axis	19.6161	3.13052	Estimable
GT_196	Major Ellipse Axis	21.6878	3.13052	Estimable
GT_199	Major Ellipse Axis	21.5783	3.13052	Estimable
GT_201	Major Ellipse Axis	23.8781	3.13052	Estimable
GT_204	Major Ellipse Axis	20.6325	3.13052	Estimable
GT_205	Major Ellipse Axis	22.151	3.13052	Estimable
GT_206	Major Ellipse Axis	21.6141	3.13052	Estimable
GT_211	Major Ellipse Axis	22.8039	3.13052	Estimable
GT_219	Major Ellipse Axis	24.2421	3.13052	Estimable
GT_220	Major Ellipse Axis	24.1004	3.13052	Estimable
GT_222	Major Ellipse Axis	19.2566	4.42722	Estimable
GT_227	Major Ellipse Axis	20.6759	4.42722	Estimable
GT_228	Major Ellipse Axis	24.2648	3.22922	Estimable
GT_230	Major Ellipse Axis	21.2	3.22922	Estimable
GT_234	Major Ellipse Axis	16.7329	4.42722	Estimable
GT_240	Major Ellipse Axis	17.5237	3.13052	Estimable
GT_245	Major Ellipse Axis	17.9767	3.13052	Estimable
GT_248	Major Ellipse Axis	18.592	3.13052	Estimable
GT_256	Major Ellipse Axis	20.482	3.13052	Estimable
GT_26	Major Ellipse Axis	9.60791	3.13052	Estimable
GT_263	Major Ellipse Axis	17.0574	3.13052	Estimable
GT_265	Major Ellipse Axis	19.7013	3.13052	Estimable
GT_267	Major Ellipse Axis	20.9558	3.13052	Estimable
GT_273	Major Ellipse Axis	21.7602	3.13052	Estimable
GT_277	Major Ellipse Axis	17.6343	3.13052	Estimable
GT_279	Major Ellipse Axis	16.902	3.13052	Estimable
GT_280	Major Ellipse Axis	20.7023	3.13052	Estimable
GT_284	Major Ellipse Axis	19.6129	3.13052	Estimable
GT_288	Major Ellipse Axis	19.114	3.13052	Estimable
GT_290	Major Ellipse Axis	19.2599	3.13052	Estimable
GT_30	Major Ellipse Axis	9.22582	3.13052	Estimable
GT_304	Major Ellipse Axis	19.7485	3.13052	Estimable
GT_308	Major Ellipse Axis	17.053	3.13052	Estimable
GT_309	Major Ellipse Axis	17.0022	3.13052	Estimable
GT_311	Major Ellipse Axis	17.7658	3.13052	Estimable
GT_312	Major Ellipse Axis	17.9641	3.13052	Estimable
GT_313	Major Ellipse Axis	16.4143	3.13052	Estimable
GT_314	Major Ellipse Axis	18.5825	3.13052	Estimable
GT_316	Major Ellipse Axis	16.0471	3.13052	Estimable
GT_318	Major Ellipse Axis	19.1099	3.13052	Estimable
GT_319	Major Ellipse Axis	18.2955	3.13052	Estimable
GT_320	Major Ellipse Axis	18.7026	3.13052	Estimable
GT_327	Major Ellipse Axis	17.3461	3.13052	Estimable
GT_328	Major Ellipse Axis	16.4747	3.13052	Estimable
GT_329	Major Ellipse Axis	17.0158	4.42722	Estimable
GT_330	Major Ellipse Axis	17.4464	3.13052	Estimable
GT_333	Major Ellipse Axis	16.0177	3.13052	Estimable
GT_338	Major Ellipse Axis	16.3552	3.13052	Estimable
GT_340	Major Ellipse Axis	16.3946	3.13052	Estimable
GT_344	Major Ellipse Axis	15.5101	3.13052	Estimable
GT_347	Major Ellipse Axis	15.2044	3.13052	Estimable
GT_363	Major Ellipse Axis	17.4878	3.13052	Estimable
GT_364	Major Ellipse Axis	17.1326	3.13052	Estimable
GT_365	Major Ellipse Axis	15.3259	3.13052	Estimable
GT_366	Major Ellipse Axis	18.7941	3.13052	Estimable
GT_371	Major Ellipse Axis	16.0354	3.13052	Estimable
GT_38	Major Ellipse Axis	10.3465	3.13052	Estimable
GT_380	Major Ellipse Axis	20.037	3.13052	Estimable
GT_381	Major Ellipse Axis	14.7835	3.13052	Estimable
GT_382	Major Ellipse Axis	11.7413	3.13052	Estimable
GT_384	Major Ellipse Axis	20.4414	3.13052	Estimable
GT_387	Major Ellipse Axis	12.9686	3.13052	Estimable
GT_394	Major Ellipse Axis	13.601	4.42722	Estimable
GT_396	Major Ellipse Axis	21.7601	4.72048	Estimable
GT_399	Major Ellipse Axis	18.9839	3.13052	Estimable
GT_4	Major Ellipse Axis	15.5371	3.13052	Estimable
GT_40	Major Ellipse Axis	9.13686	3.13052	Estimable
GT_401	Major Ellipse Axis	15.6406	3.13052	Estimable
GT_402	Major Ellipse Axis	15.8917	3.13052	Estimable
GT_404	Major Ellipse Axis	16.7429	3.13052	Estimable
GT_407	Major Ellipse Axis	19.0179	3.13052	Estimable
GT_409	Major Ellipse Axis	17.2697	3.13052	Estimable
GT_412	Major Ellipse Axis	16.2055	3.13052	Estimable
GT_414	Major Ellipse Axis	15.5909	3.13052	Estimable
GT_417	Major Ellipse Axis	14.6128	3.13052	Estimable
GT_425	Major Ellipse Axis	16.426	3.13052	Estimable
GT_43	Major Ellipse Axis	8.5247	3.13052	Estimable
GT_433	Major Ellipse Axis	17.9468	3.13052	Estimable
GT_438	Major Ellipse Axis	15.9361	3.13052	Estimable
GT_439	Major Ellipse Axis	16.3397	3.13052	Estimable
GT_451	Major Ellipse Axis	17.1921	3.13052	Estimable
GT_454	Major Ellipse Axis	15.8327	3.13052	Estimable
GT_46	Major Ellipse Axis	10.0942	3.13052	Estimable
GT_460	Major Ellipse Axis	16.1653	3.13052	Estimable
GT_463	Major Ellipse Axis	14.941	3.13052	Estimable
GT_465	Major Ellipse Axis	17.233	3.13052	Estimable
GT_470	Major Ellipse Axis	17.7824	3.13052	Estimable
GT_471	Major Ellipse Axis	20.2381	3.13052	Estimable
GT_472	Major Ellipse Axis	20.5136	3.13052	Estimable
GT_473	Major Ellipse Axis	17.5088	3.13052	Estimable
GT_474	Major Ellipse Axis	15.7396	3.13052	Estimable
GT_480	Major Ellipse Axis	17.4477	3.13052	Estimable
GT_481	Major Ellipse Axis	20.2988	3.13052	Estimable
GT_483	Major Ellipse Axis	14.4036	3.13052	Estimable
GT_488	Major Ellipse Axis	16.8207	3.13052	Estimable
GT_489	Major Ellipse Axis	14.6276	3.13052	Estimable
GT_492	Major Ellipse Axis	16.1747	3.13052	Estimable
GT_493	Major Ellipse Axis	14.4654	3.13052	Estimable
GT_497	Major Ellipse Axis	15.9773	3.13052	Estimable
GT_499	Major Ellipse Axis	18.4154	3.13052	Estimable
GT_5	Major Ellipse Axis	13.5981	3.13052	Estimable
GT_507	Major Ellipse Axis	16.7723	3.13052	Estimable
GT_510	Major Ellipse Axis	18.3934	3.13052	Estimable
GT_511	Major Ellipse Axis	16.9948	3.13052	Estimable
GT_512	Major Ellipse Axis	18.4645	3.13052	Estimable
GT_514	Major Ellipse Axis	17.549	3.13052	Estimable
GT_518	Major Ellipse Axis	17.4063	3.13052	Estimable
GT_52	Major Ellipse Axis	10.9946	3.13052	Estimable
GT_521	Major Ellipse Axis	15.2446	3.13052	Estimable
GT_522	Major Ellipse Axis	17.8548	3.13052	Estimable
GT_526	Major Ellipse Axis	13.5875	3.13052	Estimable
GT_527	Major Ellipse Axis	16.9633	3.13052	Estimable
GT_528	Major Ellipse Axis	16.7228	3.13052	Estimable
GT_529	Major Ellipse Axis	17.5472	3.13052	Estimable
GT_534	Major Ellipse Axis	14.4293	3.13052	Estimable
GT_535	Major Ellipse Axis	21.0105	3.13052	Estimable
GT_538	Major Ellipse Axis	15.4682	3.13052	Estimable
GT_543	Major Ellipse Axis	17.6942	3.13052	Estimable
GT_544	Major Ellipse Axis	18.7856	3.13052	Estimable
GT_551	Major Ellipse Axis	15.7681	3.13052	Estimable
GT_552	Major Ellipse Axis	21.3354	3.13052	Estimable
GT_554	Major Ellipse Axis	20.3571	3.13052	Estimable
GT_555	Major Ellipse Axis	19.1888	3.13052	Estimable
GT_557	Major Ellipse Axis	16.2216	3.13052	Estimable
GT_558	Major Ellipse Axis	12.9251	3.13052	Estimable
GT_559	Major Ellipse Axis	17.2572	3.13052	Estimable
GT_560	Major Ellipse Axis	18.1786	3.13052	Estimable
GT_57	Major Ellipse Axis	9.68361	3.13052	Estimable
GT_60	Major Ellipse Axis	9.01314	3.13052	Estimable
GT_61	Major Ellipse Axis	11.0244	3.13052	Estimable
GT_68	Major Ellipse Axis	11.5259	3.13052	Estimable
GT_7	Major Ellipse Axis	10.7562	3.13052	Estimable
GT_76	Major Ellipse Axis	24.778	3.13052	Estimable
GT_8	Major Ellipse Axis	8.89811	3.13052	Estimable
GT_84	Major Ellipse Axis	17.5932	3.13052	Estimable
GT_89	Major Ellipse Axis	19.3855	3.13052	Estimable
GT_91	Major Ellipse Axis	20.2668	3.13052	Estimable
GT_92	Major Ellipse Axis	20.8903	3.13052	Estimable
GT_1	Maximum Number of Roots	4.75	0.906483	Estimable
GT_104	Maximum Number of Roots	6.5	0.906483	Estimable
GT_106	Maximum Number of Roots	6.75	0.906483	Estimable
GT_108	Maximum Number of Roots	6	0.906483	Estimable
GT_11	Maximum Number of Roots	3.75	0.906483	Estimable
GT_113	Maximum Number of Roots	8	0.906483	Estimable
GT_119	Maximum Number of Roots	5.85956	0.988856	Estimable
GT_120	Maximum Number of Roots	7.5	0.906483	Estimable
GT_121	Maximum Number of Roots	8.5	0.906483	Estimable
GT_1219	Maximum Number of Roots	4.75	0.906483	Estimable
GT_122	Maximum Number of Roots	7.5	0.906483	Estimable
GT_1220	Maximum Number of Roots	6.75	0.906483	Estimable
GT_1225	Maximum Number of Roots	3.75	0.906483	Estimable
GT_123	Maximum Number of Roots	7.5	0.906483	Estimable
GT_1236	Maximum Number of Roots	5	0.906483	Estimable
GT_1239	Maximum Number of Roots	5.25	0.906483	Estimable
GT_124	Maximum Number of Roots	6.25	0.906483	Estimable
GT_1240	Maximum Number of Roots	4.75	0.906483	Estimable
GT_1241	Maximum Number of Roots	4.5	0.906483	Estimable
GT_1243	Maximum Number of Roots	6.2953	1.26551	Estimable
GT_1248	Maximum Number of Roots	5.25	0.906483	Estimable
GT_1249	Maximum Number of Roots	5.75796	0.988856	Estimable
GT_1259	Maximum Number of Roots	6.25	0.906483	Estimable
GT_126	Maximum Number of Roots	9.5	0.906483	Estimable
GT_1267	Maximum Number of Roots	5.5	0.906483	Estimable
GT_1269	Maximum Number of Roots	5.75	0.906483	Estimable
GT_127	Maximum Number of Roots	6.75	0.906483	Estimable
GT_1274	Maximum Number of Roots	3.7953	1.26551	Estimable
GT_128	Maximum Number of Roots	6	0.906483	Estimable
GT_1280	Maximum Number of Roots	4.75	0.906483	Estimable
GT_1284	Maximum Number of Roots	5.75	0.906483	Estimable
GT_1286	Maximum Number of Roots	4.5	0.906483	Estimable
GT_1298	Maximum Number of Roots	4.25	0.906483	Estimable
GT_1299	Maximum Number of Roots	6.5	0.906483	Estimable
GT_1307	Maximum Number of Roots	3.7953	1.54348	Estimable
GT_1310	Maximum Number of Roots	3.75	0.906483	Estimable
GT_1315	Maximum Number of Roots	5.75	0.906483	Estimable
GT_1320	Maximum Number of Roots	5	0.906483	Estimable
GT_1321	Maximum Number of Roots	4.75	0.906483	Estimable
GT_1331	Maximum Number of Roots	6.25	0.906483	Estimable
GT_1336	Maximum Number of Roots	4.75	0.906483	Estimable
GT_1339	Maximum Number of Roots	4	0.906483	Estimable
GT_134	Maximum Number of Roots	7.25	0.906483	Estimable
GT_1345	Maximum Number of Roots	3.5	0.906483	Estimable
GT_1350	Maximum Number of Roots	5	0.906483	Estimable
GT_1351	Maximum Number of Roots	5.5	0.906483	Estimable
GT_136	Maximum Number of Roots	7	0.906483	Estimable
GT_1365	Maximum Number of Roots	4.5	0.906483	Estimable
GT_137	Maximum Number of Roots	7.5	0.906483	Estimable
GT_1371	Maximum Number of Roots	4.25	0.906483	Estimable
GT_138	Maximum Number of Roots	6.5	0.906483	Estimable
GT_1381	Maximum Number of Roots	7.5	0.906483	Estimable
GT_1385	Maximum Number of Roots	5.46001	0.988856	Estimable
GT_1386	Maximum Number of Roots	6.5	0.906483	Estimable
GT_1387	Maximum Number of Roots	4.25	0.906483	Estimable
GT_1389	Maximum Number of Roots	4	0.906483	Estimable
GT_1390	Maximum Number of Roots	6.5	0.906483	Estimable
GT_1391	Maximum Number of Roots	6.75	0.906483	Estimable
GT_1393	Maximum Number of Roots	4.34135	0.988856	Estimable
GT_1395	Maximum Number of Roots	5.5	0.906483	Estimable
GT_1398	Maximum Number of Roots	4.5	0.906483	Estimable
GT_1401	Maximum Number of Roots	6	0.906483	Estimable
GT_142	Maximum Number of Roots	5.75	0.906483	Estimable
GT_143	Maximum Number of Roots	6.25	0.906483	Estimable
GT_145	Maximum Number of Roots	9.25	0.906483	Estimable
GT_147	Maximum Number of Roots	7.75	0.906483	Estimable
GT_152	Maximum Number of Roots	6.5	0.906483	Estimable
GT_156	Maximum Number of Roots	6.75	0.906483	Estimable
GT_157	Maximum Number of Roots	5.5	0.906483	Estimable
GT_158	Maximum Number of Roots	7.5	0.906483	Estimable
GT_163	Maximum Number of Roots	8.75	0.906483	Estimable
GT_167	Maximum Number of Roots	6.5	0.906483	Estimable
GT_169	Maximum Number of Roots	7.75	0.906483	Estimable
GT_171	Maximum Number of Roots	8.25	0.906483	Estimable
GT_172	Maximum Number of Roots	7.25	0.906483	Estimable
GT_173	Maximum Number of Roots	7.25	0.906483	Estimable
GT_177	Maximum Number of Roots	8	0.906483	Estimable
GT_181	Maximum Number of Roots	7.25	0.906483	Estimable
GT_182	Maximum Number of Roots	6	0.906483	Estimable
GT_188	Maximum Number of Roots	6.25	0.906483	Estimable
GT_19	Maximum Number of Roots	7.25	0.906483	Estimable
GT_191	Maximum Number of Roots	6	0.906483	Estimable
GT_195	Maximum Number of Roots	5.75	0.906483	Estimable
GT_196	Maximum Number of Roots	6	0.906483	Estimable
GT_199	Maximum Number of Roots	5.5	0.906483	Estimable
GT_201	Maximum Number of Roots	6.85956	0.988856	Estimable
GT_204	Maximum Number of Roots	7.5	0.906483	Estimable
GT_205	Maximum Number of Roots	6.5	0.906483	Estimable
GT_206	Maximum Number of Roots	7.75	0.906483	Estimable
GT_211	Maximum Number of Roots	8.75	0.906483	Estimable
GT_219	Maximum Number of Roots	6	0.906483	Estimable
GT_220	Maximum Number of Roots	6.75	0.906483	Estimable
GT_222	Maximum Number of Roots	5.2047	1.26551	Estimable
GT_227	Maximum Number of Roots	5.2047	1.26551	Estimable
GT_228	Maximum Number of Roots	6.84022	0.988856	Estimable
GT_230	Maximum Number of Roots	7.44067	0.988856	Estimable
GT_234	Maximum Number of Roots	7.2047	1.26551	Estimable
GT_240	Maximum Number of Roots	5.5	0.906483	Estimable
GT_245	Maximum Number of Roots	6	0.906483	Estimable
GT_248	Maximum Number of Roots	5.5	0.906483	Estimable
GT_256	Maximum Number of Roots	6.75	0.906483	Estimable
GT_26	Maximum Number of Roots	5.25	0.906483	Estimable
GT_263	Maximum Number of Roots	7	0.906483	Estimable
GT_265	Maximum Number of Roots	7	0.906483	Estimable
GT_267	Maximum Number of Roots	7.75	0.906483	Estimable
GT_273	Maximum Number of Roots	6	0.906483	Estimable
GT_277	Maximum Number of Roots	5	0.906483	Estimable
GT_279	Maximum Number of Roots	5.75	0.906483	Estimable
GT_280	Maximum Number of Roots	7	0.906483	Estimable
GT_284	Maximum Number of Roots	7.5	0.906483	Estimable
GT_288	Maximum Number of Roots	6	0.906483	Estimable
GT_290	Maximum Number of Roots	7.25	0.906483	Estimable
GT_30	Maximum Number of Roots	5	0.906483	Estimable
GT_304	Maximum Number of Roots	7	0.906483	Estimable
GT_308	Maximum Number of Roots	6	0.906483	Estimable
GT_309	Maximum Number of Roots	5.75	0.906483	Estimable
GT_311	Maximum Number of Roots	6.25	0.906483	Estimable
GT_312	Maximum Number of Roots	7	0.906483	Estimable
GT_313	Maximum Number of Roots	7	0.906483	Estimable
GT_314	Maximum Number of Roots	7.5	0.906483	Estimable
GT_316	Maximum Number of Roots	6.5	0.906483	Estimable
GT_318	Maximum Number of Roots	6	0.906483	Estimable
GT_319	Maximum Number of Roots	6	0.906483	Estimable
GT_320	Maximum Number of Roots	6.75	0.906483	Estimable
GT_327	Maximum Number of Roots	6	0.906483	Estimable
GT_328	Maximum Number of Roots	5	0.906483	Estimable
GT_329	Maximum Number of Roots	5.75	0.906483	Estimable
GT_330	Maximum Number of Roots	6.5	0.906483	Estimable
GT_333	Maximum Number of Roots	6.5	0.906483	Estimable
GT_338	Maximum Number of Roots	5.25	0.906483	Estimable
GT_340	Maximum Number of Roots	6.75	0.906483	Estimable
GT_344	Maximum Number of Roots	6.25	0.906483	Estimable
GT_347	Maximum Number of Roots	5.75	0.906483	Estimable
GT_363	Maximum Number of Roots	6.5	0.906483	Estimable
GT_364	Maximum Number of Roots	6	0.906483	Estimable
GT_365	Maximum Number of Roots	5.25	0.906483	Estimable
GT_366	Maximum Number of Roots	7.25	0.906483	Estimable
GT_371	Maximum Number of Roots	5	0.906483	Estimable
GT_38	Maximum Number of Roots	4.5	0.906483	Estimable
GT_380	Maximum Number of Roots	7.75	0.906483	Estimable
GT_381	Maximum Number of Roots	5	0.906483	Estimable
GT_382	Maximum Number of Roots	6	0.906483	Estimable
GT_384	Maximum Number of Roots	5.5	0.906483	Estimable
GT_387	Maximum Number of Roots	6	0.906483	Estimable
GT_394	Maximum Number of Roots	6	0.906483	Estimable
GT_396	Maximum Number of Roots	7.05819	0.988856	Estimable
GT_399	Maximum Number of Roots	8.5	0.906483	Estimable
GT_4	Maximum Number of Roots	5.5	0.906483	Estimable
GT_40	Maximum Number of Roots	5.5	0.906483	Estimable
GT_401	Maximum Number of Roots	6.75	0.906483	Estimable
GT_402	Maximum Number of Roots	6.5	0.906483	Estimable
GT_404	Maximum Number of Roots	6.75	0.906483	Estimable
GT_407	Maximum Number of Roots	6.25	0.906483	Estimable
GT_409	Maximum Number of Roots	6.85956	0.988856	Estimable
GT_412	Maximum Number of Roots	5.5	0.906483	Estimable
GT_414	Maximum Number of Roots	6	0.906483	Estimable
GT_417	Maximum Number of Roots	5	0.906483	Estimable
GT_425	Maximum Number of Roots	5.75	0.906483	Estimable
GT_43	Maximum Number of Roots	5.5	0.906483	Estimable
GT_433	Maximum Number of Roots	6.75	0.906483	Estimable
GT_438	Maximum Number of Roots	5.25	0.906483	Estimable
GT_439	Maximum Number of Roots	5.25	0.906483	Estimable
GT_451	Maximum Number of Roots	5.75	0.906483	Estimable
GT_454	Maximum Number of Roots	6.75	0.906483	Estimable
GT_46	Maximum Number of Roots	4.5	0.906483	Estimable
GT_460	Maximum Number of Roots	6.5	0.906483	Estimable
GT_463	Maximum Number of Roots	6	0.906483	Estimable
GT_465	Maximum Number of Roots	5.5	0.906483	Estimable
GT_470	Maximum Number of Roots	5.5	0.906483	Estimable
GT_471	Maximum Number of Roots	5.2047	1.26551	Estimable
GT_472	Maximum Number of Roots	6	0.906483	Estimable
GT_473	Maximum Number of Roots	7	0.906483	Estimable
GT_474	Maximum Number of Roots	6	0.906483	Estimable
GT_480	Maximum Number of Roots	6	0.906483	Estimable
GT_481	Maximum Number of Roots	6.5	0.906483	Estimable
GT_483	Maximum Number of Roots	6.25	0.906483	Estimable
GT_488	Maximum Number of Roots	5.75	0.906483	Estimable
GT_489	Maximum Number of Roots	5.75	0.906483	Estimable
GT_492	Maximum Number of Roots	5.75	0.906483	Estimable
GT_493	Maximum Number of Roots	6	0.906483	Estimable
GT_497	Maximum Number of Roots	5.75	0.906483	Estimable
GT_499	Maximum Number of Roots	5.5	0.906483	Estimable
GT_5	Maximum Number of Roots	6.15751	0.988856	Estimable
GT_507	Maximum Number of Roots	5.25	0.906483	Estimable
GT_510	Maximum Number of Roots	6.25	0.906483	Estimable
GT_511	Maximum Number of Roots	5	0.906483	Estimable
GT_512	Maximum Number of Roots	5.75	0.906483	Estimable
GT_514	Maximum Number of Roots	6.5	0.906483	Estimable
GT_518	Maximum Number of Roots	4.75	0.906483	Estimable
GT_52	Maximum Number of Roots	4.5	0.906483	Estimable
GT_521	Maximum Number of Roots	4	0.906483	Estimable
GT_522	Maximum Number of Roots	5.25	0.906483	Estimable
GT_526	Maximum Number of Roots	5.25	0.906483	Estimable
GT_527	Maximum Number of Roots	4.5	0.906483	Estimable
GT_528	Maximum Number of Roots	7	0.906483	Estimable
GT_529	Maximum Number of Roots	5	0.906483	Estimable
GT_534	Maximum Number of Roots	5.25	0.906483	Estimable
GT_535	Maximum Number of Roots	6.5	0.906483	Estimable
GT_538	Maximum Number of Roots	5.75	0.906483	Estimable
GT_543	Maximum Number of Roots	5.5	0.906483	Estimable
GT_544	Maximum Number of Roots	5.25	0.906483	Estimable
GT_551	Maximum Number of Roots	5.25	0.906483	Estimable
GT_552	Maximum Number of Roots	6.5	0.906483	Estimable
GT_554	Maximum Number of Roots	6	0.906483	Estimable
GT_555	Maximum Number of Roots	7	0.906483	Estimable
GT_557	Maximum Number of Roots	4.75	0.906483	Estimable
GT_558	Maximum Number of Roots	4.75	0.906483	Estimable
GT_559	Maximum Number of Roots	6.75	0.906483	Estimable
GT_560	Maximum Number of Roots	5.75	0.906483	Estimable
GT_57	Maximum Number of Roots	3.5	0.906483	Estimable
GT_60	Maximum Number of Roots	3.5	0.906483	Estimable
GT_61	Maximum Number of Roots	5.25	0.906483	Estimable
GT_68	Maximum Number of Roots	4.25	0.906483	Estimable
GT_7	Maximum Number of Roots	4.75	0.906483	Estimable
GT_76	Maximum Number of Roots	6.5	0.906483	Estimable
GT_8	Maximum Number of Roots	4.25	0.906483	Estimable
GT_84	Maximum Number of Roots	5.25	0.906483	Estimable
GT_89	Maximum Number of Roots	7.5	0.906483	Estimable
GT_91	Maximum Number of Roots	5.75	0.906483	Estimable
GT_92	Maximum Number of Roots	6	0.906483	Estimable
GT_1	Network Width	5.62418	1.70627	Estimable
GT_104	Network Width	6.57516	1.70627	Estimable
GT_106	Network Width	8.14216	1.70627	Estimable
GT_108	Network Width	8.21242	1.70627	Estimable
GT_11	Network Width	3.32843	1.70627	Estimable
GT_113	Network Width	8.16013	1.70627	Estimable
GT_119	Network Width	8.05581	1.86215	Estimable
GT_120	Network Width	8.31699	1.70627	Estimable
GT_121	Network Width	9.77941	1.70627	Estimable
GT_1219	Network Width	4.9134	1.70627	Estimable
GT_122	Network Width	8.08333	1.70627	Estimable
GT_1220	Network Width	6.42484	1.70627	Estimable
GT_1225	Network Width	3.21405	1.70627	Estimable
GT_123	Network Width	9.41503	1.70627	Estimable
GT_1236	Network Width	5.15523	1.70627	Estimable
GT_1239	Network Width	6.75654	1.70627	Estimable
GT_124	Network Width	9.51961	1.70627	Estimable
GT_1240	Network Width	4.62582	1.70627	Estimable
GT_1241	Network Width	5.88562	1.70627	Estimable
GT_1243	Network Width	9.92215	2.40963	Estimable
GT_1248	Network Width	7.52451	1.70627	Estimable
GT_1249	Network Width	5.75637	1.86215	Estimable
GT_1259	Network Width	6.88889	1.70627	Estimable
GT_126	Network Width	11.5899	1.70627	Estimable
GT_1267	Network Width	7.94281	1.70627	Estimable
GT_1269	Network Width	6.28105	1.70627	Estimable
GT_127	Network Width	8.76144	1.70627	Estimable
GT_1274	Network Width	2.20973	2.40963	Estimable
GT_128	Network Width	8.88725	1.70627	Estimable
GT_1280	Network Width	2.64216	1.70627	Estimable
GT_1284	Network Width	3.61438	1.70627	Estimable
GT_1286	Network Width	4.73856	1.70627	Estimable
GT_1298	Network Width	3.08987	1.70627	Estimable
GT_1299	Network Width	3.51144	1.70627	Estimable
GT_1307	Network Width	2.02999	2.92585	Estimable
GT_1310	Network Width	3	1.70627	Estimable
GT_1315	Network Width	4.95752	1.70627	Estimable
GT_1320	Network Width	5.75654	1.70627	Estimable
GT_1321	Network Width	2.42974	1.70627	Estimable
GT_1331	Network Width	6.00327	1.70627	Estimable
GT_1336	Network Width	3.13399	1.70627	Estimable
GT_1339	Network Width	4.57843	1.70627	Estimable
GT_134	Network Width	7.72059	1.70627	Estimable
GT_1345	Network Width	2.02451	1.70627	Estimable
GT_1350	Network Width	5.76144	1.70627	Estimable
GT_1351	Network Width	4.65033	1.70627	Estimable
GT_136	Network Width	10.268	1.70627	Estimable
GT_1365	Network Width	2.02778	1.70627	Estimable
GT_137	Network Width	11.9281	1.70627	Estimable
GT_1371	Network Width	3.98039	1.70627	Estimable
GT_138	Network Width	6.76471	1.70627	Estimable
GT_1381	Network Width	6.41667	1.70627	Estimable
GT_1385	Network Width	4.3172	1.86215	Estimable
GT_1386	Network Width	8.61275	1.70627	Estimable
GT_1387	Network Width	4.6781	1.70627	Estimable
GT_1389	Network Width	5.05392	1.70627	Estimable
GT_1390	Network Width	8.14052	1.70627	Estimable
GT_1391	Network Width	8.70098	1.70627	Estimable
GT_1393	Network Width	6.25512	1.86215	Estimable
GT_1395	Network Width	5.64869	1.70627	Estimable
GT_1398	Network Width	4.44118	1.70627	Estimable
GT_1401	Network Width	6.53105	1.70627	Estimable
GT_142	Network Width	6.41667	1.70627	Estimable
GT_143	Network Width	8.10621	1.70627	Estimable
GT_145	Network Width	12.3497	1.70627	Estimable
GT_147	Network Width	9.08007	1.70627	Estimable
GT_152	Network Width	9.05719	1.70627	Estimable
GT_156	Network Width	6.7402	1.70627	Estimable
GT_157	Network Width	3.92484	1.70627	Estimable
GT_158	Network Width	7.6683	1.70627	Estimable
GT_163	Network Width	12.3056	1.70627	Estimable
GT_167	Network Width	8.81046	1.70627	Estimable
GT_169	Network Width	10.8971	1.70627	Estimable
GT_171	Network Width	10.6781	1.70627	Estimable
GT_172	Network Width	8.63562	1.70627	Estimable
GT_173	Network Width	10.2941	1.70627	Estimable
GT_177	Network Width	10.8889	1.70627	Estimable
GT_181	Network Width	5.51144	1.70627	Estimable
GT_182	Network Width	8.01634	1.70627	Estimable
GT_188	Network Width	7.12092	1.70627	Estimable
GT_19	Network Width	3.85294	1.70627	Estimable
GT_191	Network Width	8.01144	1.70627	Estimable
GT_195	Network Width	6.79575	1.70627	Estimable
GT_196	Network Width	7.45425	1.70627	Estimable
GT_199	Network Width	7.39869	1.70627	Estimable
GT_201	Network Width	7.70588	1.70627	Estimable
GT_204	Network Width	8.85621	1.70627	Estimable
GT_205	Network Width	9.4951	1.70627	Estimable
GT_206	Network Width	5.35948	1.70627	Estimable
GT_211	Network Width	8.85948	1.70627	Estimable
GT_219	Network Width	4.73529	1.70627	Estimable
GT_220	Network Width	10.8742	1.70627	Estimable
GT_222	Network Width	9.99942	2.40963	Estimable
GT_227	Network Width	4.92753	2.40963	Estimable
GT_228	Network Width	10.4769	1.86215	Estimable
GT_230	Network Width	9.16375	1.86215	Estimable
GT_234	Network Width	8.63995	2.40963	Estimable
GT_240	Network Width	6.55719	1.70627	Estimable
GT_245	Network Width	4.11275	1.70627	Estimable
GT_248	Network Width	3.51961	1.70627	Estimable
GT_256	Network Width	8.60621	1.70627	Estimable
GT_26	Network Width	5.72059	1.70627	Estimable
GT_263	Network Width	4.56699	1.70627	Estimable
GT_265	Network Width	9.54085	1.70627	Estimable
GT_267	Network Width	8.17647	1.70627	Estimable
GT_273	Network Width	5.88235	1.70627	Estimable
GT_277	Network Width	4.14052	1.70627	Estimable
GT_279	Network Width	5.44935	1.70627	Estimable
GT_280	Network Width	9.66176	1.70627	Estimable
GT_284	Network Width	7.1585	1.70627	Estimable
GT_288	Network Width	5.33333	1.70627	Estimable
GT_290	Network Width	7.35784	1.70627	Estimable
GT_30	Network Width	3.79085	1.70627	Estimable
GT_304	Network Width	10.5	1.70627	Estimable
GT_308	Network Width	7.47876	1.70627	Estimable
GT_309	Network Width	7.2549	1.70627	Estimable
GT_311	Network Width	5.01634	1.70627	Estimable
GT_312	Network Width	6.22712	1.70627	Estimable
GT_313	Network Width	5.73693	1.70627	Estimable
GT_314	Network Width	5.27451	1.70627	Estimable
GT_316	Network Width	7.92484	1.70627	Estimable
GT_318	Network Width	5.13562	1.70627	Estimable
GT_319	Network Width	9.87092	1.70627	Estimable
GT_320	Network Width	8.01961	1.70627	Estimable
GT_327	Network Width	6.9951	1.70627	Estimable
GT_328	Network Width	5.79902	1.70627	Estimable
GT_329	Network Width	8.00163	1.70627	Estimable
GT_330	Network Width	7.31536	1.70627	Estimable
GT_333	Network Width	4.54902	1.70627	Estimable
GT_338	Network Width	3.99837	1.70627	Estimable
GT_340	Network Width	6.64052	1.70627	Estimable
GT_344	Network Width	5.44444	1.70627	Estimable
GT_347	Network Width	6.73856	1.70627	Estimable
GT_363	Network Width	6.42647	1.70627	Estimable
GT_364	Network Width	5.69608	1.70627	Estimable
GT_365	Network Width	5.42484	1.70627	Estimable
GT_366	Network Width	6.00817	1.70627	Estimable
GT_371	Network Width	3.11601	1.70627	Estimable
GT_38	Network Width	3.19444	1.70627	Estimable
GT_380	Network Width	8.72059	1.70627	Estimable
GT_381	Network Width	3.54085	1.70627	Estimable
GT_382	Network Width	4.08007	1.70627	Estimable
GT_384	Network Width	6.77941	1.70627	Estimable
GT_387	Network Width	7.3219	1.70627	Estimable
GT_394	Network Width	9.48857	1.86215	Estimable
GT_396	Network Width	11.519	2.92585	Estimable
GT_399	Network Width	11.0016	1.70627	Estimable
GT_4	Network Width	6.21078	1.70627	Estimable
GT_40	Network Width	4.38562	1.70627	Estimable
GT_401	Network Width	9.4281	1.70627	Estimable
GT_402	Network Width	5.80392	1.70627	Estimable
GT_404	Network Width	6.52778	1.70627	Estimable
GT_407	Network Width	9.44118	1.70627	Estimable
GT_409	Network Width	7.01471	1.70627	Estimable
GT_412	Network Width	4.97549	1.70627	Estimable
GT_414	Network Width	6.25	1.70627	Estimable
GT_417	Network Width	8.9085	1.70627	Estimable
GT_425	Network Width	8.97712	1.70627	Estimable
GT_43	Network Width	3.20915	1.70627	Estimable
GT_433	Network Width	7.13072	1.70627	Estimable
GT_438	Network Width	5.92484	1.70627	Estimable
GT_439	Network Width	6.05392	1.70627	Estimable
GT_451	Network Width	4.6683	1.70627	Estimable
GT_454	Network Width	6.66503	1.70627	Estimable
GT_46	Network Width	4.42647	1.70627	Estimable
GT_460	Network Width	6.46732	1.70627	Estimable
GT_463	Network Width	5.35294	1.70627	Estimable
GT_465	Network Width	7.80065	1.70627	Estimable
GT_470	Network Width	7.0719	1.70627	Estimable
GT_471	Network Width	6.65686	1.70627	Estimable
GT_472	Network Width	6.73203	1.70627	Estimable
GT_473	Network Width	6.9183	1.70627	Estimable
GT_474	Network Width	7.28595	1.70627	Estimable
GT_480	Network Width	5.86438	1.70627	Estimable
GT_481	Network Width	9.90523	1.70627	Estimable
GT_483	Network Width	9.12908	1.70627	Estimable
GT_488	Network Width	6.95752	1.70627	Estimable
GT_489	Network Width	5.02941	1.70627	Estimable
GT_492	Network Width	8.02941	1.70627	Estimable
GT_493	Network Width	7.76961	1.70627	Estimable
GT_497	Network Width	7.48366	1.70627	Estimable
GT_499	Network Width	8.43954	1.70627	Estimable
GT_5	Network Width	6.97712	1.70627	Estimable
GT_507	Network Width	9.97549	1.70627	Estimable
GT_510	Network Width	7.66667	1.70627	Estimable
GT_511	Network Width	9.09314	1.70627	Estimable
GT_512	Network Width	6.15686	1.70627	Estimable
GT_514	Network Width	6.57843	1.70627	Estimable
GT_518	Network Width	7.04412	1.70627	Estimable
GT_52	Network Width	5.03431	1.70627	Estimable
GT_521	Network Width	3.8415	1.70627	Estimable
GT_522	Network Width	6.68464	1.70627	Estimable
GT_526	Network Width	7.39379	1.70627	Estimable
GT_527	Network Width	6.61765	1.70627	Estimable
GT_528	Network Width	7.80065	1.70627	Estimable
GT_529	Network Width	5.79412	1.70627	Estimable
GT_534	Network Width	6.21569	1.70627	Estimable
GT_535	Network Width	9.83987	1.70627	Estimable
GT_538	Network Width	8.29575	1.70627	Estimable
GT_543	Network Width	8.47386	1.70627	Estimable
GT_544	Network Width	8.5049	1.70627	Estimable
GT_551	Network Width	4.45588	1.70627	Estimable
GT_552	Network Width	7.18791	1.70627	Estimable
GT_554	Network Width	9.13399	1.70627	Estimable
GT_555	Network Width	7.96732	1.70627	Estimable
GT_557	Network Width	7.13072	1.70627	Estimable
GT_558	Network Width	5.6634	1.70627	Estimable
GT_559	Network Width	9.67974	1.70627	Estimable
GT_560	Network Width	7.46732	1.70627	Estimable
GT_57	Network Width	1.71732	1.70627	Estimable
GT_60	Network Width	4.37908	1.70627	Estimable
GT_61	Network Width	4.89216	1.70627	Estimable
GT_68	Network Width	3.34641	1.70627	Estimable
GT_7	Network Width	5.78268	1.70627	Estimable
GT_76	Network Width	10.8954	1.70627	Estimable
GT_8	Network Width	4.02124	1.70627	Estimable
GT_84	Network Width	6.36275	1.70627	Estimable
GT_89	Network Width	7.10621	1.70627	Estimable
GT_91	Network Width	7.40359	1.70627	Estimable
GT_92	Network Width	7.33007	1.70627	Estimable
GT_1	Median Number of Roots	3.75	0.549486	Estimable
GT_104	Median Number of Roots	3.75	0.549486	Estimable
GT_106	Median Number of Roots	4.75	0.549486	Estimable
GT_108	Median Number of Roots	3.5	0.549486	Estimable
GT_11	Median Number of Roots	2.75	0.549486	Estimable
GT_113	Median Number of Roots	5.5	0.549486	Estimable
GT_119	Median Number of Roots	4.30078	0.611724	Estimable
GT_120	Median Number of Roots	5	0.549486	Estimable
GT_121	Median Number of Roots	5.5	0.549486	Estimable
GT_1219	Median Number of Roots	3.25	0.549486	Estimable
GT_122	Median Number of Roots	5.5	0.549486	Estimable
GT_1220	Median Number of Roots	4.5	0.549486	Estimable
GT_1225	Median Number of Roots	2.5	0.549486	Estimable
GT_123	Median Number of Roots	5.25	0.549486	Estimable
GT_1236	Median Number of Roots	3.75	0.549486	Estimable
GT_1239	Median Number of Roots	3.75	0.549486	Estimable
GT_124	Median Number of Roots	4.25	0.549486	Estimable
[truncated: 4,135 more rows]

## Sheet: Table S6
Table S6 Summary statistics of 27 traits for means, Standard eroor, median, Standard Deviation, Sample Variance, Range, minimum, maximum, Sum and coefficient of variations (CV) under control and osmotic stress condition, and percentage of reduction in the trait values and treatment correlation for 206 barley genotypes are given.
Traits	Control										Osmotic stress										Differences under osmotic stress		Treatment correlation
	Mean	Standard Error	Median	Standard Deviation	Sample Variance	Range	Minimum	Maximum	Sum	Coefficient of variation	Mean	Standard Error	Median	Standard Deviation	Sample Variance	Range	Minimum	Maximum	Sum	Coefficent of variation	% of reduction	% of increase
Average root width (diameter)	0.0343299	0.000219212	0.0340321	0.00314629	9.89914e-06	0.0187423	0.0262333	0.0449756	7.07196	9.16486	0.0264204	0.000211505	0.0265046	0.00303567	9.21529e-06	0.0189667	0.0171061	0.0360728	5.4426	11.4899	23.0397		0.166792
Ellipse Axes Ratio	0.43943	0.00797063	0.436155	0.1144	0.0130874	0.658335	0.0945649	0.7529	90.5226	26.0337	0.397969	0.00763884	0.403154	0.109638	0.0120205	0.553465	0.114241	0.667707	81.9816	27.5494	9.43523		0.446738
Major Ellipse Axis	27.6007	0.199203	27.7941	2.85911	8.17448	15.5661	18.7889	34.3549	5685.74	10.3588	17.5357	0.26263	17.3079	3.76945	14.2088	18.1464	8.5247	26.6711	3612.35	21.4959	36.4665		0.187379
Max. No. of roots	7.30451	0.0802245	7.25	1.15144	1.32581	6.5	4	10.5	1504.73	15.7634	6.02756	0.0778093	6	1.11677	1.24718	6	3.5	9.5	1241.68	18.5278	17.4818		0.263754
Median No. of roots	4.88592	0.0574116	5	0.824012	0.678996	4.5	2.5	7	1006.5	16.865	4.12289	0.0533896	4.25	0.766285	0.587193	4.25	2.25	6.5	849.316	18.5861	15.6169		0.297109
Minor Ellips Axis	11.9957	0.221621	12.2399	3.18086	10.1179	16.6366	2.22362	18.8602	2471.11	26.5167	6.93524	0.162182	7.18048	2.32775	5.41843	12.7308	1.61004	14.3408	1428.66	33.5641	42.1855		0.420256
Network area	6.49143	0.103199	6.46782	1.48119	2.19392	8.73953	2.99965	11.7392	1337.24	22.8176	2.53892	0.0671667	2.40229	0.964023	0.929341	4.89327	0.757476	5.65074	523.019	37.9697	60.8881		0.278874
Network bushiness	1.52057	0.00846921	1.50625	0.121556	0.0147759	0.796414	1.275	2.07141	313.238	7.99409	1.48927	0.011057	1.47671	0.158698	0.0251852	1.70357	1.225	2.92857	306.79	10.6561	2.05875		0.106418
Network Convex area	249.384	4.98532	252.231	71.5528	5119.8	386.826	43.2108	430.037	51373.2	28.6918	99.2987	3.0695	94.3497	44.0555	1940.89	216.764	20.6198	237.384	20455.5	44.3667	60.1824		0.333068
Network Depth	26.9879	0.164265	27.4706	2.35765	5.55853	12.7141	19.3889	32.1029	5559.5	8.73597	17.7504	0.26519	17.4788	3.79694	14.4168	18.5787	8.75817	27.3368	3638.84	21.3907	34.2281		0.274085
Network Length	237.116	3.57266	240.847	51.2774	2629.37	298.559	98.5163	397.075	48846	21.6254	119.097	3.43676	107.571	49.3269	2433.14	250.057	33.9118	283.969	24534	41.4173	49.7727		0.252911
Network Length Distribution	0.695076	0.0111982	0.682615	0.160724	0.0258322	1.0642	0.320332	1.38453	143.186	23.1232	0.762047	0.0109926	0.766548	0.157774	0.0248926	1.11956	0.462138	1.5817	156.982	20.704		9.63501	0.0909826
Network Perimeter	416.512	6.22537	423.03	89.3508	7983.57	513.185	167.06	680.245	85801.5	21.4522	213.546	5.4855	203.934	78.7317	6198.69	390.435	63.6095	454.044	43990.5	36.8688	48.73		0.284998
Network Solidity	0.028974	0.000549806	0.0271422	0.0078912	6.2271e-05	0.0455942	0.0173649	0.062959	5.96863	27.2355	0.0305223	0.000726389	0.0280301	0.0104003	0.000108166	0.0578621	0.0154742	0.0733363	6.25707	34.0745		5.3	0.33441
Network Surface Area	25.0103	0.400777	24.9853	5.75224	33.0882	34.2724	11.6426	45.915	5152.12	22.9995	9.8723	0.273481	9.21863	3.9252	15.4072	20.1523	2.9627	23.115	2033.69	39.7597	60.527		0.280808
Network Volume	0.306167	0.00614018	0.302322	0.0881282	0.00776657	0.489049	0.132879	0.621928	63.0704	28.7843	0.0878972	0.00263551	0.0823069	0.0378267	0.00143086	0.215281	0.0216354	0.236917	18.1068	43.0352	71.2911		0.250465
Network Width	12.2315	0.223323	12.1887	3.20529	10.2739	17.8742	2.4134	20.2876	2519.69	26.2052	6.8342	0.157198	6.78758	2.25622	5.09051	10.6324	1.71732	12.3497	1407.85	33.0136	44.1262		0.419839
Network Widthto/Depth Ratio	0.455564	0.00805417	0.450827	0.115599	0.0133631	0.753122	0.108979	0.8621	93.8462	25.3749	0.383444	0.00688168	0.385878	0.0987707	0.00975564	0.490387	0.116744	0.607131	78.9895	25.7588	15.8309		0.519164
Number of Connected Components	78.5997	1.80919	75.75	25.9668	674.272	171	26	197	16191.5	33.0367	50.2535	2.07198	42.875	29.7384	884.375	184.943	8.01217	192.955	10352.2	59.1768	36.0639		0.118278
RDW	196.227	2.12072	194.5	30.4381	926.478	227	99.75	326.75	40422.7	15.5117	195.09	2.23149	196.375	32.028	1025.79	175.75	102.25	278	40188.6	16.417	0.579063		0.457391
RFW	2615.64	34.9542	2562.38	501.687	251690	3282.5	1114	4396.5	538822	19.1803	1333.9	19.5672	1305.75	280.843	78872.7	1475	614.5	2089.5	274783	21.0543	49.0031		0.461746
RWC	96.1266	0.113341	96.3232	1.62675	2.64632	10.4559	90.7317	101.188	19802.1	1.6923	92.9209	0.158482	93.5162	2.27464	5.17398	15.2934	81.5728	96.8662	19141.7	2.44793	3.33488		0.203079
SDW	133.743	1.99216	130.5	28.5929	817.553	161	72.25	233.25	27551.1	21.3789	110.577	1.58846	106.625	22.7986	519.778	118.25	63	181.25	22778.8	20.6179	17.3216		0.562562
SFW	1332.23	17.6951	1305.98	253.972	64501.9	1475	728	2203	274439	19.0637	831.217	10.8098	807.775	155.15	24071.4	892	486.75	1378.75	171231	18.6654	37.6071		0.513147
Specific Root Length	858.847	11.5049	848.783	165.127	27266.8	932.018	508.628	1440.65	176923	19.2265	1644.62	53.3861	1464.32	766.234	587114	4334.13	349.717	4683.84	338791	46.5905		91.491	0.0652273
Total Biomass	3569.28	46.087	3499.13	661.473	437546	4084.5	1584.25	5668.75	735271	18.5324	2158.64	27.4336	2138	393.747	155037	2367	1101.25	3468.25	444680	18.2405	39.5216		0.436424
Root/Shoot Ratio	2.04083	0.0374799	2.00064	0.537938	0.289377	4.79853	1.2912	6.08973	420.411	26.3588	1.66711	0.0284034	1.68485	0.407665	0.166191	4.36206	0.774485	5.13655	343.425	24.4534	18.312		0.241454

## Sheet: Table S7
Table S7 Influence of caryopsis type on the 27 phenotypic traits under control and smotic stress condition.
Trait	Control			Osmotic stress
	t-test for caryposis type p-value	Mean Naked	Mean Hulled	t-test for caryposis type p-value	Mean Naked	Mean Hulled
Total Biomass	0.0366991	3368.2	3607.63	0.000539668	1940.65	2200.22
Root/Shoot Ratio	4.39649e-09	1.69531	2.10674	1.58839e-13	1.25215	1.74627
Average root width (diameter)	0.0746816	0.0336473	0.0344601	0.00175851	0.0278173	0.0261539
Ellipse Axes Ratio	0.0790282	0.406711	0.445671	0.000144592	0.326984	0.411509
Major Ellipse Axis	0.000328245	25.809	27.9425	3.2811e-08	14.9707	18.025
Max. No. of roots	0.0428388	6.93071	7.37582	9.39628e-07	5.12551	6.19962
Median No. of roots	0.0193814	4.56061	4.94798	8.63744e-07	3.49552	4.24257
Minor Ellips Axis	0.00406166	10.3931	12.3014	2.05794e-07	5.0203	7.30052
Network area	9.0427e-05	5.4605	6.68808	1.06034e-09	1.79333	2.68115
Network bushiness	0.0270953	1.55363	1.51427	0.439247	1.49249	1.48866
Network Convex area	6.96791e-05	199.858	258.831	7.56369e-11	60.3758	106.723
Network Depth	1.08254e-05	25.0615	27.3553	9.3328e-10	14.8622	18.2847
Network Length	0.00102839	207.426	242.78	2.37583e-10	80.1484	126.527
Network Length Distribution	0.0495615	0.64505	0.704618	0.101045	0.72631	0.768863
Network Perimeter	0.000358226	358.022	427.669	7.76241e-11	147.729	226.101
Network Solidity	0.135348	0.0306349	0.0286571	0.000177677	0.0392054	0.0289161
Network Surface Area	0.000162823	21.2032	25.7365	2.20652e-09	6.88128	10.4428
Network Volume	0.000332146	0.257526	0.315445	4.46985e-06	0.0653156	0.0922047
Network Width	0.0040743	10.5778	12.5469	4.9068e-08	4.84997	7.2127
Network Widthto/Depth Ratio	0.0844402	0.422565	0.461859	0.000209697	0.314921	0.396515
Number of Connected Components	0.293416	76.5546	78.9898	4.32217e-05	36.9675	52.7879
RDW	0.00380971	181.456	199.044	8.36927e-05	171.949	199.504
RFW	9.33918e-05	2313.45	2673.29	6.46204e-07	1091.97	1380.05
RWC	0.293464	95.9659	96.1572	0.0134875	91.9906	93.0983
SDW	0.00220441	149.178	130.799	0.000620371	124.198	107.979
SFW	0.137167	1379.63	1323.19	0.0622565	871.331	823.565
Specific Root Length	0.0127123	915.289	848.081	5.02887e-05	1362.45	1698.44

## Sheet: Table S8 A&B
Table S8a Correlation between 27 traits in barley landraces under control conditions
	Total Biomass	Root/Shoot Ratio	Average root width (diameter)	Ellipse Axes Ratio	Major Ellipse Axis	Max. No. of roots	Median No. of roots	Minor Ellips Axis	Network area	Network bushiness	Network Convex area	Network Depth	Network Length	Network Length Distribution	Network Perimeter	Network Solidity	Network Surface Area	Network Volume	Network Width	Network Widthto/Depth Ratio	Number of Connected Components	RDW	RFW	RWC	SDW	SFW	Specific Root Length
Total Biomass	1
Root/Shoot Ratio	0.00304581	1
Average root width (diameter)	0.118174	-0.051846	1
Ellipse Axes Ratio	0.25972	0.0532694	-0.279184	1
Major Ellipse Axis	0.517611	0.0642955	0.116949	-0.0632139	1
Max. No. of roots	0.547959	0.124803	-0.263936	0.49525	0.117188	1
Median No. of roots	0.583903	0.158715	-0.175397	0.426275	0.193355	0.862682	1
Minor Ellips Axis	0.481801	0.085044	-0.203805	0.905725	0.331019	0.519433	0.487477	1
Network area	0.768204	0.11936	0.266512	0.25873	0.605598	0.668815	0.736793	0.502756	1
Network bushiness	-0.226225	-0.134946	-0.195513	0.0905979	-0.205066	-0.00559844	-0.349971	-0.00585175	-0.255771	1
Network Convex area	0.597061	0.123214	-0.116719	0.717208	0.547335	0.555118	0.544904	0.914515	0.679143	-0.0361274	1
Network Depth	0.524803	0.096476	0.121171	0.0558729	0.905116	0.197395	0.250211	0.407928	0.655059	-0.173174	0.614079	1
Network Length	0.741487	0.110847	-0.112625	0.341303	0.529307	0.80905	0.852711	0.555215	0.888126	-0.143954	0.707989	0.579889	1
Network Length Distribution	-0.210805	0.0217647	-0.0961263	0.229528	-0.130492	0.0158483	-0.197312	0.151092	-0.145163	0.480464	0.116119	-0.0664135	-0.136515	1
Network Perimeter	0.721909	0.126586	-0.104733	0.397073	0.54257	0.811698	0.853807	0.610279	0.901195	-0.156487	0.760467	0.600103	0.979943	-0.0922249	1
Network Solidity	-0.107912	-0.0807164	0.519618	-0.707005	-0.180795	-0.187537	-0.122554	-0.72244	-0.00644111	-0.151631	-0.641601	-0.226077	-0.159855	-0.309378	-0.220371	1
Network Surface Area	0.770539	0.106909	0.275355	0.217376	0.591009	0.670362	0.735093	0.459896	0.993402	-0.2398	0.642313	0.639703	0.898795	-0.15971	0.894475	0.0427955	1
Network Volume	0.670104	0.0665556	0.571571	0.0287312	0.499337	0.43802	0.50778	0.244598	0.889778	-0.23952	0.42476	0.539172	0.670679	-0.178103	0.653736	0.271796	0.909222	1
Network Width	0.445795	0.0939878	-0.203055	0.863543	0.291708	0.565979	0.536237	0.936777	0.515975	0.0504458	0.919034	0.360637	0.587849	0.198352	0.641911	-0.702209	0.478457	0.262054	1
Network Widthto/Depth Ratio	0.267697	0.0570108	-0.260753	0.922506	-0.0256426	0.529267	0.473753	0.84612	0.295455	0.124225	0.736919	0.0268008	0.392516	0.253428	0.443604	-0.679705	0.260039	0.072171	0.929008	1
Number of Connected Components	0.349131	0.0656292	-0.536251	0.374566	0.117475	0.606628	0.505021	0.414452	0.288481	0.136957	0.44618	0.164071	0.562858	-0.0725434	0.532558	-0.351459	0.295218	0.0531836	0.457034	0.414686	1
RDW	0.832402	0.109624	0.257567	0.119819	0.530138	0.501057	0.555647	0.345686	0.792949	-0.316758	0.498318	0.516224	0.68067	-0.168629	0.672109	0.0224275	0.792194	0.743807	0.32738	0.142768	0.230844	1
RFW	0.875265	0.242336	0.135475	0.244237	0.526357	0.57818	0.643193	0.461309	0.824117	-0.301861	0.59415	0.527064	0.75824	-0.220319	0.741441	-0.0748374	0.820879	0.732166	0.450468	0.272637	0.336016	0.869941	1
RWC	-0.122734	-0.0812903	-0.0754014	0.00981852	-0.18858	-0.0324374	-0.0393876	-0.0781328	-0.123595	0.0570753	-0.0853335	-0.186305	-0.0898052	-0.00658183	-0.0865434	-0.0209044	-0.117692	-0.128098	-0.0298414	0.0436071	-0.00468346	-0.107034	-0.0902111	1
SDW	0.72044	-0.211072	0.108415	0.0771149	0.416573	0.269766	0.302654	0.263376	0.457375	-0.134143	0.328247	0.319356	0.444266	-0.241697	0.416711	-0.0304664	0.463248	0.416887	0.204254	0.0823917	0.196996	0.619022	0.521193	-0.114901	1
SFW	0.857737	-0.243292	0.107662	0.190184	0.438914	0.398212	0.417415	0.383251	0.585027	-0.123279	0.463966	0.401464	0.572612	-0.186158	0.555563	-0.0933011	0.589907	0.520334	0.33814	0.19598	0.274836	0.695845	0.647738	-0.0977699	0.905581	1
Specific Root Length	-0.262524	0.0249043	-0.905882	0.246962	-0.242755	0.13577	0.0811714	0.115849	-0.387241	0.229422	0.00499449	-0.255608	-0.032287	0.12762	-0.0262941	-0.466968	-0.401941	-0.662793	0.118696	0.228203	0.445212	-0.383641	-0.287661	0.0970526	-0.149033	-0.18691	1
Table S8b Correlation between 27 traits in barley landraces under osmotic stressed conditions
	Total Biomass	Root/Shoot Ratio	Average root width (diameter)	Ellipse Axes Ratio	Major Ellipse Axis	Max. No. of roots	Median No. of roots	Minor Ellips Axis	Network area	Network bushiness	Network Convex area	Network Depth	Network Length	Network Length Distribution	Network Perimeter	Network Solidity	Network Surface Area	Network Volume	Network Width	Network Widthto/Depth Ratio	Number of Connected Components	RDW	RFW	RWC	SDW	SFW	Specific Root Length
Total Biomass	1
Root/Shoot Ratio	0.222547	1
Average root width (diameter)	0.0184683	0.0718981	1
Ellipse Axes Ratio	0.116412	0.0291154	-0.198082	1
Major Ellipse Axis	0.309385	0.252078	0.166471	0.00458874	1
Max. No. of roots	0.354029	0.186032	-0.0663525	0.311744	0.635127	1
Median No. of roots	0.42954	0.277357	0.0421433	0.287082	0.618965	0.90213	1
Minor Ellips Axis	0.262803	0.145908	-0.030008	0.767403	0.600946	0.623007	0.589088	1
Network area	0.441867	0.269029	0.21416	0.16699	0.849038	0.831017	0.802232	0.637978	1
Network bushiness	-0.200035	-0.105423	-0.225939	-0.0354199	-0.00325479	0.0954136	-0.266539	-0.0226185	-0.0382393	1
Network Convex area	0.330589	0.217061	-0.0651785	0.476757	0.808448	0.722659	0.660336	0.878598	0.822922	0.0379805	1
Network Depth	0.31861	0.28293	0.182547	0.0682191	0.962913	0.652713	0.627918	0.629422	0.865443	0.000619029	0.822468	1
Network Length	0.390573	0.282972	0.0139736	0.189857	0.848325	0.861686	0.810519	0.649202	0.947459	0.0449745	0.852565	0.854283	1
Network Length Distribution	-0.208229	-0.0628358	-0.0714885	0.0631485	-0.08865	0.0250683	-0.140964	0.0319597	-0.110152	0.4987	0.0085025	-0.0478239	-0.104634	1
Network Perimeter	0.410491	0.242745	0.05815	0.209632	0.867256	0.877821	0.833965	0.686472	0.973467	-0.0010445	0.865883	0.873797	0.965852	-0.0854117	1
Network Solidity	-0.0652558	-0.0234238	0.368849	-0.674636	-0.301024	-0.204403	-0.172658	-0.692283	-0.181695	-0.0512951	-0.585056	-0.295576	-0.247249	-0.134273	-0.276954	1
Network Surface Area	0.441782	0.310203	0.184314	0.158873	0.836839	0.824633	0.796061	0.614851	0.979308	-0.00514479	0.812249	0.851316	0.975283	-0.119186	0.952154	-0.167039	1
Network Volume	0.468216	0.316243	0.359678	0.103026	0.748155	0.700523	0.685062	0.508058	0.936745	-0.0424141	0.695084	0.773769	0.86793	-0.149141	0.851772	-0.0515958	0.950508	1
Network Width	0.248331	0.168025	-0.0497698	0.692809	0.644281	0.668112	0.623294	0.94651	0.674042	0.00804668	0.911176	0.665108	0.693032	0.0690609	0.727301	-0.695232	0.653831	0.539343	1
Network Widthto/Depth Ratio	0.0921802	0.0434943	-0.277567	0.912928	0.0615112	0.359642	0.323544	0.73267	0.177066	0.00784634	0.51468	0.0849953	0.216601	0.117022	0.243249	-0.709391	0.16624	0.0786881	0.765314	1
Number of Connected Components	0.183687	0.117122	-0.217909	0.105374	0.696034	0.601699	0.497159	0.494786	0.624729	0.13684	0.713827	0.688978	0.730037	-0.156596	0.708763	-0.340545	0.634691	0.493758	0.566759	0.181964	1
RDW	0.825303	0.231085	0.0764795	0.183815	0.194786	0.376912	0.462401	0.247532	0.393531	-0.232767	0.263373	0.244532	0.318723	-0.0943458	0.367105	-0.0696996	0.378929	0.409463	0.227445	0.143792	0.115086	1
RFW	0.930507	0.459338	0.025325	0.117885	0.349587	0.371638	0.45363	0.275615	0.475386	-0.221759	0.35374	0.37049	0.416112	-0.212722	0.436896	-0.0751258	0.472112	0.498532	0.26674	0.097947	0.189333	0.802654	1
RWC	0.308085	0.119159	-0.019044	0.0158277	0.288393	0.295107	0.293142	0.18289	0.31352	-0.0603188	0.272022	0.308906	0.297731	-0.0455243	0.330782	-0.0339059	0.301021	0.268462	0.219163	0.0591174	0.185504	0.262316	0.296654	1
SDW	0.631944	-0.288799	0.140058	-0.0464082	-0.0506405	-0.0348187	0.0485005	-0.0425996	0.030885	-0.147277	-0.0607993	-0.0665343	-0.00784812	-0.179332	0.0014197	0.120079	0.0401359	0.098459	-0.0963881	-0.114904	-0.0790391	0.488863	0.385815	0.120605	1
SFW	0.775321	-0.220198	0.0350488	0.0153071	0.132309	0.137819	0.18936	0.114732	0.200321	-0.102406	0.132471	0.116505	0.165285	-0.15238	0.193488	0.00553452	0.195279	0.21754	0.0808544	-0.016086	0.075008	0.573447	0.539259	0.23608	0.90537	1
Specific Root Length	0.0068504	-0.0545535	-0.856459	0.132224	-0.464252	-0.195323	-0.278125	-0.200212	-0.400812	0.168085	-0.182433	-0.464141	-0.263784	0.0423066	-0.32121	-0.157647	-0.365009	-0.433361	-0.193921	0.174329	-0.0514639	-0.045577	-0.00661284	-0.0520695	-0.0512163	-0.00394212	1

## Sheet: Table S9
Table S9 The values for 10 PCs in 206 barley landraces
Genotype	PC1	PC2	PC3	PC4	PC5	PC6	PC7	PC8	PC9	PC10
1	-63.7021	-3.07213	20.4955	8.42041	-1.4119	12.1888	-12.1293	22.8056	-50.969	23.9307
2	-57.9382	-15.5076	41.1882	3.81522	-7.44826	25.4933	-21.363	19.3965	-50.1068	17.7763
3	-63.371	-55.7455	42.03	-41.4543	18.7989	-6.28716	0.649687	16.3328	-4.03593	22.5616
4	-64.8462	-44.5002	30.7087	-37.1675	11.1107	-3.94993	9.25407	1.11884	-2.56154	7.89655
5	-64.5764	-13.3487	19.5165	1.61974	7.41871	8.17462	-2.89843	15.579	-34.0224	11.085
6	37.2398	1.35858	-8.3208	19.4429	9.00769	-14.7134	8.66924	-11.8523	13.824	23.4879
7	6.52242	-4.49425	9.65963	39.488	23.6939	-12.1051	21.7643	-39.304	20.5143	37.1713
8	6.21839	-3.61532	3.62503	35.2683	15.2773	-19.348	14.4489	-24.9264	30.7719	23.428
9	6.00583	-6.82692	15.7434	43.6128	17.4339	-23.1524	15.7546	-15.8132	32.6608	23.2822
10	43.5523	1.33749	-10.3182	8.20473	33.5952	4.77305	-11.5991	-16.0124	23.4407	24.8231
11	-1.43061	-1.95991	-1.38317	45.4741	29.6409	-5.76961	20.0217	-27.2835	24.77	32.0972
12	5.25648	-6.28689	3.46969	40.541	25.8727	-19.6514	14.3871	-28.5941	23.8308	27.4728
13	40.733	0.474681	-1.34919	23.3693	21.4732	-17.9051	13.3947	-6.02497	10.2905	15.9675
14	55.3331	-0.53442	14.0949	-24.2205	-62.3313	-21.6219	5.60355	-21.8618	-10.9689	5.40326
15	59.6313	21.93	2.15326	-30.232	-30.8918	-1.67262	4.1305	1.0689	1.52287	-2.96602
16	70.8877	2.59197	-18.2237	-13.144	6.05008	61.0247	29.1292	24.7764	-6.58012	-13.9363
17	-59.7642	0.76464	18.7694	9.88634	6.89008	28.7981	-13.7053	0.542641	-44.1374	22.3757
18	34.6793	-0.01967	7.24319	21.0877	16.1166	-7.67957	-3.97699	-16.9394	-2.99974	11.8568
19	-86.0821	82.5638	8.80123	-11.8603	3.08994	-3.98779	1.09282	0.869395	5.26189	1.59117
20	1.18326	23.1808	5.60104	29.9649	5.0181	35.0191	55.679	-31.3161	-16.9143	-0.30318
21	50.9353	0.361211	-6.22195	2.61971	-9.21379	-30.773	16.2959	-14.3088	-39.1897	-11.0301
22	45.752	3.57242	-8.90739	11.8334	26.3749	29.6289	15.3159	-21.0749	-17.6161	-12.3199
23	57.393	-1.64878	-1.7493	-4.50801	0.243281	-2.30699	5.84388	-6.90544	-6.94131	-2.65645
24	-73.7169	-54.5077	11.1406	-40.3972	38.6853	-19.3334	36.4312	-6.05051	15.7601	-46.8126
25	-74.2039	-54.5497	7.57958	-40.1745	31.3504	-19.0772	35.7478	-2.04567	9.23262	-47.3332
26	-46.5264	-12.7284	49.4092	53.5562	-40.0297	35.1443	-34.8993	7.79432	15.4885	-33.7844
27	-12.3755	-17.9204	20.2532	4.09917	2.5824	-14.7161	1.97083	-11.1087	-5.63535	3.51362
28	72.7879	-2.8324	-12.3097	-48.63	-16.0859	34.1066	-19.5895	-9.351	27.8379	20.3237
29	-79.0081	-50.7806	3.12362	-35.6653	33.8351	-15.6296	34.2688	-6.50708	13.2475	-45.4209
30	-72.1568	-51.374	11.8426	-38.0436	39.7806	-18.3588	36.3657	-4.05328	15.3272	-48.5057
31	-73.1257	-53.1937	12.8836	-42.435	34.838	-16.7077	37.2726	-2.85927	10.0907	-45.9042
32	-73.3395	-53.0921	12.6004	-37.0204	36.8598	-20.1197	38.0155	-4.46311	13.5797	-46.5217
33	60.592	2.39839	-8.75952	6.72781	10.5331	-26.3471	-14.7173	12.8386	-11.9567	-5.01727
34	-75.7305	-47.1607	5.00792	-35.9321	34.6937	-16.234	33.2141	-8.45194	11.229	-43.5373
35	-70.3754	-53.2241	13.4156	-37.2851	29.2248	-13.9876	25.8102	-3.15343	9.80106	-35.4413
36	61.483	-0.27865	-3.86295	-23.1028	-13.9136	-14.4841	-8.94249	-36.3269	-2.48923	9.85785
37	49.062	0.808138	-5.39542	-26.3508	37.9517	35.599	-46.1468	-24.4888	21.5977	21.8293
38	49.4522	0.444282	5.30869	14.6207	-12.6318	-23.2736	8.40114	10.1915	7.55984	12.3425
39	-65.2265	-47.1307	6.64413	-33.7786	26.0644	-16.179	25.2693	-7.24128	10.1217	-29.7638
40	44.1259	1.44154	-9.75568	49.4368	36.4161	-51.4195	-11.3179	18.0998	-8.40987	-13.1411
41	50.8758	3.53881	-8.52718	46.5157	30.5352	-32.7803	5.56913	51.8169	10.6651	2.9439
42	46.7876	3.26093	-3.29235	36.7618	23.4504	-29.521	-1.11498	39.0775	10.4674	2.31201
43	-71.4126	-53.0464	13.9837	-41.1965	34.2475	-17.6096	34.9107	-4.24505	11.7017	-43.2262
44	26.9632	6.54754	2.01137	43.4049	16.9926	2.57671	57.6535	-42.0749	-16.1839	5.2844
45	25.704	0.244189	9.02277	41.9436	11.6399	3.77738	51.0593	-44.6736	5.27073	27.2252
46	40.1242	7.1951	-5.3574	25.7778	30.5249	32.9122	32.7514	-40.7316	-24.9358	-10.9865
47	58.2238	2.14073	-6.64024	38.2772	44.5181	-23.1148	-2.70821	60.7953	11.2874	1.35424
48	0.266797	-10.1762	33.129	7.74915	-30.9623	-8.37344	13.2162	-21.113	29.2609	18.2818
49	26.9524	-5.7441	21.6078	14.0457	-15.5278	-9.94295	18.3131	-14.8203	21.0573	29.8137
50	-28.5427	-3.63144	14.6555	28.734	-8.34053	7.77287	3.4995	-29.4578	3.24275	20.6182
51	6.42595	-13.8853	39.7434	7.31226	-24.3884	-13.6907	16.1243	-13.3245	21.4818	23.5886
52	23.8616	1.7551	1.45352	26.8921	12.0477	-6.05332	-3.27783	-40.685	-2.35784	22.8021
53	50.278	19.214	-4.03487	-19.7812	-30.9023	21.0902	25.7155	5.31888	-24.3753	-18.3145
54	26.9704	7.89086	-7.17134	15.9444	-5.58253	27.8313	27.6084	9.8357	20.7107	25.8189
55	10.6788	7.63511	-8.49292	11.5407	21.4748	20.2228	-18.2894	-27.4504	-23.7269	1.48306
56	-59.7776	-53.9075	42.2046	-41.4215	18.0927	-5.97869	-3.64289	6.97397	-2.9894	18.1339
57	-63.2452	-4.15924	35.4517	9.10297	0.312421	25.3492	-15.403	31.0416	-66.2428	39.6289
58	-63.6439	-6.597	31.3744	3.14425	-0.67567	30.756	-13.7942	24.2489	-64.7996	48.7072
59	-62.7153	-6.27436	29.8232	5.70424	0.798706	27.4706	-12.9337	24.9239	-67.2217	46.2161
60	-63.1577	-58.0998	42.777	-44.6323	18.2332	-6.6573	-2.52484	11.5306	-6.92546	23.1939
61	-63.6766	-56.2841	41.35	-42.9705	17.9187	-9.80022	0.049364	11.3327	-5.61843	23.7394
62	-63.0858	-60.4364	42.5376	-44.8317	16.1319	-7.60734	-1.26963	13.9997	-5.8552	24.9706
63	-64.9624	-47.2865	27.348	-30.5854	19.4922	-8.94939	4.87872	7.01071	-7.79469	-5.41013
64	-67.4921	-57.471	38.9251	-42.3981	18.7253	-6.38829	-0.90073	13.1748	-5.94054	26.5929
65	-60.839	-2.73703	33.2502	10.605	0.466247	21.7759	-14.3144	26.1791	-68.5715	46.7732
66	-65.5442	-57.8327	46.9067	-39.8618	17.0721	-9.18579	2.79895	16.8618	-3.11413	18.3631
67	-42.3028	-19.5017	49.0431	47.7927	-45.5908	26.1565	-34.6316	-4.91284	25.8501	-38.662
68	-53.3892	-11.5257	37.5433	11.1638	-11.6535	31.7684	-18.7068	16.6005	-40.0896	8.19375
69	-68.193	-61.0951	43.9058	-42.4715	16.7538	-9.55502	4.48011	17.858	-5.11428	18.892
70	-65.5903	-55.5323	40.809	-43.6545	19.4166	-9.02512	2.12387	9.22792	-3.81011	21.2285
71	-61.2597	-11.2072	36.586	7.18619	-3.06099	20.4672	-16.8651	19.1866	-50.4634	24.7183
72	-60.0904	4.58525	21.5498	10.0568	4.63281	13.4215	-11.1795	12.1579	-41.0402	20.9847
73	-37.6815	-15.1547	53.7628	45.624	-47.3277	17.2733	-36.0157	-2.84954	29.7371	-39.4294
74	67.6977	-0.09151	-14.4372	-18.2131	52.9073	17.948	-53.9356	-3.82635	13.4427	2.53843
75	55.879	4.63281	-2.24588	-4.78495	2.2642	-6.21152	-5.13709	-19.8589	2.99988	7.53004
76	55.1937	4.08184	-15.3454	7.62818	46.5448	-14.8428	-45.0641	26.6003	-16.2484	-27.1748
77	19.5398	3.81792	-0.77501	50.2617	26.3991	-1.90751	43.933	-50.3835	-8.54918	12.2805
78	12.5724	15.1195	-5.25846	38.7194	10.9508	42.0305	64.9607	-48.9022	-31.6121	-0.1999
79	-17.6473	-0.23949	-9.62939	3.69332	13.6531	23.6305	-0.42254	-25.5532	-55.195	2.1671
80	26.4017	10.5521	-7.41909	13.5642	-1.32401	-5.309	24.4738	-26.2343	-57.7937	-12.7957
81	-34.531	11.0745	-7.55473	9.8858	24.5288	40.4356	6.01153	-18.8614	-25.3668	13.5328
82	44.8314	-3.35137	7.40656	7.2122	-14.6687	-19.4558	6.29711	-22.0133	6.2735	23.1438
83	51.8206	3.60546	-6.39756	44.4181	27.4537	-35.6308	1.84751	45.9132	6.65319	0.201163
84	73.2097	2.76213	-13.6728	-18.7646	50.1336	18.907	-39.1889	-9.78825	17.9006	4.5815
85	67.9905	4.19189	-15.3463	6.31168	62.0506	-5.35072	-50.0446	1.83498	4.48719	-8.61488
86	47.5076	2.0064	-5.53157	25.6915	13.9329	-30.5837	-5.43162	31.3798	-7.02765	0.015953
87	69.9907	6.18196	-16.971	8.45622	58.7663	-5.59831	-46.0194	5.94599	5.07761	-8.56902
88	48.0862	-0.9071	7.01604	43.8374	28.0545	-29.1615	15.1739	54.4994	16.2071	8.19328
89	61.5106	11.5908	-6.50607	1.95643	34.0405	50.3758	15.9146	-18.1971	-15.4171	-21.9642
90	59.4876	6.20131	-6.49461	7.97857	3.54585	16.295	24.1852	-13.5764	-15.1924	-16.4294
91	43.2025	-0.33523	-2.11944	51.754	25.0242	-32.5512	12.697	46.103	13.2987	1.37577
92	55.0947	4.21258	-15.3729	7.56293	46.5331	-14.9111	-45.0245	26.5292	-16.1185	-27.0913
93	50.9355	1.60341	-2.72298	53.7302	31.6269	-33.6024	12.6707	71.9799	9.64727	0.540341
94	50.9355	1.60341	-2.72298	53.7302	31.6269	-33.6024	12.6707	71.9799	9.64727	0.540341
95	49.471	2.9036	-8.09603	51.0223	31.435	-33.1281	8.17455	59.8281	15.2836	5.52548
96	20.8674	1.21461	-0.7843	18.6201	3.60159	-6.50414	-11.4328	-36.9965	2.23806	16.6353
97	60.4927	15.8854	0.166813	-17.3905	-31.6826	6.30074	27.5968	21.5075	0.540373	-9.07968
98	-0.00072	5.30985	-9.27941	27.2698	5.47714	9.13576	-8.56413	-44.3776	1.18626	25.2568
99	8.42891	22.9355	15.8824	8.68869	-14.6833	-1.80606	29.1922	-7.52451	10.9375	14.7578
100	1.28621	-6.59212	13.2278	17.0305	-4.07202	-11.5667	8.39403	-18.3245	15.5744	7.85819
101	79.4313	1.83288	-17.5143	-43.2045	48.4964	47.7213	-52.6029	-10.6303	32.71	13.6758
102	64.5171	4.15979	-6.93734	-23.5996	-55.3392	-28.4267	14.548	8.19228	-3.52454	10.5379
103	64.4938	-0.26636	3.6209	-18.7424	8.81356	-9.18899	-19.3526	-25.8897	-3.20686	3.91484
104	55.4176	2.60695	-0.96991	11.9308	0.364422	-70.1206	-29.6035	-40.8106	-49.4319	-40.1562
105	67.0327	15.9804	-9.809	2.68053	29.2449	53.7574	22.1789	-6.47368	-12.1412	-20.742
106	78.6489	-4.1653	-9.25663	-48.5667	22.4287	28.9741	-40.432	-13.3214	15.8703	0.197859
107	79.4313	1.83288	-17.5143	-43.2045	48.4964	47.7213	-52.6029	-10.6303	32.71	13.6758
108	71.1659	-1.54579	-6.08592	-10.9978	-53.5698	-35.698	9.57598	24.7646	-17.5871	-2.79008
109	66.6907	3.6928	-1.43407	-16.0402	-22.9271	-42.759	-28.1657	-30.9897	-34.7845	-21.7165
110	71.7509	1.31468	1.10743	-32.2705	-76.8564	-9.26431	19.3372	4.43579	5.78491	9.43606
111	71.0937	-1.32253	-5.68965	-11.1223	-54.0515	-34.9404	10.3213	24.1724	-17.7377	-3.21159
112	59.9797	3.18566	-1.63507	5.90315	-1.91516	-67.8363	-30.2362	-39.1125	-51.1446	-41.138
113	54.6511	2.19897	-1.4052	12.1055	1.27974	-71.1248	-29.9076	-39.5646	-48.6336	-40.1627
114	61.5249	14.7027	-9.2734	8.33606	8.53678	70.1134	53.3767	15.1841	-16.1855	-39.5486
115	62.9649	14.787	-8.68766	9.50991	10.5053	69.8715	53.4403	15.059	-15.9827	-39.5732
116	75.2823	-1.71778	-8.25131	-43.2355	-1.60746	3.62272	-32.6027	-8.11705	-0.52276	-3.76347
117	60.3417	3.30326	-0.931	6.63423	-3.08415	-67.203	-30.3529	-40.2125	-51.5461	-41.2153
118	81.4366	0.821541	-12.149	-40.0164	15.1026	18.1567	-41.9603	2.25075	7.6104	-3.13815
119	70.1453	-0.98658	-7.3651	-8.69009	-51.4319	-36.0843	11.3378	22.3956	-13.2478	-1.63127
120	63.7175	0.162319	-4.67751	-22.6119	-65.1154	-23.4223	27.202	19.4017	-0.43143	10.6614
121	62.6362	17.3885	0.343929	-33.6548	-42.6626	7.85599	18.4947	8.16205	3.33743	2.5572
122	70.2151	1.59893	-8.39002	-23.8515	-61.8339	-21.1693	20.7127	19.9019	-2.6908	9.13619
123	82.1473	0.757146	-16.6834	-41.8931	22.4699	15.5454	-45.5035	-0.1787	9.50621	-7.05649
124	71.4716	2.17959	-8.61055	-26.3543	-52.0798	-25.8745	17.1191	5.96827	-8.1081	7.74061
125	76.9073	-5.19446	-16.7634	-34.3337	25.7803	8.42615	-42.726	7.92761	11.2411	-3.36083
126	62.5903	14.611	-8.81244	9.67518	10.5482	70.7414	54.0768	15.0744	-16.424	-40.1523
127	75.7505	-2.34876	-9.47567	-49.2984	-19.9421	30.7503	-18.8119	5.41638	21.3572	9.48179
128	68.3002	0.305432	-5.10544	-25.1761	-65.1782	-24.1745	23.2095	18.8991	-2.30855	11.9661
129	70.4001	0.984633	-8.37893	-47.1508	-46.6847	21.9483	-3.64382	0.748959	4.5176	0.98316
130	64.4102	1.46495	-2.18727	-24.78	-72.6984	-19.5625	24.2314	16.4436	2.87356	10.6607
131	65.9104	5.66963	-14.9555	-5.62712	14.119	64.0486	32.0076	32.7238	-5.05228	-15.798
132	67.8407	3.02338	-18.1399	-9.07264	7.52304	57.5368	28.3845	29.1136	-4.62859	-11.0494
133	76.8169	-3.73817	-15.065	-50.4439	-11.5329	22.7115	-19.0966	9.33192	16.981	0.945432
134	62.5856	14.6233	-8.80804	9.66507	10.5682	70.7537	54.066	15.0661	-16.4369	-40.1738
135	68.6516	0.440688	-7.46574	-46.6783	-50.7446	15.9508	4.60526	5.98297	5.18095	4.22712
136	58.8007	25.6323	1.82886	-34.0957	-32.444	5.94419	1.99304	-0.84475	5.397	1.24606
137	72.4656	-1.13382	-5.57604	-48.9897	-54.5272	9.3243	0.372014	2.92397	6.47472	3.87653
138	71.0776	-1.25418	-5.05794	-11.175	-54.0789	-34.585	10.7446	23.5937	-17.8458	-3.21027
139	67.3188	6.21467	-13.8475	-9.32665	11.48	66.4368	31.1214	27.5041	-8.2921	-19.4533
140	65.2261	-3.20264	-5.43115	-48.1098	-52.2967	14.537	5.14079	5.25705	4.83915	1.86659
141	60.2937	0.381085	-5.76186	-23.2176	3.7362	22.4058	-8.01953	-20.4023	10.8704	16.6313
142	79.4313	1.83288	-17.5143	-43.2045	48.4964	47.7213	-52.6029	-10.6303	32.71	13.6758
143	60.0217	3.26535	-1.77851	5.65299	-1.94322	-67.7939	-30.1032	-38.9876	-50.8628	-40.9116
144	17.8299	2.67941	3.9388	41.6607	23.1794	-7.5392	39.6111	-63.4521	1.14389	33.5814
145	1.85165	-12.0619	17.2837	39.3654	12.7038	-20.8535	19.3883	-11.289	36.9464	21.9107
146	1.80226	-13.4409	6.49007	42.9771	14.8498	-23.759	19.2738	-9.79158	32.99	27.8919
147	66.5362	-3.69355	-0.8288	-21.0226	-1.99562	-15.5766	-19.8772	-10.2977	-10.5263	-5.16405
148	-60.3724	1.57093	28.8276	7.40325	8.00095	25.6669	-19.0108	0.593686	-45.5686	25.3801
149	-16.9845	-30.9635	38.1295	-10.5663	-11.0765	-13.1569	5.54816	-12.0433	33.0325	14.176
150	-18.4344	-16.4987	40.155	8.72494	-13.5815	-9.2195	8.05995	-19.479	24.5078	6.30257
151	-43.6039	-14.8691	49.2304	55.8124	-38.9574	36.4343	-36.0311	6.59424	11.534	-34.2137
152	-46.5674	-20.4471	48.849	54.2466	-41.3357	34.6596	-38.6817	4.49016	16.7955	-25.2591
153	-19.3895	-28.7269	43.677	-10.5853	-6.89479	-8.00492	-10.7944	-9.83141	21.3024	6.29268
154	-43.6491	-16.9898	46.1749	51.1533	-45.925	25.2167	-37.3927	0.001427	28.1959	-34.3611
155	-40.2874	-14.1605	40.2337	31.5385	-42.2237	12.0051	-17.5854	-3.37338	20.4382	-32.1826
156	59.7513	2.87935	-9.41938	40.3482	38.5594	-32.223	-0.20576	66.1403	-1.30114	-4.32731
157	-44.5301	-11.721	46.2239	52.0915	-38.1612	37.1158	-39.6606	3.82671	11.4277	-30.0122
158	-37.8667	-18.6382	41.8552	33.6542	-41.2857	11.0981	-18.8483	-4.04046	21.4461	-25.3901
159	-3.38368	-10.2139	29.4736	17.94	-23.0964	-5.52536	3.60173	-14.1689	22.6918	15.4243
160	-44.9424	-16.3441	51.654	55.2388	-44.9491	38.6484	-38.4892	1.86131	19.2924	-35.7209
161	-38.3479	-14.3787	29.7439	57.1257	-23.8924	32.8427	-34.0852	0.327016	7.19909	-20.8968
162	-40.7496	-2.25108	17.2808	61.0717	-11.3456	33.6089	-28.0588	-7.36269	0.888072	-26.1373
163	-60.7257	-53.5265	44.4788	-40.6504	13.6606	-7.82215	6.49285	15.6116	-5.62404	15.9273
164	-10.8908	-26.3588	38.5294	-4.39213	-16.4507	-11.8248	6.95577	-8.25434	31.2187	13.4786
165	-26.7029	-22.2395	46.8196	10.4906	-20.461	-2.3933	-4.96775	-4.6273	15.321	6.58543
166	-37.2007	-14.9167	52.9348	45.6871	-45.7446	19.07	-36.552	-3.59471	29.3584	-40.1884
167	-21.2289	-25.9923	48.5065	8.86981	-16.9218	-6.51171	-11.6298	-12.4768	16.2748	1.45647
168	-9.70109	-26.5581	39.2212	-8.1762	-21.1699	-8.47831	2.19707	-2.05222	27.7389	7.31849
169	43.0711	2.98278	10.8014	2.29094	3.60985	-10.4022	-4.22297	-30.2878	12.4624	25.8302
170	59.1582	8.88148	-10.0191	5.77556	-8.55973	19.9788	27.6131	14.671	33.8201	23.456
171	59.6752	9.44879	-8.29659	5.05699	-14.8689	18.0671	27.5763	14.5711	35.1733	25.8973
172	73.7894	1.22302	-6.21613	-4.11697	10.4766	-30.9275	-22.6427	14.1081	-15.1172	-8.49872
173	48.7952	0.829615	-0.82653	34.3138	23.2307	-25.0021	4.85415	51.8832	16.1504	9.84656
174	-57.7541	-7.65125	-71.0317	36.5441	8.15636	9.42359	-10.7786	-20.6046	-2.98303	17.9013
175	-88.5205	-40.8131	-116.025	18.2624	-26.4705	1.96205	-11.7162	1.62572	0.088496	5.12943
176	-88.0677	-35.7897	-117.257	21.3941	-23.3064	8.14778	-13.3193	0.615391	-0.22078	8.79852
177	-93.2197	104.215	-0.36173	-18.6482	4.58383	-8.58758	-0.61985	2.47961	7.17433	-0.69002
178	-93.3005	108.708	-0.38699	-21.0758	2.15423	-10.6833	0.79834	6.60211	13.4268	-6.97208
179	-95.3335	106.401	-0.3546	-18.7522	-1.12424	-11.7803	-1.39732	4.37636	9.18347	-7.85983
180	-92.0554	106.53	1.8366	-18.5626	-0.8716	-11.092	-1.3701	7.22653	12.3847	-5.01633
181	-93.1268	108.289	0.964514	-20.3524	1.25036	-10.9523	-0.02833	7.91989	12.5851	-5.71268
182	-92.359	108.194	1.00448	-17.7275	5.12083	-10.4365	-1.31368	5.15408	12.5986	-4.60423
183	-13.4405	64.6126	-4.27524	-21.496	22.4222	-8.13977	-19.154	-14.638	8.9882	1.96462
184	-94.0097	104.819	0.663598	-14.4331	4.35042	-9.06676	0.544354	1.5688	5.55436	-5.28117
185	-92.7871	103.815	-0.20945	-20.778	1.14476	-12.3057	-2.16793	4.71326	11.5496	-4.74108
186	-90.856	90.0184	2.34238	-17.8294	4.04313	-7.24829	3.19132	2.75696	6.95791	-1.11592
187	-90.919	106.424	2.01007	-18.7968	5.29519	-9.20659	0.94177	-0.52187	10.9043	-2.44284
188	-93.3503	101.329	-2.46442	-15.2525	7.03356	-6.66254	4.98005	-1.96464	4.6444	-0.71957
189	-95.5318	97.7666	-2.92799	-16.8672	2.31536	-8.24464	-0.13795	4.11037	5.4516	-5.22392
190	-92.5268	101.701	-2.18811	-16.2873	9.03485	-8.57102	2.9175	0.300734	6.06139	-0.92308
191	-95.0182	109.68	-1.67181	-22.0262	0.489292	-12.7381	-1.25904	4.59764	11.3214	-8.01998
192	-89.3593	90.5022	1.26764	-13.6077	5.10114	-6.67969	0.107175	7.97281	1.82409	1.02616
193	-89.5913	89.7216	0.943826	-13.2356	4.51577	-7.83821	-1.497	9.90073	1.61868	0.713524
194	71.5933	4.79382	-2.96043	-16.1457	17.1189	-13.0139	-30.3429	-22.9353	-2.78823	-5.39447
195	-89.7018	-34.1895	-84.4796	-0.3676	-12.2648	2.45982	-0.07463	4.02	2.4458	5.38788
196	-89.698	-34.1856	-84.4677	-0.36467	-12.2559	2.45253	-0.08042	4.01946	2.45268	5.37766
197	-0.94432	35.9411	-2.39193	-20.9049	-12.2765	-24.9791	4.53167	-27.2921	3.42831	-2.56569
198	-92.9387	-43.7036	-99.6714	-1.0487	-19.6607	0.213258	-2.33803	2.08361	2.61121	-0.75714
199	-86.834	-38.6284	-114.647	14.0559	-20.5545	-1.02055	-11.2755	-0.935	5.20347	3.69815
200	-90.9401	-36.8415	-117.551	16.9746	-24.3976	4.1457	-10.956	-0.00877	-1.87846	4.24099
201	-88.202	-41.2228	-118.127	19.0946	-23.2639	5.01233	-12.3687	0.917468	2.71286	2.564
202	-86.8251	-38.6177	-114.653	14.0582	-20.5368	-1.01072	-11.2802	-0.93503	5.19623	3.6927
203	-88.0798	-38.7726	-118.542	17.7925	-23.8885	0.91582	-11.958	-0.79746	2.9581	3.75016
204	-88.7931	-40.7475	-116.27	13.9885	-22.7594	1.4677	-10.8405	-0.87941	2.90699	1.6441
205	-92.9482	-43.6988	-99.6557	-1.0356	-19.61	0.238964	-2.35398	2.04753	2.56306	-0.80648
206	-91.3439	-37.4683	-78.8823	-6.28555	-13.2561	2.394	-1.11494	3.55242	3.98498	1.14423

## Sheet: Table S10
Table S10 GWAS results for 16 RSA, shoot traits and ratios between osmotic stress and control conditions in 206 barley landraces using FarmCPU, BLINK and GAPIT. The identified markers for each trait under osmotic stress and control condition, the optimum number of PCs used for GWAS, p-values and, MAF and r2, FDR p-values, phenotipic variance and LD blocks are given.
Trait	Condition	Method	PCs	SNP	Chromosome	Position	P.value	maf	Rsquare.of.Model.without.SNP	Rsquare.of.Model.with.SNP	effect	P.value.fdr	PVE%	LD block
Max.NR	control	FarmCPU	1	JHI-Hv50k-2016-33552	1H	418924874	6.41e-07	0.18	NA	NA	0.425786	0.00809	0.22	JHI-Hv50k-2016-33552
Max.NR	control	FarmCPU	1	JHI-Hv50k-2016-37604	1H	449926169	7.52e-07	0.32	NA	NA	-0.2982	0.00809	3.33	LD Block 1H - 343
Max.NR	control	FarmCPU	1	JHI-Hv50k-2016-141789	2H	654466516	1.74e-09	0.15	NA	NA	-0.64618	5.6e-05	9.03	LD Block 2H - 910
Max.NR	control	FarmCPU	1	JHI-Hv50k-2016-314855	5H	480990182	1.82e-06	0.48	NA	NA	0.300035	0.0147	5.94	JHI-Hv50k-2016-314855
Max.NR	control	FarmCPU	1	SCRI_RS_179528	7H	24037874	1.31e-05	0.25	NA	NA	-0.30534	0.0848	0.47	LD Block 7H - 114
Max.NR	control	FarmCPU	1	JHI-Hv50k-2016-517238	7H	624450594	1.84e-05	0.4	NA	NA	-0.23267	0.0989	3.37	LD Block 7H - 752
Max.NR-PEG	osmotic stress	FarmCPU	3	BOPA2_12_30275	2H	475258998	7.13e-07	0.33	NA	NA	-0.44569	0.023	9.59	LD Block 2H - 370
Max.NR-PEG	osmotic stress	FarmCPU	3	JHI-Hv50k-2016-222040	3H	609732899	2.96e-06	0.12	NA	NA	-0.40177	0.0478	1.39	LD Block 3H - 858
Max.NR-PEG	osmotic stress	BLINK	0	BOPA2_12_30275	2H	475258998	8.05e-08	NA	NA	NA	NA	0.0013	5.63	LD Block 2H - 370
Max.NR-PEG	osmotic stress	BLINK	0	JHI-Hv50k-2016-136288	2H	645067136	1.09e-08	NA	NA	NA	NA	0.000351	9.27	LD Block 2H - 851
Net.Area	control	FarmCPU	3	JHI-Hv50k-2016-84678	2H	82308513	6.64e-06	0.13	NA	NA	-0.63934	0.0476	2.5	LD Block 2H - 259
Net.Area	control	FarmCPU	3	JHI-Hv50k-2016-308004	5H	432317744	7.37e-06	0.4	NA	NA	-0.26569	0.0476	0.24	LD Block 5H - 383
Net.Area	control	FarmCPU	3	JHI-Hv50k-2016-413564	6H	502948428	7.2e-07	0.23	NA	NA	-0.47626	0.0116	0.2	LD Block 6H - 488
Net.Area	control	FarmCPU	3	JHI-Hv50k-2016-464245	7H	55410960	1.99e-06	0.13	NA	NA	-0.45199	0.0214	5.34	LD Block 7H - 243
Net.Area	control	FarmCPU	3	JHI-Hv50k-2016-517254	7H	624449361	2.65e-09	0.49	NA	NA	-0.37479	8.57e-05	4.89	LD Block 7H - 752
Net.Area	control	BLINK	0	JHI-Hv50k-2016-93382	2H	391118597	3.17e-08	NA	NA	NA	NA	0.00102	13.69	LD Block 2H - 351
Net.Area	control	BLINK	0	JHI-Hv50k-2016-113915	2H	602061935	6.7e-08	NA	NA	NA	NA	0.00108	3.07	JHI-Hv50k-2016-113915
Net.Area	control	BLINK	0	JHI-Hv50k-2016-128250	2H	630948872	1.31e-06	NA	NA	NA	NA	0.0105	4.64	LD Block 2H - 774
Net.Area	control	BLINK	0	JHI-Hv50k-2016-464245	7H	55410960	4.36e-07	NA	NA	NA	NA	0.00469	7.06	LD Block 7H - 243
Net.Area-PEG	osmotic stress	FarmCPU	0	JHI-Hv50k-2016-93675	2H	402933731	2.7e-07	0.19	NA	NA	0.381104	0.00218	2.69	LD Block 2H - 354
Net.Area-PEG	osmotic stress	FarmCPU	0	JHI-Hv50k-2016-113340	2H	600617691	5.48e-06	0.14	NA	NA	0.489037	0.0221	6.02	JHI-Hv50k-2016-113340
Net.Area-PEG	osmotic stress	FarmCPU	0	JHI-Hv50k-2016-141571	2H	654347651	3.67e-06	0.17	NA	NA	-0.26268	0.0169	4.57	JHI-Hv50k-2016-141571
Net.Area-PEG	osmotic stress	FarmCPU	0	JHI-Hv50k-2016-183889	3H	447153130	7.23e-08	0.27	NA	NA	-0.26066	0.000777	0.88	LD Block 3H - 350
Net.Area-PEG	osmotic stress	FarmCPU	0	JHI-Hv50k-2016-187836	3H	477631357	2.49e-11	0.15	NA	NA	-0.45256	8.04e-07	8.55	JHI-Hv50k-2016-187836
Net.Area-PEG	osmotic stress	FarmCPU	0	JHI-Hv50k-2016-259941	4H	563232714	1.53e-06	0.06	NA	NA	-0.4494	0.00986	4.56	LD Block 4H - 465
Net.Area-PEG	osmotic stress	FarmCPU	0	JHI-Hv50k-2016-366349	5H	587776529	9.2e-06	0.11	NA	NA	0.321724	0.033	1.36	LD Block 5H - 1199
Net.Area-PEG	osmotic stress	FarmCPU	0	JHI-Hv50k-2016-436076	7H	1471759	6.48e-08	0.36	NA	NA	0.257649	0.000777	1.69	LD Block 7H - 9
Net.Area-PEG	osmotic stress	FarmCPU	0	SCRI_RS_138457	7H	39455700	3.32e-06	0.38	NA	NA	0.211063	0.0169	1.37	LD Block 7H - 182
Net.Area-PEG	osmotic stress	BLINK	0	JHI-Hv50k-2016-93675	2H	402933731	3.04e-06	NA	NA	NA	NA	0.0246	4.73	LD Block 2H - 354
Net.Area-PEG	osmotic stress	BLINK	0	JHI-Hv50k-2016-187836	3H	477631357	2.39e-08	NA	NA	NA	NA	0.000385	10.1	JHI-Hv50k-2016-187836
Net.Area-PEG	osmotic stress	BLINK	0	JHI-Hv50k-2016-201288	3H	548311881	2.34e-06	NA	NA	NA	NA	0.0246	1.34	LD Block 3H - 600
Net.Area-PEG	osmotic stress	BLINK	0	JHI-Hv50k-2016-233814	4H	31176352	1.05e-08	NA	NA	NA	NA	0.00034	0.99	LD Block 4H - 196
Net.Area-PEG	osmotic stress	BLINK	0	JHI-Hv50k-2016-511287	7H	613858660	9.81e-06	NA	NA	NA	NA	0.0633	9.93	JHI-Hv50k-2016-511287
Net.Con.A	control	FarmCPU	1	JHI-Hv50k-2016-182759	3H	434845807	2.95e-08	0.32	NA	NA	-28.9082	0.000476	5.78	JHI-Hv50k-2016-182759
Net.Con.A	control	FarmCPU	1	JHI-Hv50k-2016-376708	6H	16399164	5.13e-13	0.09	NA	NA	58.299	1.66e-08	9.76	JHI-Hv50k-2016-376708
Net.Con.A-PEG	osmotic stress	FarmCPU	1	BOPA2_12_10166	1H	437092173	1.33e-11	0.24	NA	NA	-21.4033	4.31e-07	7.56	BOPA2_12_10166
Net.Con.A-PEG	osmotic stress	FarmCPU	1	JHI-Hv50k-2016-228334	4H	6500571	1.57e-09	0.12	NA	NA	-30.3942	2.53e-05	5.33	LD Block 4H - 43
Net.Con.A-PEG	osmotic stress	FarmCPU	1	JHI-Hv50k-2016-300442	5H	333374639	8.66e-06	0.18	NA	NA	-12.2149	0.0932	2.46	LD Block 5H - 303
Net.Con.A-PEG	osmotic stress	BLINK	1	BOPA2_12_10166	1H	437092173	2.48e-09	NA	NA	NA	NA	4e-05	8.04	BOPA2_12_10166
Net.Con.A-PEG	osmotic stress	BLINK	1	JHI-Hv50k-2016-93257	2H	385833711	5.94e-07	NA	NA	NA	NA	0.00639	9.36	LD Block 2H - 348
Net.Con.A-PEG	osmotic stress	BLINK	1	JHI-Hv50k-2016-228324	4H	6499257	2.56e-06	NA	NA	NA	NA	0.0166	2.15	LD Block 4H - 43
Net.Con.A-PEG	osmotic stress	BLINK	1	JHI-Hv50k-2016-440186	7H	4829139	1.64e-06	NA	NA	NA	NA	0.0132	4.07	JHI-Hv50k-2016-440186
Net.Con.A-PEG	osmotic stress	BLINK	1	BOPA2_12_31490	7H	55214452	5.57e-10	NA	NA	NA	NA	1.8e-05	3.81	BOPA2_12_31490
Net.Dep	control	FarmCPU	1	BOPA1_14644-498	4H	568274420	1.23e-06	0.14	NA	NA	0.948398	0.0198	9.71	BOPA1_14644-498
Net.Dep	control	FarmCPU	1	JHI-Hv50k-2016-320784	5H	496842515	2.37e-06	0.05	NA	NA	1.29962	0.0255	3.14	JHI-Hv50k-2016-320784
Net.Dep	control	FarmCPU	1	JHI-Hv50k-2016-438091	7H	3471250	6.22e-07	0.26	NA	NA	0.673743	0.0198	2.69	LD Block 7H - 16
Net.Dep	control	FarmCPU	1	JHI-Hv50k-2016-513334	7H	618108347	5.86e-06	0.26	NA	NA	0.550016	0.0473	3.23	JHI-Hv50k-2016-513334
Net.Dep	control	BLINK	0	JHI-Hv50k-2016-230816	4H	14170803	1.71e-06	NA	NA	NA	NA	0.0553	9.07	JHI-Hv50k-2016-230816
Net.Dep-PEG	osmotic stress	FarmCPU	2	JHI-Hv50k-2016-77039	2H	39484827	7.7e-07	0.12	NA	NA	1.32274	0.00621	7.07	JHI-Hv50k-2016-77039
Net.Dep-PEG	osmotic stress	FarmCPU	2	JHI-Hv50k-2016-93351	2H	387411661	2.44e-08	0.34	NA	NA	-1.66492	0.000311	7.78	LD Block 2H - 350
Net.Dep-PEG	osmotic stress	FarmCPU	2	JHI-Hv50k-2016-250777	4H	499577241	2.89e-08	0.28	NA	NA	1.13817	0.000311	3.67	JHI-Hv50k-2016-250777
Net.Dep-PEG	osmotic stress	FarmCPU	2	SCRI_RS_223100	5H	321364307	2.86e-11	0.36	NA	NA	1.79472	9.23e-07	2.53	SCRI_RS_223100
Net.Dep-PEG	osmotic stress	FarmCPU	2	JHI-Hv50k-2016-410757	6H	483103649	1.05e-05	0.1	NA	NA	1.27112	0.0675	1.66	JHI-Hv50k-2016-410757
Net.Dep-PEG	osmotic stress	BLINK	4	JHI-Hv50k-2016-1906	1H	2062257	1.49e-07	NA	NA	NA	NA	0.0006	4.3	JHI-Hv50k-2016-1906
Net.Dep-PEG	osmotic stress	BLINK	4	JHI-Hv50k-2016-17393	1H	32486025	7.21e-12	NA	NA	NA	NA	7.75e-08	0.21	LD Block 1H - 125
Net.Dep-PEG	osmotic stress	BLINK	4	JHI-Hv50k-2016-77039	2H	39484827	2.67e-10	NA	NA	NA	NA	1.44e-06	8.23	JHI-Hv50k-2016-77039
Net.Dep-PEG	osmotic stress	BLINK	4	JHI-Hv50k-2016-114619	2H	604443130	2.09e-07	NA	NA	NA	NA	0.000751	4.16	LD Block 2H - 616
Net.Dep-PEG	osmotic stress	BLINK	4	JHI-Hv50k-2016-128249	2H	630948814	3.54e-11	NA	NA	NA	NA	2.28e-07	4.3	LD Block 2H - 774
Net.Dep-PEG	osmotic stress	BLINK	4	JHI-Hv50k-2016-187836	3H	477631357	2.1e-11	NA	NA	NA	NA	1.69e-07	13.83	JHI-Hv50k-2016-187836
Net.Dep-PEG	osmotic stress	BLINK	4	JHI-Hv50k-2016-233857	4H	31343940	3.05e-13	NA	NA	NA	NA	4.92e-09	1.16	LD Block 4H - 196
Net.Dep-PEG	osmotic stress	BLINK	4	JHI-Hv50k-2016-250777	4H	499577241	1.25e-05	NA	NA	NA	NA	0.0405	0.87	JHI-Hv50k-2016-250777
Net.Dep-PEG	osmotic stress	BLINK	4	JHI-Hv50k-2016-259941	4H	563232714	7.47e-18	NA	NA	NA	NA	2.41e-13	6.83	LD Block 4H - 465
Net.Dep-PEG	osmotic stress	BLINK	4	JHI-Hv50k-2016-473445	7H	106788799	3.73e-08	NA	NA	NA	NA	0.000172	3.42	LD Block 7H - 357
Net.Len	control	FarmCPU	2	JHI-Hv50k-2016-93361	2H	388503654	3.16e-06	0.28	NA	NA	-17.3108	0.0407	9.02	JHI-Hv50k-2016-93361
Net.Len	control	FarmCPU	2	JHI-Hv50k-2016-304397	5H	399363945	4.88e-08	0.11	NA	NA	-35.2433	0.00157	1.32	LD Block 5H - 336
Net.Len	control	FarmCPU	2	JHI-Hv50k-2016-386052	6H	46499382	6.3e-06	0.42	NA	NA	11.5156	0.0508	0.25	LD Block 6H - 203
Net.Len	control	FarmCPU	2	JHI-Hv50k-2016-417670	6H	525817795	3.79e-06	0.22	NA	NA	-12.6216	0.0407	4.16	JHI-Hv50k-2016-417670
Net.Len	control	BLINK	0	JHI-Hv50k-2016-62144	2H	5121918	4.72e-07	NA	NA	NA	NA	0.00508	10.39	LD Block 2H - 26
Net.Len	control	BLINK	0	JHI-Hv50k-2016-93361	2H	388503654	3.17e-06	NA	NA	NA	NA	0.0256	3.25	JHI-Hv50k-2016-93361
Net.Len	control	BLINK	0	JHI-Hv50k-2016-141789	2H	654466516	2.76e-10	NA	NA	NA	NA	8.93e-06	11.11	LD Block 2H - 910
Net.Len	control	BLINK	0	BOPA1_952-1301	4H	16995864	3.23e-07	NA	NA	NA	NA	0.00508	0.08	BOPA1_952-1301
Net.Len.Dis	control	FarmCPU	2	JHI-Hv50k-2016-1377	1H	1633057	8.62e-07	0.16	NA	NA	0.059123	0.0278	3.25	JHI-Hv50k-2016-1377
Net.Len.Dis-PEG	osmotic stress	FarmCPU	0	JHI-Hv50k-2016-55575	1H	510019037	9.34e-06	0.18	NA	NA	-0.04215	0.0753	2.09	LD Block 1H - 576
Net.Len.Dis-PEG	osmotic stress	FarmCPU	0	JHI-Hv50k-2016-382108	6H	32581204	9.2e-07	0.46	NA	NA	0.045251	0.0251	8.94	LD Block 6H - 159
Net.Len.Dis-PEG	osmotic stress	FarmCPU	0	BOPA2_12_31274	6H	62845638	1.56e-06	0.49	NA	NA	-0.04885	0.0251	0.28	BOPA2_12_31274
Net.Len.Dis-PEG	osmotic stress	FarmCPU	0	JHI-Hv50k-2016-424816	6H	544284808	5.6e-06	0.11	NA	NA	0.068276	0.0602	2.75	JHI-Hv50k-2016-424816
Net.Len.Dis-PEG	osmotic stress	BLINK	0	JHI-Hv50k-2016-231118	4H	16536722	8.23e-07	NA	NA	NA	NA	0.0252	9.17	LD Block 4H - 131
Net.Len.Dis-PEG	osmotic stress	BLINK	0	JHI-Hv50k-2016-382108	6H	32581204	1.56e-06	NA	NA	NA	NA	0.0252	3.24	LD Block 6H - 159
Net.Len.Dis-PEG	osmotic stress	GAPIT	9	SCRI_RS_48925	1H	499007510	4.96e-06	0.45	0.122808	0.221562	-0.05783	0.0365	4.44	SCRI_RS_48925
Net.Len.Dis-PEG	osmotic stress	GAPIT	9	JHI-Hv50k-2016-247799	4H	467217494	5.66e-06	0.18	0.122808	0.220317	0.108389	0.0365	3.05	JHI-Hv50k-2016-247799
Net.Len.Dis-PEG	osmotic stress	GAPIT	9	JHI-Hv50k-2016-247970	4H	467960573	5.66e-06	0.18	0.122808	0.220317	0.108389	0.0365	0.08	LD Block 4H - 314
Net.Len.Dis-PEG	osmotic stress	GAPIT	9	JHI-Hv50k-2016-247988	4H	468161826	5.66e-06	0.18	0.122808	0.220317	0.108389	0.0365	0	LD Block 4H - 315
Net.Len.Dis-PEG	osmotic stress	GAPIT	9	JHI-Hv50k-2016-248062	4H	469277501	5.66e-06	0.18	0.122808	0.220317	-0.10839	0.0365	1.05	LD Block 4H - 316
Net.Len.Dis-PEG	osmotic stress	GAPIT	9	BOPA1_5887-615	4H	466113193	1.3e-05	0.17	0.122808	0.212393	-0.10729	0.0478	45.68	BOPA1_5887-615
Net.Len.Dis-PEG	osmotic stress	GAPIT	9	JHI-Hv50k-2016-248170	4H	469715808	1.48e-05	0.19	0.122808	0.211186	0.106905	0.0478	NA	LD Block 4H - 317
Net.Len.Dis-PEG	osmotic stress	GAPIT	9	JHI-Hv50k-2016-248169	4H	469716016	1.48e-05	0.19	0.122808	0.211186	-0.10691	0.0478	NA	LD Block 4H - 317
Net.Len.Dis-PEG	osmotic stress	GAPIT	9	BOPA1_3078-2190	4H	469716512	1.48e-05	0.19	0.122808	0.211186	0.106905	0.0478	NA	BOPA1_3078-2190
Net.Len.Dis-PEG	osmotic stress	GAPIT	9	JHI-Hv50k-2016-378839	6H	21760599	1.08e-05	0.06	0.122808	0.214149	-0.12138	0.0478	0	JHI-Hv50k-2016-378839
Net.Len.Dis-PEG	osmotic stress	GAPIT	9	BOPA2_12_30839	4H	469852394	1.73e-05	0.24	0.122808	0.209707	0.098753	0.0509	NA	LD Block 4H - 318
Net.Len-PEG	osmotic stress	FarmCPU	2	BOPA2_12_10166	1H	437092173	8.45e-06	0.24	NA	NA	-16.1374	0.0454	5.99	BOPA2_12_10166
Net.Len-PEG	osmotic stress	FarmCPU	2	JHI-Hv50k-2016-49703	1H	495246916	2.7e-07	0.17	NA	NA	-15.2764	0.00435	0.26	JHI-Hv50k-2016-49703
Net.Len-PEG	osmotic stress	FarmCPU	2	SCRI_RS_154135	2H	647527751	2.29e-05	0.33	NA	NA	-11.7859	0.0922	5.26	LD Block 2H - 866
Net.Len-PEG	osmotic stress	FarmCPU	2	JHI-Hv50k-2016-187836	3H	477631357	1.71e-07	0.15	NA	NA	-19.0122	0.00435	9.4	JHI-Hv50k-2016-187836
Net.Len-PEG	osmotic stress	FarmCPU	2	JHI-Hv50k-2016-267753	4H	591514251	7.68e-07	0.14	NA	NA	20.4794	0.0062	0.01	LD Block 4H - 588
Net.Len-PEG	osmotic stress	FarmCPU	2	JHI-Hv50k-2016-281964	5H	10895644	1.42e-05	0.06	NA	NA	-19.2645	0.0655	1.75	JHI-Hv50k-2016-281964
Net.Len-PEG	osmotic stress	FarmCPU	2	SCRI_RS_194023	6H	5360375	6.37e-06	0.35	NA	NA	11.2102	0.0411	3.71	SCRI_RS_194023
Net.Len-PEG	osmotic stress	FarmCPU	2	JHI-Hv50k-2016-417976	6H	527127837	6.34e-07	0.27	NA	NA	-11.8941	0.0062	3.39	LD Block 6H - 569
Net.Len-PEG	osmotic stress	BLINK	0	SCRI_RS_154135	2H	647527751	5.87e-07	NA	NA	NA	NA	0.00947	5.48	LD Block 2H - 866
Net.Len-PEG	osmotic stress	BLINK	0	JHI-Hv50k-2016-187836	3H	477631357	1.59e-08	NA	NA	NA	NA	0.000514	8.24	JHI-Hv50k-2016-187836
Net.Solid	control	FarmCPU	10	JHI-Hv50k-2016-46469	1H	486426297	2.55e-06	0.2	NA	NA	0.002061	0.0206	0.53	JHI-Hv50k-2016-46469
Net.Solid	control	FarmCPU	10	JHI-Hv50k-2016-415390	6H	514939608	2.93e-07	0.25	NA	NA	-0.00327	0.00473	0.27	LD Block 6H - 516
Net.Solid	control	FarmCPU	10	JHI-Hv50k-2016-457721	7H	32496438	6e-07	0.13	NA	NA	-0.00291	0.00646	3.5	JHI-Hv50k-2016-457721
Net.Solid	control	FarmCPU	10	JHI-Hv50k-2016-514383	7H	619560541	1.97e-11	0.1	NA	NA	-0.00602	6.37e-07	2.09	JHI-Hv50k-2016-514383
Net.Solid	control	BLINK	9	JHI-Hv50k-2016-86571	2H	96086249	1.1e-05	NA	NA	NA	NA	0.0712	NA	JHI-Hv50k-2016-86571
Net.Solid	control	BLINK	9	SCRI_RS_155546	2H	96255798	8.39e-06	NA	NA	NA	NA	0.0712	2.78	LD Block 2H - 280
Net.Solid	control	BLINK	9	JHI-Hv50k-2016-86624	2H	96255986	8.39e-06	NA	NA	NA	NA	0.0712	0.08	LD Block 2H - 280
Net.Solid	control	BLINK	9	JHI-Hv50k-2016-86629	2H	96257108	8.39e-06	NA	NA	NA	NA	0.0712	0	LD Block 2H - 280
Net.Solid	control	BLINK	9	SCRI_RS_144592	2H	96890534	1.03e-05	NA	NA	NA	NA	0.0712	48.57	SCRI_RS_144592
Net.Solid-PEG	osmotic stress	FarmCPU	0	JHI-Hv50k-2016-45022	1H	482733746	1.14e-06	0.41	NA	NA	0.00408	0.00919	0.62	JHI-Hv50k-2016-45022
Net.Solid-PEG	osmotic stress	FarmCPU	0	JHI-Hv50k-2016-201914	3H	552148262	3.97e-10	0.23	NA	NA	0.004397	1.28e-05	2.41	LD Block 3H - 604
Net.Solid-PEG	osmotic stress	FarmCPU	0	JHI-Hv50k-2016-231723	4H	19094547	2.67e-06	0.14	NA	NA	-0.00416	0.0172	0.84	JHI-Hv50k-2016-231723
Net.Solid-PEG	osmotic stress	FarmCPU	0	JHI-Hv50k-2016-260522	4H	566353428	2.98e-07	0.09	NA	NA	-0.00583	0.0048	13.19	LD Block 4H - 487
Net.Solid-PEG	osmotic stress	FarmCPU	0	JHI-Hv50k-2016-373096	6H	11085863	5.9e-07	0.28	NA	NA	0.003202	0.00635	1.4	LD Block 6H - 49
Net.Solid-PEG	osmotic stress	FarmCPU	0	SCRI_RS_8702	6H	521130684	1.89e-05	0.5	NA	NA	-0.00223	0.0871	0.11	LD Block 6H - 546
Net.Solid-PEG	osmotic stress	FarmCPU	0	JHI-Hv50k-2016-497683	7H	582675330	1.44e-05	0.17	NA	NA	-0.00285	0.0774	3.38	LD Block 7H - 569
Net.Solid-PEG	osmotic stress	BLINK	0	JHI-Hv50k-2016-91754	2H	211187180	3.28e-07	NA	NA	NA	NA	0.00529	3.92	JHI-Hv50k-2016-91754
Net.Solid-PEG	osmotic stress	BLINK	0	JHI-Hv50k-2016-260522	4H	566353428	7.61e-08	NA	NA	NA	NA	0.00246	11.38	LD Block 4H - 487
Net.Width	control	FarmCPU	0	SCRI_RS_88391	2H	10474458	1.09e-05	0.5	NA	NA	-0.60053	0.0666	1.24	LD Block 2H - 45
Net.Width	control	FarmCPU	0	JHI-Hv50k-2016-220192	3H	604157033	1.24e-05	0.45	NA	NA	0.632135	0.0666	1.12	LD Block 3H - 832
Net.Width	control	FarmCPU	0	JHI-Hv50k-2016-317067	5H	489074858	6.29e-09	0.38	NA	NA	0.995784	0.000101	9.35	JHI-Hv50k-2016-317067
Net.Width	control	FarmCPU	0	JHI-Hv50k-2016-351256	5H	562633619	2.43e-08	0.12	NA	NA	1.79971	0.000262	3.43	LD Block 5H - 1023
Net.Width	control	FarmCPU	0	JHI-Hv50k-2016-421484	6H	536018255	1.79e-05	0.4	NA	NA	-0.7844	0.0824	0.54	LD Block 6H - 620
Net.Width	control	FarmCPU	0	JHI-Hv50k-2016-457721	7H	32496438	2.19e-06	0.13	NA	NA	1.10568	0.0177	2.79	JHI-Hv50k-2016-457721
Net.Width	control	FarmCPU	0	JHI-Hv50k-2016-514383	7H	619560541	2.16e-10	0.1	NA	NA	2.06826	6.98e-06	0.43	JHI-Hv50k-2016-514383
Net.Width	control	BLINK	0	JHI-Hv50k-2016-85040	2H	85127420	6.14e-06	NA	NA	NA	NA	0.0661	3.7	JHI-Hv50k-2016-85040
Net.Width	control	BLINK	0	JHI-Hv50k-2016-263578	4H	581278124	1.17e-06	NA	NA	NA	NA	0.0377	1.17	LD Block 4H - 535
Net.Width	control	BLINK	0	JHI-Hv50k-2016-317067	5H	489074858	4.36e-06	NA	NA	NA	NA	0.0661	9.67	JHI-Hv50k-2016-317067
Net.Width-PEG	osmotic stress	FarmCPU	0	SCRI_RS_157207	2H	357631092	2.41e-06	0.13	NA	NA	-1.09913	0.0375	9.31	LD Block 2H - 346
Net.Width-PEG	osmotic stress	FarmCPU	0	BOPA2_12_30375	3H	553304039	3.49e-06	0.5	NA	NA	-0.55845	0.0375	4.21	LD Block 3H - 611
Net.Width-PEG	osmotic stress	FarmCPU	0	JHI-Hv50k-2016-456555	7H	31429834	7.72e-07	0.17	NA	NA	0.636422	0.0249	2.05	LD Block 7H - 155
Net.Width-PEG	osmotic stress	BLINK	0	JHI-Hv50k-2016-228334	4H	6500571	6.17e-07	NA	NA	NA	NA	0.00664	14.45	LD Block 4H - 43
Net.Width-PEG	osmotic stress	BLINK	0	JHI-Hv50k-2016-266496	4H	589219155	1.05e-07	NA	NA	NA	NA	0.00169	2.35	LD Block 4H - 573
Net.Width-PEG	osmotic stress	BLINK	0	JHI-Hv50k-2016-505266	7H	600641654	1e-08	NA	NA	NA	NA	0.000324	6.1	JHI-Hv50k-2016-505266
Net. Width/Depth Ratio	control	FarmCPU	9	JHI-Hv50k-2016-18745	1H	56663288	3.44e-09	0.2	NA	NA	-0.05724	0.000111	0.02	JHI-Hv50k-2016-18745
Net. Width/Depth Ratio	control	FarmCPU	9	JHI-Hv50k-2016-31948	1H	404630903	1.79e-06	0.07	NA	NA	0.052257	0.0115	3.88	LD Block 1H - 283
Net. Width/Depth Ratio	control	FarmCPU	9	JHI-Hv50k-2016-70544	2H	19138107	1.68e-07	0.15	NA	NA	0.042071	0.00272	1.13	JHI-Hv50k-2016-70544
Net. Width/Depth Ratio	control	FarmCPU	9	JHI-Hv50k-2016-220191	3H	604157089	1.42e-06	0.32	NA	NA	0.033858	0.0114	4.23	JHI-Hv50k-2016-220191
Net. Width/Depth Ratio	control	FarmCPU	9	JHI-Hv50k-2016-514383	7H	619560541	4.51e-07	0.1	NA	NA	0.056129	0.00485	0.57	JHI-Hv50k-2016-514383
Net. Width/Depth Ratio	control	BLINK	0	JHI-Hv50k-2016-102750	2H	546699800	2.78e-07	NA	NA	NA	NA	0.00897	6.98	JHI-Hv50k-2016-102750
Net. Width/Depth Ratio	control	BLINK	0	JHI-Hv50k-2016-317067	5H	489074858	2.2e-06	NA	NA	NA	NA	0.0355	3.79	JHI-Hv50k-2016-317067
Net. Width/Depth Ratio-PEG	osmotic stress	FarmCPU	1	JHI-Hv50k-2016-86571	2H	96086249	6.05e-06	0.4	NA	NA	0.024171	0.0976	3.17	JHI-Hv50k-2016-86571
Net. Width/Depth Ratio-PEG	osmotic stress	FarmCPU	1	JHI-Hv50k-2016-277512	5H	2003321	1.14e-06	0.13	NA	NA	-0.04495	0.0368	8.66	LD Block 5H - 11
RDW	control	FarmCPU	3	JHI-Hv50k-2016-80931	2H	61097607	1.71e-05	0.11	NA	NA	-8.80281	0.0789	1.13	JHI-Hv50k-2016-80931
RDW	control	FarmCPU	3	SCRI_RS_160277	2H	216425369	9.62e-09	0.09	NA	NA	-35.1062	0.00031	0.47	LD Block 2H - 336
RDW	control	FarmCPU	3	JHI-Hv50k-2016-232190	4H	21103307	1.54e-05	0.05	NA	NA	-12.3841	0.0789	1.19	JHI-Hv50k-2016-232190
RDW	control	FarmCPU	3	JHI-Hv50k-2016-251920	4H	508608527	1.38e-07	0.44	NA	NA	8.10624	0.00148	1.81	LD Block 4H - 356
RDW	control	FarmCPU	3	JHI-Hv50k-2016-396836	6H	326919573	2.19e-08	0.17	NA	NA	-13.2348	0.000353	1.66	LD Block 6H - 324
RDW	control	FarmCPU	3	JHI-Hv50k-2016-413564	6H	502948428	2.67e-06	0.23	NA	NA	-8.59976	0.0173	2.79	LD Block 6H - 488
RDW	control	FarmCPU	3	JHI-Hv50k-2016-498833	7H	586485929	5.32e-07	0.17	NA	NA	-12.3031	0.0043	0.02	LD Block 7H - 580
RDW	control	FarmCPU	3	JHI-Hv50k-2016-518088	7H	626758933	2.47e-05	0.09	NA	NA	-10.2127	0.0995	1.24	JHI-Hv50k-2016-518088
RDW	control	BLINK	2	JHI-Hv50k-2016-413564	6H	502948428	2.48e-08	NA	NA	NA	NA	0.0008	1.88	LD Block 6H - 488
RDW-PEG	osmotic stress	FarmCPU	0	JHI-Hv50k-2016-230159	4H	10881490	5.07e-07	0.33	NA	NA	10.4086	0.00818	3.45	LD Block 4H - 94
RDW-PEG	osmotic stress	FarmCPU	0	JHI-Hv50k-2016-268942	4H	595534582	8.11e-06	0.13	NA	NA	-15.1779	0.0872	6.32	JHI-Hv50k-2016-268942
RDW-PEG	osmotic stress	FarmCPU	0	JHI-Hv50k-2016-277552	5H	2137666	8.21e-09	0.27	NA	NA	10.152	0.000265	1.79	LD Block 5H - 13
RDW-PEG	osmotic stress	BLINK	0	JHI-Hv50k-2016-277549	5H	2137151	3.22e-08	NA	NA	NA	NA	0.00104	1.63	LD Block 5H - 13
RFW	control	FarmCPU	3	JHI-Hv50k-2016-84701	2H	82328624	8.99e-07	0.13	NA	NA	-213.636	0.00603	0.8	LD Block 2H - 259
RFW	control	FarmCPU	3	JHI-Hv50k-2016-110636	2H	593579483	1.32e-06	0.4	NA	NA	-99.6956	0.00711	5.44	LD Block 2H - 555
RFW	control	FarmCPU	3	JHI-Hv50k-2016-260522	4H	566353428	1.47e-05	0.09	NA	NA	238.625	0.0473	6.15	LD Block 4H - 487
RFW	control	FarmCPU	3	JHI-Hv50k-2016-304368	5H	399035027	2.18e-06	0.11	NA	NA	290.949	0.0101	0.5	LD Block 5H - 336
RFW	control	FarmCPU	3	JHI-Hv50k-2016-311308	5H	464498212	9.34e-07	0.32	NA	NA	127.565	0.00603	3.48	LD Block 5H - 449
RFW	control	FarmCPU	3	JHI-Hv50k-2016-394237	6H	194769397	6.04e-06	0.22	NA	NA	-154.646	0.0217	5.24	JHI-Hv50k-2016-394237
RFW	control	FarmCPU	3	JHI-Hv50k-2016-410443	6H	480378250	5.3e-08	0.48	NA	NA	146.79	0.00057	7.37	JHI-Hv50k-2016-410443
RFW	control	FarmCPU	3	SCRI_RS_6697	6H	494182871	3.55e-06	0.25	NA	NA	-134.475	0.0143	1.49	LD Block 6H - 474
RFW	control	FarmCPU	3	JHI-Hv50k-2016-413564	6H	502948428	2.42e-12	0.23	NA	NA	-221.609	7.82e-08	2.88	LD Block 6H - 488
RFW	control	FarmCPU	3	SCRI_RS_14174	7H	624114922	2.11e-09	0.48	NA	NA	124.883	3.41e-05	4.95	LD Block 7H - 752
RFW	control	BLINK	0	JHI-Hv50k-2016-248239	4H	471100227	1.67e-09	NA	NA	NA	NA	5.4e-05	8.84	LD Block 4H - 319
RFW	control	BLINK	0	JHI-Hv50k-2016-311308	5H	464498212	1.28e-06	NA	NA	NA	NA	0.0162	3.53	LD Block 5H - 449
RFW	control	BLINK	0	BOPA1_485-1369	5H	563093488	1.5e-06	NA	NA	NA	NA	0.0162	7.03	BOPA1_485-1369
RFW-PEG	osmotic stress	FarmCPU	1	JHI-Hv50k-2016-75243	2H	30968764	5.41e-07	0.47	NA	NA	67.2652	0.00436	1.13	JHI-Hv50k-2016-75243
RFW-PEG	osmotic stress	FarmCPU	1	JHI-Hv50k-2016-82606	2H	70465843	1.69e-07	0.31	NA	NA	89.8911	0.00343	8.15	LD Block 2H - 247
RFW-PEG	osmotic stress	FarmCPU	1	JHI-Hv50k-2016-179962	3H	394886040	7.65e-06	0.47	NA	NA	65.4019	0.0353	2.24	LD Block 3H - 316
RFW-PEG	osmotic stress	FarmCPU	1	SCRI_RS_157650	4H	545059945	3.85e-06	0.49	NA	NA	-63.5218	0.0248	3.16	SCRI_RS_157650
RFW-PEG	osmotic stress	FarmCPU	1	JHI-Hv50k-2016-312432	5H	472916786	1.93e-05	0.18	NA	NA	-80.2718	0.0779	2.87	LD Block 5H - 471
RFW-PEG	osmotic stress	FarmCPU	1	BOPA2_12_10554	6H	14517119	3.23e-07	0.06	NA	NA	-128.971	0.00348	1.22	BOPA2_12_10554
RFW-PEG	osmotic stress	FarmCPU	1	JHI-Hv50k-2016-393420	6H	170244442	2.13e-07	0.24	NA	NA	142.002	0.00343	9.65	LD Block 6H - 278
RFW-PEG	osmotic stress	FarmCPU	1	JHI-Hv50k-2016-424167	6H	542945179	4.81e-06	0.13	NA	NA	-86.9017	0.0259	3.75	LD Block 6H - 661
RFW-PEG	osmotic stress	BLINK	0	JHI-Hv50k-2016-72718	2H	24187855	2.42e-07	NA	NA	NA	NA	0.00237	2.71	LD Block 2H - 121
RFW-PEG	osmotic stress	BLINK	0	SCRI_RS_219551	3H	391266629	8.09e-08	NA	NA	NA	NA	0.00131	3.63	SCRI_RS_219551
RFW-PEG	osmotic stress	BLINK	0	JHI-Hv50k-2016-195064	3H	521032841	1.23e-08	NA	NA	NA	NA	0.000397	12.61	LD Block 3H - 497
RFW-PEG	osmotic stress	BLINK	0	JHI-Hv50k-2016-248195	4H	469850760	2.93e-07	NA	NA	NA	NA	0.00237	2.4	LD Block 4H - 318
RFW-PEG	osmotic stress	BLINK	0	JHI-Hv50k-2016-277548	5H	2137098	8.15e-06	NA	NA	NA	NA	0.0439	2.08	LD Block 5H - 13
RFW-PEG	osmotic stress	BLINK	0	BOPA2_12_10554	6H	14517119	6.38e-07	NA	NA	NA	NA	0.00412	1	BOPA2_12_10554
RSR	control	FarmCPU	0	JHI-Hv50k-2016-90688	2H	164444645	7.43e-13	0.31	NA	NA	0.146765	2.4e-08	0.14	LD Block 2H - 320
RSR	control	FarmCPU	0	JHI-Hv50k-2016-198133	3H	533395465	5.21e-08	0.2	NA	NA	0.098422	0.000841	6.26	JHI-Hv50k-2016-198133
RSR	control	FarmCPU	0	JHI-Hv50k-2016-213524	3H	588791575	8.65e-06	0.19	NA	NA	0.070286	0.0465	0.2	JHI-Hv50k-2016-213524
RSR	control	FarmCPU	0	JHI-Hv50k-2016-229525	4H	9813806	2.01e-07	0.27	NA	NA	-0.08735	0.00215	6.3	LD Block 4H - 79
RSR	control	FarmCPU	0	JHI-Hv50k-2016-260235	4H	564201864	2.67e-07	0.2	NA	NA	0.111486	0.00215	12.15	LD Block 4H - 481
RSR	control	FarmCPU	0	BOPA1_1582-63	5H	3450916	1.42e-06	0.21	NA	NA	0.107452	0.00914	2.49	BOPA1_1582-63
RSR	control	BLINK	2	JHI-Hv50k-2016-90588	2H	162592736	9.75e-08	NA	NA	NA	NA	0.00315	0.07	LD Block 2H - 319
RSR	control	BLINK	2	JHI-Hv50k-2016-308895	5H	441394845	6.61e-07	NA	NA	NA	NA	0.0107	2.6	JHI-Hv50k-2016-308895
RSR-PEG	osmotic stress	FarmCPU	0	SCRI_RS_136379	2H	635205418	7.94e-08	0.29	NA	NA	0.105005	0.00128	4.25	LD Block 2H - 797
RSR-PEG	osmotic stress	FarmCPU	0	JHI-Hv50k-2016-247715	4H	466110916	3.58e-07	0.19	NA	NA	-0.1149	0.00385	4.45	JHI-Hv50k-2016-247715
RSR-PEG	osmotic stress	FarmCPU	0	JHI-Hv50k-2016-282646	5H	11696736	3.57e-06	0.34	NA	NA	0.067762	0.0288	1.46	JHI-Hv50k-2016-282646
RSR-PEG	osmotic stress	FarmCPU	0	JHI-Hv50k-2016-490447	7H	505609350	2.03e-08	0.3	NA	NA	0.109835	0.000654	22.02	LD Block 7H - 466
RSR-PEG	osmotic stress	BLINK	1	JHI-Hv50k-2016-20838	1H	147530646	1.4e-07	NA	NA	NA	NA	0.00225	3.95	JHI-Hv50k-2016-20838
RSR-PEG	osmotic stress	BLINK	1	SCRI_RS_151254	3H	43290044	3.03e-07	NA	NA	NA	NA	0.00296	2.13	SCRI_RS_151254
RSR-PEG	osmotic stress	BLINK	1	JHI-Hv50k-2016-247715	4H	466110916	8.69e-08	NA	NA	NA	NA	0.00225	22.69	JHI-Hv50k-2016-247715
RSR-PEG	osmotic stress	BLINK	1	BOPA1_1582-63	5H	3450916	3.66e-07	NA	NA	NA	NA	0.00296	4.68	BOPA1_1582-63
RWC	control	FarmCPU	0	JHI-Hv50k-2016-69890	2H	18062706	3.92e-07	0.43	NA	NA	-0.46172	0.00422	3.33	JHI-Hv50k-2016-69890
RWC	control	FarmCPU	0	JHI-Hv50k-2016-80633	2H	56835897	1.17e-05	0.48	NA	NA	0.384975	0.0758	5.38	JHI-Hv50k-2016-80633
RWC	control	FarmCPU	0	JHI-Hv50k-2016-260255	4H	564299147	9.4e-07	0.27	NA	NA	0.538926	0.00759	0.73	LD Block 4H - 482
RWC	control	FarmCPU	0	JHI-Hv50k-2016-464032	7H	54891055	2.7e-07	0.2	NA	NA	-0.53671	0.00422	0.82	JHI-Hv50k-2016-464032
RWC	control	FarmCPU	0	JHI-Hv50k-2016-498334	7H	584396493	4.74e-08	0.18	NA	NA	-0.63277	0.00153	6.79	LD Block 7H - 576
RWC-PEG	osmotic stress	FarmCPU	4	SCRI_RS_207416	1H	506620205	2.11e-05	0.25	NA	NA	-0.43144	0.0972	2.18	LD Block 1H - 563
RWC-PEG	osmotic stress	FarmCPU	4	JHI-Hv50k-2016-89840	2H	142400286	5.28e-06	0.18	NA	NA	-0.69846	0.0341	3.46	LD Block 2H - 310
RWC-PEG	osmotic stress	FarmCPU	4	JHI-Hv50k-2016-135474	2H	644056976	3.91e-07	0.23	NA	NA	-0.9207	0.00421	0.41	JHI-Hv50k-2016-135474
RWC-PEG	osmotic stress	FarmCPU	4	JHI-Hv50k-2016-153756	3H	8583074	1.62e-07	0.05	NA	NA	1.45589	0.00356	8.57	JHI-Hv50k-2016-153756
RWC-PEG	osmotic stress	FarmCPU	4	SCRI_RS_171062	3H	503169705	1.54e-05	0.11	NA	NA	-1.06255	0.0829	1.19	LD Block 3H - 456
RWC-PEG	osmotic stress	FarmCPU	4	JHI-Hv50k-2016-417485	6H	524895034	2.2e-07	0.38	NA	NA	0.715697	0.00356	1.08	JHI-Hv50k-2016-417485
RWC-PEG	osmotic stress	FarmCPU	4	JHI-Hv50k-2016-417524	6H	525113550	5.04e-06	0.21	NA	NA	-0.71895	0.0341	0.27	LD Block 6H - 561
RWC-PEG	osmotic stress	BLINK	0	JHI-Hv50k-2016-52829	1H	502618719	3.51e-10	NA	NA	NA	NA	5.66e-06	3.2	LD Block 1H - 550
RWC-PEG	osmotic stress	BLINK	0	JHI-Hv50k-2016-153756	3H	8583074	4.45e-12	NA	NA	NA	NA	1.44e-07	8.8	JHI-Hv50k-2016-153756
RWC-PEG	osmotic stress	BLINK	0	SCRI_RS_148020	3H	507230808	3.39e-07	NA	NA	NA	NA	0.00281	4.46	LD Block 3H - 464
RWC-PEG	osmotic stress	BLINK	0	JHI-Hv50k-2016-417498	6H	524928616	3.48e-07	NA	NA	NA	NA	0.00281	3.85	LD Block 6H - 560
RWC-PEG	osmotic stress	GAPIT	0	JHI-Hv50k-2016-153756	3H	8583074	8.47e-07	0.05	0.0308712	0.152911	2.03849	0.0273	7.9	JHI-Hv50k-2016-153756
SDW	control	FarmCPU	4	JHI-Hv50k-2016-518088	7H	626758933	3.03e-06	0.09	NA	NA	-10.9704	0.0979	1.37	JHI-Hv50k-2016-518088
SDW	control	BLINK	0	JHI-Hv50k-2016-31221	1H	398163433	7.8e-09	NA	NA	NA	NA	0.000126	5.12	LD Block 1H - 273
SDW	control	BLINK	0	SCRI_RS_192761	3H	533001819	7.4e-08	NA	NA	NA	NA	0.000797	3.23	SCRI_RS_192761
SDW	control	BLINK	0	JHI-Hv50k-2016-410858	6H	483578341	1.7e-10	NA	NA	NA	NA	5.48e-06	10.36	LD Block 6H - 457
SDW	control	BLINK	0	SCRI_RS_229727	7H	26608982	1.07e-05	NA	NA	NA	NA	0.0749	4.32	LD Block 7H - 128
SDW	control	BLINK	0	JHI-Hv50k-2016-518088	7H	626758933	1.16e-05	NA	NA	NA	NA	0.0749	3.48	JHI-Hv50k-2016-518088
SDW-PEG	osmotic stress	FarmCPU	2	JHI-Hv50k-2016-5029	1H	5111179	2.11e-06	0.21	NA	NA	5.6718	0.017	4.69	JHI-Hv50k-2016-5029
SDW-PEG	osmotic stress	FarmCPU	2	JHI-Hv50k-2016-273264	4H	604203108	5.64e-08	0.13	NA	NA	-9.70887	0.00151	0.56	JHI-Hv50k-2016-273264
SDW-PEG	osmotic stress	FarmCPU	2	JHI-Hv50k-2016-421703	6H	536903832	2.97e-07	0.41	NA	NA	5.17722	0.0032	2.65	JHI-Hv50k-2016-421703
SDW-PEG	osmotic stress	FarmCPU	2	JHI-Hv50k-2016-512739	7H	615801734	9.36e-08	0.17	NA	NA	8.47477	0.00151	14.71	JHI-Hv50k-2016-512739
SDW-PEG	osmotic stress	BLINK	3	BOPA2_12_30715	1H	1712321	2.15e-07	NA	NA	NA	NA	0.00231	3.12	BOPA2_12_30715
SDW-PEG	osmotic stress	BLINK	3	BOPA2_12_30191	1H	485117907	2.23e-08	NA	NA	NA	NA	0.000359	20.58	BOPA2_12_30191
SDW-PEG	osmotic stress	BLINK	3	SCRI_RS_192761	3H	533001819	4.61e-07	NA	NA	NA	NA	0.00372	3.06	SCRI_RS_192761
SDW-PEG	osmotic stress	BLINK	3	JHI-Hv50k-2016-273264	4H	604203108	6.95e-11	NA	NA	NA	NA	2.24e-06	0.58	JHI-Hv50k-2016-273264
SDW-PEG	osmotic stress	GAPIT	1	JHI-Hv50k-2016-273264	4H	604203108	3.87e-07	0.13	0.214662	0.320659	-13.2842	0.0125	0.52	JHI-Hv50k-2016-273264
SDW-PEG	osmotic stress	GAPIT	1	JHI-Hv50k-2016-273434	4H	604293070	3.61e-06	0.14	0.214662	0.302032	11.6576	0.0389	0.15	LD Block 4H - 658
SDW-PEG	osmotic stress	GAPIT	1	JHI-Hv50k-2016-512739	7H	615801734	2.54e-06	0.17	0.214662	0.304941	12.0295	0.0389	13.73	JHI-Hv50k-2016-512739
SFW	control	FarmCPU	1	JHI-Hv50k-2016-18464	1H	40328437	1.66e-09	0.24	NA	NA	115.948	5.34e-05	0.18	LD Block 1H - 146
SFW	control	FarmCPU	1	JHI-Hv50k-2016-101303	2H	539660111	1.1e-07	0.48	NA	NA	-81.5207	0.00177	0.12	LD Block 2H - 410
SFW	control	FarmCPU	1	JHI-Hv50k-2016-206834	3H	571585548	2.2e-07	0.49	NA	NA	62.2776	0.00218	2.1	JHI-Hv50k-2016-206834
SFW	control	FarmCPU	1	JHI-Hv50k-2016-354248	5H	566267829	2.7e-07	0.49	NA	NA	-66.461	0.00218	1.54	LD Block 5H - 1050
SFW	control	BLINK	8	JHI-Hv50k-2016-62139	2H	5121046	1.16e-09	NA	NA	NA	NA	1.87e-05	8.86	LD Block 2H - 26
SFW	control	BLINK	8	JHI-Hv50k-2016-120806	2H	618432765	2.76e-12	NA	NA	NA	NA	8.92e-08	9.13	JHI-Hv50k-2016-120806
SFW	control	BLINK	8	BOPA1_6489-465	5H	581747080	2.77e-08	NA	NA	NA	NA	0.000298	3.08	BOPA1_6489-465
SFW	control	BLINK	8	JHI-Hv50k-2016-513976	7H	618923473	2.31e-07	NA	NA	NA	NA	0.00186	2.5	LD Block 7H - 721
SFW-PEG	osmotic stress	FarmCPU	1	BOPA2_12_30191	1H	485117907	1.48e-05	0.24	NA	NA	46.1937	0.0953	14.48	BOPA2_12_30191
SFW-PEG	osmotic stress	FarmCPU	1	JHI-Hv50k-2016-116086	2H	607672251	1.23e-06	0.11	NA	NA	-49.4773	0.0132	4.74	LD Block 2H - 642
SFW-PEG	osmotic stress	FarmCPU	1	JHI-Hv50k-2016-188134	3H	479514483	5.93e-06	0.41	NA	NA	32.5406	0.0479	0.1	JHI-Hv50k-2016-188134
SFW-PEG	osmotic stress	FarmCPU	1	JHI-Hv50k-2016-273264	4H	604203108	8.31e-09	0.13	NA	NA	-75.9341	0.000268	1.3	JHI-Hv50k-2016-273264
SFW-PEG	osmotic stress	FarmCPU	1	JHI-Hv50k-2016-417034	6H	523026467	8.24e-07	0.25	NA	NA	-43.4906	0.0132	0.33	LD Block 6H - 552
SFW-PEG	osmotic stress	BLINK	6	BOPA2_12_30191	1H	485117907	8.73e-06	NA	NA	NA	NA	0.0564	15.01	BOPA2_12_30191
SFW-PEG	osmotic stress	BLINK	6	JHI-Hv50k-2016-160651	3H	22332705	1.01e-06	NA	NA	NA	NA	0.0108	2.38	LD Block 3H - 146
SFW-PEG	osmotic stress	BLINK	6	JHI-Hv50k-2016-217176	3H	597195890	5.67e-07	NA	NA	NA	NA	0.00915	5.1	JHI-Hv50k-2016-217176
SFW-PEG	osmotic stress	BLINK	6	JHI-Hv50k-2016-273264	4H	604203108	6.48e-12	NA	NA	NA	NA	2.09e-07	1.34	JHI-Hv50k-2016-273264
SFW-PEG	osmotic stress	BLINK	6	JHI-Hv50k-2016-417034	6H	523026467	2.29e-06	NA	NA	NA	NA	0.0185	0.53	LD Block 6H - 552
TotalBio	control	FarmCPU	2	JHI-Hv50k-2016-413564	6H	502948428	1.24e-07	0.23	NA	NA	-236.347	0.00402	3.02	LD Block 6H - 488
TotalBio	control	BLINK	0	JHI-Hv50k-2016-93382	2H	391118597	1.5e-07	NA	NA	NA	NA	0.00483	7.4	LD Block 2H - 351
TotalBio	control	BLINK	0	JHI-Hv50k-2016-182733	3H	434380241	5.51e-07	NA	NA	NA	NA	0.0089	0.99	LD Block 3H - 334
TotalBio	control	BLINK	0	JHI-Hv50k-2016-517580	7H	626221239	8.13e-06	NA	NA	NA	NA	0.0875	6.73	JHI-Hv50k-2016-517580
TotalBio-PEG	osmotic stress	FarmCPU	1	JHI-Hv50k-2016-5633	1H	5506318	4.38e-07	0.11	NA	NA	-159.502	0.00707	5.91	JHI-Hv50k-2016-5633
TotalBio-PEG	osmotic stress	FarmCPU	1	JHI-Hv50k-2016-82606	2H	70465843	1.76e-06	0.31	NA	NA	111.942	0.0114	9.77	LD Block 2H - 247
TotalBio-PEG	osmotic stress	FarmCPU	1	JHI-Hv50k-2016-143683	2H	657325514	2.23e-05	0.1	NA	NA	124.914	0.0901	1.4	JHI-Hv50k-2016-143683
TotalBio-PEG	osmotic stress	FarmCPU	1	JHI-Hv50k-2016-211904	3H	585875336	1.51e-05	0.06	NA	NA	-150.364	0.0694	1.72	JHI-Hv50k-2016-211904
TotalBio-PEG	osmotic stress	FarmCPU	1	JHI-Hv50k-2016-220361	3H	604311853	1.15e-06	0.31	NA	NA	-88.7648	0.0114	0.75	JHI-Hv50k-2016-220361
TotalBio-PEG	osmotic stress	FarmCPU	1	JHI-Hv50k-2016-233764	4H	30867123	1.59e-06	0.28	NA	NA	119.156	0.0114	0.67	LD Block 4H - 195
TotalBio-PEG	osmotic stress	FarmCPU	1	JHI-Hv50k-2016-253595	4H	520867807	9.55e-06	0.48	NA	NA	-94.0051	0.0514	1.09	LD Block 4H - 372
TotalBio-PEG	osmotic stress	FarmCPU	1	JHI-Hv50k-2016-500781	7H	591984535	6.86e-12	0.1	NA	NA	-281.347	2.21e-07	0.88	JHI-Hv50k-2016-500781
TotalBio-PEG	osmotic stress	BLINK	0	JHI-Hv50k-2016-82606	2H	70465843	3.31e-07	NA	NA	NA	NA	0.0023	4.54	LD Block 2H - 247
TotalBio-PEG	osmotic stress	BLINK	0	JHI-Hv50k-2016-214406	3H	590295188	6.99e-07	NA	NA	NA	NA	0.00376	3.08	LD Block 3H - 776
TotalBio-PEG	osmotic stress	BLINK	0	JHI-Hv50k-2016-258340	4H	551085128	1.17e-09	NA	NA	NA	NA	3.78e-05	3.69	LD Block 4H - 440
TotalBio-PEG	osmotic stress	BLINK	0	JHI-Hv50k-2016-449348	7H	14924248	8.59e-08	NA	NA	NA	NA	0.00139	11.03	JHI-Hv50k-2016-449348
TotalBio-PEG	osmotic stress	BLINK	0	SCRI_RS_99965	7H	21047937	3.56e-07	NA	NA	NA	NA	0.0023	3.62	SCRI_RS_99965
TotalBio-PEG	osmotic stress	BLINK	0	JHI-Hv50k-2016-519443	7H	630314011	1.95e-07	NA	NA	NA	NA	0.0021	1.54	JHI-Hv50k-2016-519443
Net.Area-PEG_CONTROL-ratio	ratio	FarmCPU	1	JHI-Hv50k-2016-17393	1H	32486025	1.25e-06	0.48	NA	NA	-0.0594	0.0202	5.12	LD Block 1H - 125
Net.Area-PEG_CONTROL-ratio	ratio	FarmCPU	1	JHI-Hv50k-2016-26797	1H	346998373	2.13e-05	0.14	NA	NA	-0.0473	0.0858	3.77	LD Block 1H - 225
Net.Area-PEG_CONTROL-ratio	ratio	FarmCPU	1	JHI-Hv50k-2016-119027	2H	614939637	5.67e-06	0.46	NA	NA	0.04484	0.0305	4.11	JHI-Hv50k-2016-119027
Net.Area-PEG_CONTROL-ratio	ratio	FarmCPU	1	JHI-Hv50k-2016-226530	4H	490403	1.11e-07	0.17	NA	NA	0.06135	0.00359	3.08	LD Block 4H - 9
Net.Area-PEG_CONTROL-ratio	ratio	FarmCPU	1	JHI-Hv50k-2016-252013	4H	508820903	2.45e-06	0.33	NA	NA	0.04563	0.0264	5.03	JHI-Hv50k-2016-252013
Net.Area-PEG_CONTROL-ratio	ratio	FarmCPU	1	JHI-Hv50k-2016-285618	5H	22192230	1.46e-05	0.05	NA	NA	0.0688	0.0672	1.98	LD Block 5H - 137
Net.Area-PEG_CONTROL-ratio	ratio	FarmCPU	1	JHI-Hv50k-2016-357049	5H	570445577	3.86e-06	0.09	NA	NA	0.05966	0.0305	4.49	LD Block 5H - 1075
Net.Area-PEG_CONTROL-ratio	ratio	FarmCPU	1	JHI-Hv50k-2016-507221	7H	605391725	5.61e-06	0.43	NA	NA	0.03528	0.0305	0.6	LD Block 7H - 647
Net.Area-PEG_CONTROL-ratio	ratio	BLINK	0	JHI-Hv50k-2016-187836	3H	477631357	3.43e-09	NA	NA	NA	NA	0.000111	2.63	JHI-Hv50k-2016-187836
Net.Area-PEG_CONTROL-ratio	ratio	BLINK	0	JHI-Hv50k-2016-205635	3H	564691218	6.63e-07	NA	NA	NA	NA	0.00652	5.93	JHI-Hv50k-2016-205635
Net.Area-PEG_CONTROL-ratio	ratio	BLINK	0	JHI-Hv50k-2016-251920	4H	508608527	9.27e-09	NA	NA	NA	NA	0.00015	6.58	LD Block 4H - 356
Net.Area-PEG_CONTROL-ratio	ratio	BLINK	0	SCRI_RS_223100	5H	321364307	1.09e-05	NA	NA	NA	NA	0.0702	6.08	SCRI_RS_223100
Net.Area-PEG_CONTROL-ratio	ratio	BLINK	0	JHI-Hv50k-2016-461390	7H	48713928	8.07e-07	NA	NA	NA	NA	0.00652	2.05	LD Block 7H - 208
Net.Con.A-PEG_CONTROL-ratio	ratio	FarmCPU	10	JHI-Hv50k-2016-1895	1H	2061655	1.82e-06	0.43	NA	NA	0.04898	0.0586	2.15	JHI-Hv50k-2016-1895
Net.Dep-PEG_CONTROL-ratio	ratio	FarmCPU	3	JHI-Hv50k-2016-1971	1H	2100202	1.14e-05	0.33	NA	NA	-0.0259	0.0738	1.53	JHI-Hv50k-2016-1971
Net.Dep-PEG_CONTROL-ratio	ratio	FarmCPU	3	JHI-Hv50k-2016-18153	1H	38011242	4.1e-07	0.17	NA	NA	0.04919	0.0132	2.33	JHI-Hv50k-2016-18153
Net.Dep-PEG_CONTROL-ratio	ratio	FarmCPU	3	JHI-Hv50k-2016-36057	1H	434928477	2.09e-05	0.09	NA	NA	-0.0442	0.0964	0.03	LD Block 1H - 318
Net.Dep-PEG_CONTROL-ratio	ratio	FarmCPU	3	JHI-Hv50k-2016-75631	2H	33039044	1.8e-05	0.4	NA	NA	-0.032	0.0964	0.02	LD Block 2H - 161
Net.Dep-PEG_CONTROL-ratio	ratio	FarmCPU	3	JHI-Hv50k-2016-364594	5H	582304483	1.04e-05	0.48	NA	NA	0.03415	0.0738	0.53	JHI-Hv50k-2016-364594
Net.Dep-PEG_CONTROL-ratio	ratio	FarmCPU	3	SCRI_RS_169829	6H	70800250	3.9e-06	0.28	NA	NA	0.04316	0.0419	0.09	LD Block 6H - 227
Net.Dep-PEG_CONTROL-ratio	ratio	FarmCPU	3	JHI-Hv50k-2016-425574	6H	545515610	8.62e-07	0.19	NA	NA	0.03706	0.0139	0.76	JHI-Hv50k-2016-425574
Net.Dep-PEG_CONTROL-ratio	ratio	BLINK	3	BOPA1_ABC12856-1-1-77	2H	594742721	1.06e-07	NA	NA	NA	NA	0.00114	3.06	LD Block 2H - 561
Net.Dep-PEG_CONTROL-ratio	ratio	BLINK	3	JHI-Hv50k-2016-233814	4H	31176352	2.45e-09	NA	NA	NA	NA	3.95e-05	1.98	LD Block 4H - 196
Net.Dep-PEG_CONTROL-ratio	ratio	BLINK	3	JHI-Hv50k-2016-285618	5H	22192230	7.22e-11	NA	NA	NA	NA	2.33e-06	6.41	LD Block 5H - 137
Net.Len.Dis-PEG_CONTROL-ratio	ratio	FarmCPU	0	JHI-Hv50k-2016-1377	1H	1633057	2.67e-05	0.16	NA	NA	-0.082	0.0956	2.46	JHI-Hv50k-2016-1377
Net.Len.Dis-PEG_CONTROL-ratio	ratio	FarmCPU	0	JHI-Hv50k-2016-36684	1H	439396620	3.06e-06	0.19	NA	NA	0.14092	0.0198	5.72	LD Block 1H - 323
Net.Len.Dis-PEG_CONTROL-ratio	ratio	FarmCPU	0	SCRI_RS_13322	2H	640011868	1.83e-05	0.17	NA	NA	0.08766	0.0784	4.58	LD Block 2H - 824
Net.Len.Dis-PEG_CONTROL-ratio	ratio	FarmCPU	0	BOPA2_12_20591	3H	255356738	1.94e-05	0.07	NA	NA	-0.1571	0.0784	1.73	BOPA2_12_20591
Net.Len.Dis-PEG_CONTROL-ratio	ratio	FarmCPU	0	BOPA1_ABC08260-1-1-108	3H	569419166	6.87e-07	0.28	NA	NA	-0.0833	0.00554	2.68	LD Block 3H - 679
Net.Len.Dis-PEG_CONTROL-ratio	ratio	FarmCPU	0	JHI-Hv50k-2016-247996	4H	468162946	6.49e-07	0.27	NA	NA	0.09626	0.00554	0.3	LD Block 4H - 316
Net.Len.Dis-PEG_CONTROL-ratio	ratio	FarmCPU	0	JHI-Hv50k-2016-356309	5H	569405057	1.92e-09	0.46	NA	NA	-0.113	6.21e-05	6.95	JHI-Hv50k-2016-356309
Net.Len.Dis-PEG_CONTROL-ratio	ratio	FarmCPU	0	JHI-Hv50k-2016-431272	6H	557512277	2.18e-07	0.07	NA	NA	0.21831	0.00352	4.59	JHI-Hv50k-2016-431272
Net.Len.Dis-PEG_CONTROL-ratio	ratio	FarmCPU	0	JHI-Hv50k-2016-457680	7H	32474778	1.19e-05	0.07	NA	NA	-0.1869	0.0642	1.97	LD Block 7H - 170
Net.Len.Dis-PEG_CONTROL-ratio	ratio	BLINK	0	JHI-Hv50k-2016-247267	4H	462638860	1.66e-12	NA	NA	NA	NA	5.35e-08	7.01	JHI-Hv50k-2016-247267
Net.Len.Dis-PEG_CONTROL-ratio	ratio	BLINK	0	JHI-Hv50k-2016-453933	7H	26522983	6.66e-08	NA	NA	NA	NA	0.00108	4.64	LD Block 7H - 128
Net.Len-PEG_CONTROL-ratio	ratio	FarmCPU	0	JHI-Hv50k-2016-113340	2H	600617691	1.05e-06	0.14	NA	NA	0.1141	0.0169	5.33	JHI-Hv50k-2016-113340
Net.Len-PEG_CONTROL-ratio	ratio	FarmCPU	0	JHI-Hv50k-2016-283029	5H	13989385	1.22e-05	0.11	NA	NA	-0.0886	0.0987	1.2	LD Block 5H - 97
Net.Len-PEG_CONTROL-ratio	ratio	FarmCPU	0	JHI-Hv50k-2016-357049	5H	570445577	2.28e-10	0.09	NA	NA	0.14227	7.37e-06	6.92	LD Block 5H - 1075
Net.Len-PEG_CONTROL-ratio	ratio	FarmCPU	0	SCRI_RS_138716	6H	526532578	1.93e-06	0.4	NA	NA	0.05109	0.0207	5	SCRI_RS_138716
Net.Len-PEG_CONTROL-ratio	ratio	BLINK	1	JHI-Hv50k-2016-111222	2H	595003277	1.08e-05	NA	NA	NA	NA	0.0871	1.33	JHI-Hv50k-2016-111222
Net.Len-PEG_CONTROL-ratio	ratio	BLINK	1	JHI-Hv50k-2016-263679	4H	581177909	7.47e-07	NA	NA	NA	NA	0.00804	3.55	LD Block 4H - 532
Net.Len-PEG_CONTROL-ratio	ratio	BLINK	1	SCRI_RS_223100	5H	321364307	1.65e-07	NA	NA	NA	NA	0.00266	8.14	SCRI_RS_223100
Net.Len-PEG_CONTROL-ratio	ratio	BLINK	1	JHI-Hv50k-2016-356746	5H	570076932	5.88e-12	NA	NA	NA	NA	1.9e-07	7.01	JHI-Hv50k-2016-356746
Net.Solid-PEG_CONTROL-ratio	ratio	FarmCPU	1	JHI-Hv50k-2016-82414	2H	69592340	1.68e-08	0.4	NA	NA	0.1391	0.000543	5.61	LD Block 2H - 245
RDW-PEG_CONTROL-ratio	ratio	FarmCPU	0	JHI-Hv50k-2016-216826	3H	596665959	8.2e-06	0.32	NA	NA	0.05086	0.0833	0.33	LD Block 3H - 801
RDW-PEG_CONTROL-ratio	ratio	FarmCPU	0	SCRI_RS_202154	3H	611984356	1.03e-05	0.37	NA	NA	0.05213	0.0833	7.16	LD Block 3H - 870
RDW-PEG_CONTROL-ratio	ratio	FarmCPU	0	SCRI_RS_96016	4H	514104174	1.01e-05	0.38	NA	NA	-0.0408	0.0833	0.35	LD Block 4H - 364
RDW-PEG_CONTROL-ratio	ratio	FarmCPU	0	JHI-Hv50k-2016-277552	5H	2137666	7.82e-08	0.27	NA	NA	0.05414	0.00252	1.67	LD Block 5H - 13
RFW-PEG_CONTROL-ratio	ratio	FarmCPU	1	JHI-Hv50k-2016-262248	4H	572362227	2.07e-07	0.39	NA	NA	-0.0326	0.00669	0.57	JHI-Hv50k-2016-262248
RFW-PEG_CONTROL-ratio	ratio	BLINK	0	JHI-Hv50k-2016-311338	5H	465663164	5.47e-09	NA	NA	NA	NA	0.000177	6.47	LD Block 5H - 449
RSR-PEG_CONTROL-ratio	ratio	GAPIT	3	JHI-Hv50k-2016-250665	4H	498613580	2.14e-05	0.19	0.171848	0.249502	-0.0747	0.0989	NA	JHI-Hv50k-2016-250665
RSR-PEG_CONTROL-ratio	ratio	GAPIT	3	JHI-Hv50k-2016-250700	4H	498923765	2.14e-05	0.19	0.171848	0.249502	0.07468	0.0989	48.95	LD Block 4H - 342
RSR-PEG_CONTROL-ratio	ratio	GAPIT	3	JHI-Hv50k-2016-250698	4H	498924462	2.14e-05	0.19	0.171848	0.249502	0.07468	0.0989	NA	LD Block 4H - 342
RSR-PEG_CONTROL-ratio	ratio	GAPIT	3	JHI-Hv50k-2016-250693	4H	498929075	2.14e-05	0.19	0.171848	0.249502	-0.0747	0.0989	NA	LD Block 4H - 343
RSR-PEG_CONTROL-ratio	ratio	GAPIT	3	JHI-Hv50k-2016-250724	4H	499328214	2.14e-05	0.19	0.171848	0.249502	0.07468	0.0989	NA	LD Block 4H - 343
RSR-PEG_CONTROL-ratio	ratio	GAPIT	3	JHI-Hv50k-2016-250905	4H	500121703	7.38e-06	0.19	0.171848	0.258709	0.07864	0.0989	1.83	LD Block 4H - 345
RSR-PEG_CONTROL-ratio	ratio	GAPIT	3	JHI-Hv50k-2016-250920	4H	500270838	7.38e-06	0.19	0.171848	0.258709	-0.0786	0.0989	0.27	LD Block 4H - 345
RSR-PEG_CONTROL-ratio	ratio	FarmCPU	5	JHI-Hv50k-2016-73501	2H	25802665	1.54e-07	0.08	NA	NA	0.09519	0.00249	1.61	LD Block 2H - 130
RSR-PEG_CONTROL-ratio	ratio	FarmCPU	5	JHI-Hv50k-2016-234079	4H	31982053	5.4e-07	0.17	NA	NA	-0.0465	0.00581	9.05	JHI-Hv50k-2016-234079
RSR-PEG_CONTROL-ratio	ratio	FarmCPU	5	JHI-Hv50k-2016-250920	4H	500270838	1.11e-08	0.19	NA	NA	-0.0599	0.000358	2.13	LD Block 4H - 345
RSR-PEG_CONTROL-ratio	ratio	FarmCPU	5	JHI-Hv50k-2016-260381	4H	565415260	7.23e-06	0.29	NA	NA	-0.0586	0.0361	0.89	LD Block 4H - 485
RSR-PEG_CONTROL-ratio	ratio	FarmCPU	5	JHI-Hv50k-2016-317209	5H	489458348	7.84e-06	0.37	NA	NA	-0.0373	0.0361	1.35	JHI-Hv50k-2016-317209
RSR-PEG_CONTROL-ratio	ratio	FarmCPU	5	JHI-Hv50k-2016-327683	5H	514074286	2.13e-06	0.09	NA	NA	0.0506	0.0172	3.6	LD Block 5H - 669
RSR-PEG_CONTROL-ratio	ratio	FarmCPU	5	JHI-Hv50k-2016-424195	6H	542980059	3.75e-06	0.15	NA	NA	-0.044	0.0242	0.39	LD Block 6H - 661
RSR-PEG_CONTROL-ratio	ratio	BLINK	5	JHI-Hv50k-2016-102161	2H	544572700	6.23e-08	NA	NA	NA	NA	0.000671	2.37	JHI-Hv50k-2016-102161
RSR-PEG_CONTROL-ratio	ratio	BLINK	5	JHI-Hv50k-2016-250920	4H	500270838	2.05e-08	NA	NA	NA	NA	0.00033	2.06	LD Block 4H - 345
RSR-PEG_CONTROL-ratio	ratio	BLINK	5	JHI-Hv50k-2016-265445	4H	586890807	2.27e-11	NA	NA	NA	NA	7.32e-07	0.79	JHI-Hv50k-2016-265445
RSR-PEG_CONTROL-ratio	ratio	BLINK	5	JHI-Hv50k-2016-317209	5H	489458348	5.39e-07	NA	NA	NA	NA	0.00435	4.06	JHI-Hv50k-2016-317209
RWC-PEG_CONTROL-ratio	ratio	FarmCPU	1	SCRI_RS_123295	2H	42197977	1.11e-06	0.16	NA	NA	0.00973	0.0179	1.23	SCRI_RS_123295
RWC-PEG_CONTROL-ratio	ratio	FarmCPU	1	JHI-Hv50k-2016-153756	3H	8583074	5.51e-06	0.05	NA	NA	0.01461	0.0593	4.24	JHI-Hv50k-2016-153756
RWC-PEG_CONTROL-ratio	ratio	FarmCPU	1	BOPA1_1241-1649	4H	587482042	1.5e-09	0.32	NA	NA	0.00947	4.83e-05	6.1	BOPA1_1241-1649
TotalBio-PEG_CONTROL-ratio	ratio	FarmCPU	3	JHI-Hv50k-2016-60267	2H	2288788	4.88e-06	0.21	NA	NA	-0.0325	0.0427	1.8	JHI-Hv50k-2016-60267
TotalBio-PEG_CONTROL-ratio	ratio	FarmCPU	3	JHI-Hv50k-2016-213505	3H	588790555	8.08e-07	0.45	NA	NA	-0.0351	0.013	5.15	LD Block 3H - 771
TotalBio-PEG_CONTROL-ratio	ratio	FarmCPU	3	JHI-Hv50k-2016-230216	4H	10938423	1.75e-05	0.15	NA	NA	-0.0361	0.0861	2.95	JHI-Hv50k-2016-230216
TotalBio-PEG_CONTROL-ratio	ratio	FarmCPU	3	SCRI_RS_233444	4H	572470880	1.49e-05	0.35	NA	NA	0.02939	0.0861	1.87	SCRI_RS_233444
TotalBio-PEG_CONTROL-ratio	ratio	FarmCPU	3	JHI-Hv50k-2016-264220	4H	583809088	5.29e-06	0.34	NA	NA	0.03121	0.0427	2.96	LD Block 4H - 551
TotalBio-PEG_CONTROL-ratio	ratio	FarmCPU	3	JHI-Hv50k-2016-277548	5H	2137098	2.72e-07	0.27	NA	NA	-0.034	0.00879	3.15	LD Block 5H - 13
TotalBio-PEG_CONTROL-ratio	ratio	FarmCPU	3	JHI-Hv50k-2016-278086	5H	2799232	1.87e-05	0.19	NA	NA	0.03736	0.0861	1.15	JHI-Hv50k-2016-278086

[truncated: 3 more sheets: Table S11, Table S12, Table S13]
