# Supplementary material for: Genome-wide association study in two-row spring barley landraces identifies QTL associated with plantlets root system architecture traits in well-watered and osmotic stress conditions
Source: Front Plant Sci. 2023 Apr 3;14:1125672. doi: 10.3389/fpls.2023.1125672 (PMC10106628; doi:10.3389/fpls.2023.1125672)
Supplement: Supplementary file 3 [file Table_1.xlsx]

## Sheet: Sheet2
List of markers that were not submitted to the European Variant Archive (EVA) due to discrepancies between marker database for barley.
#CHROM	POS	ID	REF	ALT	QUAL	FILTER	INFO	FORMAT	BCC 3	HOR 1675	HOR 1707	HOR 1751	HOR 1794	HOR 10092	HOR 108	HOR 828	HOR 3950	HOR 3952	HOR 3955	HOR 3958	HOR 9853	HOR 182	BCC 1436	BCC 1437	HOR 8658	HOR 5811	HOR 7939	HOR 10258	HOR 10259	HOR 9901	HOR 9919	HOR 9607	HOR 9619	HOR 9626	HOR 9630	HOR 9816	HOR 9869	HOR 9871	HOR 10357	HOR 10463	HOR 10645	HOR 10741	HOR 10749	HOR 10774	HOR 10972	HOR 10973	HOR 11320	HOR 354	HOR 2072
1H	1156104	SCRI_RS_120053	C	T			AF=0.17	GT	1/1	1/1	0/0	0/0	1/1	0/0	0/0	0/0	1/1	1/1	1/1	0/0	0/0	0/0	0/0	0/0	1/1	1/1	0/0	0/0	0/0	0/0	0/0	0/0	1/1	0/0	0/0	0/0	1/1	0/0	1/1	1/1	0/0	1/1	1/1	0/0	0/0	0/0	0/0	0/0	0/0
1H	1620913	BOPA1_6195-2137	A	G			AF=0.23	GT	1/1	1/1	1/1	1/1	1/1	1/1	1/1	1/1	1/1	0/0	1/1	1/1	1/1	1/1	1/1	1/1	1/1	1/1	1/1	1/1	1/1	0/0	0/0	1/1	1/1	1/1	1/1	1/1	1/1	1/1	1/1	1/1	1/1	1/1	1/1	1/1	0/0	1/1	1/1	0/0	0/0
1H	4890171	SCRI_RS_60145	A	G			AF=0.33	GT	1/1	1/1	0/0	0/0	1/1	1/1	0/0	0/0	0/0	1/1	0/0	0/0	1/1	0/0	0/0	1/1	0/0	0/0	1/1	1/1	1/1	1/1	1/1	1/1	1/1	0/0	0/0	0/0	1/1	1/1	1/1	1/1	1/1	1/1	1/1	1/1	0/0	0/0	1/1	1/1	1/1
1H	5153493	SCRI_RS_194326	A	G			AF=0.39	GT	1/1	0/0	0/0	1/1	1/1	0/0	1/1	0/0	0/0	0/0	0/0	0/0	1/1	0/0	0/0	0/0	0/0	0/0	0/0	1/1	0/0	1/1	0/0	1/1	1/1	1/1	1/1	0/0	1/1	1/1	1/1	1/1	0/0	1/1	1/1	1/1	0/0	0/0	1/1	1/1	0/0
1H	13342499	SCRI_RS_152464	C	T			AF=0.09	GT	0/0	0/0	0/0	0/0	0/0	0/0	0/0	0/0	0/0	0/0	0/0	0/0	0/0	0/0	0/0	0/0	0/0	0/0	1/1	0/0	0/0	0/0	0/0	0/0	0/0	0/0	0/0	0/0	0/0	0/0	0/0	0/0	0/0	0/0	0/0	0/0	0/0	0/0	0/0	0/0	0/0
1H	14723684	SCRI_RS_189506	G	T			AF=0.33	GT	1/1	1/1	0/0	0/0	1/1	0/0	1/1	0/0	1/1	0/0	0/0	0/0	0/0	0/0	0/0	0/0	1/1	0/0	0/0	1/1	0/0	0/0	0/0	0/0	0/0	1/1	0/0	0/0	1/1	0/0	0/0	1/1	0/0	1/1	0/0	0/0	1/1	0/0	0/0	1/1	1/1
1H	14843409	SCRI_RS_141877	A	C			AF=0.16	GT	1/1	1/1	1/1	1/1	1/1	1/1	1/1	1/1	0/0	1/1	1/1	1/1	1/1	1/1	1/1	1/1	1/1	1/1	1/1	1/1	1/1	1/1	1/1	1/1	1/1	1/1	1/1	1/1	0/0	1/1	1/1	1/1	1/1	1/1	1/1	1/1	1/1	1/1	1/1	1/1	1/1
1H	19822623	BOPA1_1906-429	A	G			AF=0.47	GT	1/1	1/1	0/0	1/1	1/1	1/1	0/0	0/0	1/1	1/1	0/0	1/1	1/1	1/1	1/1	1/1	0/0	1/1	0/0	0/0	0/0	1/1	1/1	0/0	0/0	1/1	1/1	1/1	0/0	0/0	0/0	0/0	1/1	0/0	0/0	1/1	1/1	1/1	1/1	1/1	1/1
1H	24807848	JHI-Hv50k-2016-16174	C	T			AF=0.47	GT	1/1	1/1	0/0	0/0	0/0	1/1	1/1	1/1	1/1	1/1	1/1	1/1	0/0	1/1	1/1	1/1	0/0	1/1	0/0	1/1	0/0	1/1	1/1	0/0	0/0	0/0	0/0	1/1	0/0	0/0	0/0	0/0	0/0	0/0	0/0	1/1	1/1	1/1	0/0	1/1	1/1
1H	25742445	SCRI_RS_116548	C	G			AF=0.41	GT	0/0	0/0	0/0	0/0	0/0	1/1	1/1	1/1	1/1	1/1	1/1	1/1	1/1	0/0	0/0	1/1	0/0	1/1	0/0	0/0	0/0	1/1	0/0	0/0	0/0	0/0	1/1	1/1	0/0	0/0	0/0	0/0	0/0	0/0	0/0	0/0	1/1	0/0	0/0	1/1	1/1
1H	81492277	SCRI_RS_85917	C	G			AF=0.38	GT	0/0	1/1	1/1	0/0	0/0	1/1	0/0	0/0	0/0	0/0	0/0	1/1	0/0	0/0	0/0	0/0	1/1	0/0	0/0	0/0	0/0	1/1	0/0	1/1	1/1	0/0	0/0	0/0	1/1	1/1	1/1	1/1	1/1	1/1	1/1	0/0	0/0	1/1	1/1	0/0	0/0
1H	93939684	BOPA2_12_30438	A	G			AF=0.26	GT	1/1	1/1	1/1	1/1	1/1	1/1	0/0	0/0	0/0	1/1	0/0	0/0	1/1	1/1	1/1	0/0	0/0	1/1	1/1	0/0	1/1	1/1	1/1	1/1	1/1	1/1	1/1	1/1	1/1	1/1	1/1	1/1	1/1	1/1	1/1	1/1	1/1	1/1	1/1	0/0	0/0
1H	334264538	BOPA1_8717-244	A	G			AF=0.31	GT	1/1	0/0	0/0	1/1	1/1	1/1	0/0	0/0	0/0	0/0	0/0	0/0	0/0	1/1	1/1	1/1	1/1	1/1	1/1	1/1	1/1	1/1	1/1	0/0	0/0	0/0	1/1	1/1	0/0	0/0	0/0	0/0	1/1	0/0	0/0	1/1	1/1	0/0	0/0	1/1	0/0
1H	336960733	BOPA1_1294-473	A	G			AF=0.08	GT	0/0	0/0	0/0	0/0	0/0	0/0	0/0	0/0	0/0	0/0	0/0	0/0	0/0	0/0	0/0	0/0	0/0	0/0	0/0	0/0	0/0	0/0	1/1	0/0	0/0	0/0	0/0	0/0	0/0	0/0	0/0	0/0	1/1	0/0	0/0	0/0	0/0	0/0	0/0	0/0	1/1
1H	337313277	SCRI_RS_172170	A	G			AF=0.36	GT	0/0	0/0	0/0	0/0	1/1	1/1	0/0	0/0	0/0	0/0	0/0	0/0	0/0	1/1	1/1	1/1	0/0	1/1	1/1	1/1	1/1	0/0	1/1	0/0	0/0	0/0	1/1	1/1	0/0	0/0	0/0	0/0	1/1	0/0	0/0	1/1	1/1	0/0	0/0	1/1	0/0
1H	339454946	SCRI_RS_163127	A	G			AF=0.41	GT	1/1	1/1	1/1	1/1	1/1	1/1	1/1	0/0	0/0	0/0	0/0	0/0	1/1	1/1	0/0	0/0	1/1	1/1	1/1	1/1	0/0	0/0	0/0	0/0	0/0	0/0	0/0	0/0	0/0	0/0	0/0	0/0	1/1	0/0	0/0	0/0	1/1	1/1	0/0	0/0	0/0
1H	341798241	SCRI_RS_158003	A	G			AF=0.47	GT	0/0	0/0	1/1	1/1	0/0	0/0	1/1	0/0	1/1	1/1	0/0	0/0	1/1	1/1	1/1	0/0	0/0	0/0	0/0	0/0	1/1	1/1	1/1	0/0	0/0	0/0	0/0	1/1	0/0	0/0	0/0	0/0	1/1	0/0	1/1	1/1	1/1	1/1	0/0	0/0	0/0
1H	347259485	SCRI_RS_152642	A	G			AF=0.43	GT	1/1	1/1	1/1	1/1	1/1	0/0	0/0	0/0	0/0	0/0	0/0	0/0	0/0	1/1	1/1	0/0	0/0	0/0	0/0	0/0	1/1	0/0	1/1	0/0	0/0	1/1	0/0	0/0	0/0	0/0	0/0	0/0	1/1	0/0	1/1	1/1	0/0	0/0	1/1	0/0	0/0
1H	350849363	BOPA2_12_30522	A	G			AF=0.19	GT	1/1	1/1	1/1	0/0	1/1	1/1	0/0	1/1	1/1	1/1	1/1	1/1	0/0	1/1	1/1	1/1	1/1	0/0	1/1	1/1	0/0	1/1	1/1	1/1	1/1	1/1	0/0	1/1	1/1	1/1	1/1	1/1	1/1	1/1	1/1	0/0	1/1	1/1	1/1	1/1	1/1
1H	394619135	SCRI_RS_121978	A	C			AF=0.36	GT	1/1	1/1	1/1	1/1	1/1	0/0	0/0	0/0	0/0	0/0	0/0	0/0	0/0	0/0	0/0	0/0	1/1	0/0	1/1	1/1	1/1	1/1	0/0	1/1	1/1	1/1	1/1	0/0	1/1	1/1	1/1	1/1	0/0	1/1	1/1	0/0	0/0	1/1	1/1	1/1	1/1
1H	394651043	SCRI_RS_211274	A	G			AF=0.21	GT	1/1	0/0	1/1	1/1	1/1	1/1	1/1	1/1	1/1	1/1	1/1	0/0	1/1	0/0	0/0	0/0	1/1	1/1	1/1	1/1	1/1	1/1	0/0	1/1	1/1	1/1	0/0	1/1	1/1	1/1	1/1	1/1	1/1	1/1	1/1	0/0	1/1	1/1	1/1	1/1	1/1
1H	426988876	SCRI_RS_239686	A	T			AF=0.16	GT	0/0	1/1	1/1	1/1	0/0	0/0	0/0	0/0	0/0	0/0	0/0	0/0	0/0	0/0	0/0	0/0	0/0	0/0	0/0	0/0	0/0	0/0	0/0	1/1	1/1	0/0	0/0	0/0	1/1	1/1	1/1	1/1	0/0	1/1	1/1	0/0	0/0	0/0	1/1	0/0	0/0
1H	427311817	BOPA1_3675-2615	A	G			AF=0.13	GT	0/0	0/0	0/0	0/0	1/1	0/0	0/0	0/0	0/0	0/0	0/0	0/0	0/0	0/0	0/0	0/0	0/0	0/0	0/0	0/0	0/0	0/0	1/1	0/0	0/0	0/0	0/0	0/0	0/0	0/0	0/0	0/0	0/0	0/0	0/0	0/0	0/0	0/0	0/0	0/0	0/0
1H	432511195	SCRI_RS_133886	A	G			AF=0.27	GT	0/0	1/1	0/0	0/0	0/0	0/0	0/0	1/1	1/1	0/0	1/1	1/1	1/1	1/1	0/0	0/0	0/0	0/0	0/0	1/1	1/1	1/1	0/0	0/0	0/0	0/0	0/0	0/0	0/0	0/0	0/0	0/0	0/0	0/0	0/0	0/0	0/0	0/0	0/0	1/1	1/1
1H	435271941	BOPA2_12_31099	C	G			AF=0.17	GT	0/0	0/0	1/1	1/1	0/0	0/0	0/0	0/0	0/0	0/0	0/0	0/0	0/0	0/0	0/0	0/0	1/1	0/0	1/1	1/1	1/1	0/0	0/0	1/1	1/1	0/0	0/0	0/0	1/1	1/1	1/1	1/1	0/0	1/1	1/1	0/0	0/0	0/0	1/1	0/0	0/0
1H	468303836	SCRI_RS_182326	A	G			AF=0.1	GT	1/1	0/0	0/0	0/0	1/1	0/0	0/0	0/0	0/0	0/0	0/0	0/0	0/0	0/0	0/0	0/0	0/0	0/0	0/0	0/0	0/0	0/0	0/0	0/0	0/0	0/0	0/0	0/0	0/0	0/0	1/1	0/0	0/0	0/0	1/1	0/0	0/0	0/0	1/1	0/0	0/0
1H	468955414	SCRI_RS_176644	A	G			AF=0.33	GT	0/0	0/0	0/0	1/1	0/0	1/1	0/0	1/1	0/0	1/1	1/1	1/1	1/1	1/1	1/1	1/1	0/0	1/1	1/1	1/1	0/0	1/1	1/1	0/0	0/0	0/0	0/0	1/1	0/0	0/0	0/0	0/0	1/1	0/0	0/0	1/1	1/1	1/1	0/0	1/1	1/1
1H	472106121	BOPA1_4578-899	A	G			AF=0.48	GT	0/0	1/1	0/0	0/0	0/0	1/1	1/1	1/1	1/1	0/0	1/1	1/1	0/0	0/0	0/0	0/0	1/1	1/1	0/0	0/0	1/1	1/1	1/1	1/1	1/1	1/1	1/1	0/0	1/1	1/1	1/1	1/1	0/0	1/1	1/1	0/0	0/0	1/1	0/0	1/1	1/1
1H	479923429	SCRI_RS_78578	A	C			AF=0.25	GT	0/0	0/0	1/1	1/1	0/0	0/0	0/0	1/1	1/1	0/0	1/1	1/1	0/0	0/0	0/0	1/1	1/1	0/0	0/0	0/0	0/0	0/0	0/0	1/1	1/1	0/0	0/0	1/1	1/1	1/1	1/1	1/1	0/0	1/1	1/1	0/0	0/0	0/0	1/1	0/0	0/0
1H	480737473	BOPA1_2711-234	A	T			AF=0.34	GT	0/0	0/0	0/0	1/1	1/1	0/0	1/1	1/1	1/1	1/1	1/1	1/1	0/0	1/1	1/1	1/1	1/1	1/1	1/1	1/1	1/1	1/1	1/1	0/0	1/1	1/1	1/1	1/1	1/1	1/1	1/1	1/1	1/1	1/1	1/1	0/0	0/0	1/1	1/1	1/1	0/0
1H	482054159	SCRI_RS_236160	A	T			AF=0.17	GT	0/0	0/0	0/0	0/0	0/0	0/0	0/0	0/0	0/0	1/1	0/0	0/0	0/0	0/0	1/1	1/1	0/0	0/0	0/0	0/0	0/0	0/0	0/0	0/0	0/0	0/0	0/0	0/0	0/0	0/0	0/0	0/0	1/1	0/0	0/0	0/0	0/0	0/0	0/0	0/0	1/1
1H	483014126	BOPA1_1497-628	A	G			AF=0.47	GT	1/1	1/1	0/0	0/0	1/1	0/0	0/0	0/0	0/0	0/0	0/0	0/0	0/0	1/1	1/1	1/1	1/1	1/1	1/1	0/0	0/0	1/1	0/0	0/0	0/0	1/1	1/1	1/1	0/0	0/0	0/0	0/0	0/0	0/0	0/0	1/1	1/1	1/1	0/0	0/0	0/0
1H	486474225	SCRI_RS_176063	A	G			AF=0.49	GT	0/0	0/0	0/0	0/0	0/0	1/1	1/1	0/0	0/0	0/0	0/0	0/0	0/0	0/0	1/1	1/1	0/0	1/1	0/0	1/1	0/0	0/0	1/1	0/0	0/0	1/1	1/1	1/1	0/0	0/0	0/0	0/0	0/0	0/0	1/1	0/0	1/1	1/1	0/0	0/0	1/1
1H	486796922	SCRI_RS_155427	A	G			AF=0.25	GT	0/0	0/0	0/0	0/0	0/0	1/1	1/1	1/1	1/1	1/1	0/0	0/0	1/1	0/0	0/0	0/0	0/0	0/0	0/0	0/0	0/0	0/0	0/0	0/0	0/0	1/1	0/0	0/0	0/0	0/0	0/0	0/0	0/0	0/0	0/0	0/0	0/0	0/0	1/1	1/1	0/0
1H	494580207	BOPA1_2633-498	C	G			AF=0.45	GT	0/0	0/0	0/0	0/0	0/0	0/0	1/1	1/1	1/1	1/1	1/1	1/1	1/1	1/1	1/1	1/1	1/1	0/0	0/0	0/0	0/0	1/1	1/1	1/1	1/1	1/1	0/0	1/1	0/0	0/0	0/0	0/0	1/1	0/0	1/1	1/1	1/1	1/1	0/0	1/1	1/1
1H	499318140	BOPA1_5477-757	A	G			AF=0.2	GT	0/0	0/0	0/0	0/0	0/0	1/1	1/1	1/1	1/1	1/1	1/1	1/1	1/1	1/1	1/1	1/1	1/1	1/1	0/0	1/1	1/1	1/1	1/1	1/1	1/1	1/1	1/1	1/1	1/1	1/1	1/1	1/1	1/1	1/1	1/1	1/1	1/1	1/1	0/0	1/1	1/1
1H	506553195	BOPA1_2572-986	A	G			AF=0.26	GT	1/1	1/1	1/1	1/1	1/1	1/1	1/1	1/1	1/1	1/1	0/0	0/0	0/0	1/1	1/1	0/0	1/1	1/1	1/1	0/0	0/0	0/0	1/1	1/1	1/1	1/1	1/1	1/1	1/1	1/1	1/1	1/1	0/0	1/1	1/1	1/1	1/1	1/1	1/1	0/0	1/1
1H	507766077	SCRI_RS_165338	A	G			AF=0.27	GT	0/0	0/0	0/0	0/0	0/0	0/0	0/0	0/0	0/0	0/0	0/0	0/0	0/0	0/0	0/0	1/1	1/1	1/1	0/0	0/0	0/0	1/1	0/0	0/0	0/0	0/0	1/1	1/1	0/0	0/0	0/0	0/0	0/0	0/0	0/0	1/1	1/1	0/0	0/0	0/0	0/0
1H	507768872	SCRI_RS_165476	A	G			AF=0.35	GT	1/1	0/0	1/1	1/1	1/1	0/0	0/0	0/0	0/0	0/0	0/0	1/1	0/0	0/0	0/0	0/0	1/1	1/1	1/1	0/0	0/0	0/0	0/0	1/1	1/1	1/1	0/0	0/0	1/1	0/0	1/1	1/1	0/0	1/1	1/1	0/0	0/0	0/0	0/0	1/1	0/0
1H	508416431	SCRI_RS_166469	A	G			AF=0.5	GT	1/1	0/0	0/0	0/0	1/1	0/0	1/1	1/1	0/0	1/1	0/0	1/1	0/0	0/0	0/0	1/1	1/1	1/1	0/0	1/1	0/0	0/0	1/1	0/0	0/0	1/1	1/1	1/1	0/0	0/0	0/0	0/0	0/0	0/0	0/0	0/0	1/1	0/0	0/0	1/1	0/0
1H	510018749	BOPA1_9022-543	C	T			AF=0.26	GT	0/0	0/0	0/0	0/0	0/0	1/1	1/1	1/1	1/1	1/1	1/1	1/1	1/1	1/1	1/1	1/1	1/1	1/1	0/0	1/1	1/1	1/1	1/1	1/1	1/1	0/0	0/0	1/1	1/1	1/1	0/0	1/1	1/1	1/1	0/0	1/1	1/1	1/1	0/0	1/1	1/1
1H	511554925	SCRI_RS_165434	A	G			AF=0.45	GT	0/0	0/0	0/0	0/0	0/0	1/1	0/0	0/0	0/0	0/0	0/0	0/0	0/0	1/1	1/1	1/1	0/0	1/1	1/1	1/1	1/1	1/1	1/1	0/0	0/0	0/0	0/0	1/1	0/0	0/0	0/0	0/0	1/1	0/0	0/0	0/0	1/1	1/1	0/0	0/0	0/0
1H	512540600	SCRI_RS_236175	C	G			AF=0.4	GT	1/1	1/1	0/0	0/0	0/0	0/0	0/0	0/0	0/0	0/0	0/0	0/0	0/0	1/1	1/1	1/1	0/0	1/1	1/1	1/1	1/1	1/1	1/1	0/0	0/0	1/1	0/0	1/1	0/0	0/0	0/0	0/0	1/1	0/0	0/0	1/1	1/1	0/0	0/0	1/1	0/0
1H	515749100	BOPA2_12_31081	G	T			AF=0.19	GT	1/1	1/1	0/0	0/0	1/1	0/0	0/0	0/0	0/0	0/0	0/0	0/0	1/1	1/1	0/0	0/0	0/0	0/0	1/1	1/1	0/0	1/1	0/0	0/0	0/0	0/0	0/0	0/0	0/0	0/0	0/0	0/0	0/0	0/0	0/0	0/0	0/0	0/0	0/0	0/0	0/0
2H	2507167	SCRI_RS_173486	A	G			AF=0.46	GT	0/0	0/0	1/1	0/0	0/0	1/1	1/1	1/1	1/1	1/1	1/1	1/1	1/1	0/0	0/0	1/1	0/0	0/0	0/0	1/1	1/1	1/1	1/1	1/1	0/0	0/0	0/0	1/1	0/0	1/1	1/1	1/1	1/1	0/0	0/0	1/1	1/1	0/0	0/0	1/1	1/1
2H	2601571	BOPA1_2582-767	G	T			AF=0.24	GT	1/1	0/0	0/0	0/0	1/1	0/0	0/0	0/0	0/0	0/0	0/0	0/0	0/0	0/0	0/0	0/0	1/1	0/0	1/1	0/0	0/0	0/0	0/0	1/1	1/1	0/0	0/0	0/0	1/1	0/0	1/1	0/0	0/0	1/1	0/0	0/0	0/0	0/0	0/0	0/0	0/0
2H	9042197	SCRI_RS_232722	C	T			AF=0.36	GT	0/0	1/1	1/1	1/1	0/0	1/1	0/0	0/0	0/0	0/0	1/1	1/1	0/0	1/1	1/1	1/1	0/0	0/0	1/1	1/1	1/1	0/0	1/1	1/1	1/1	1/1	1/1	0/0	1/1	1/1	1/1	1/1	0/0	1/1	1/1	1/1	0/0	1/1	1/1	1/1	0/0
2H	10636471	SCRI_RS_213799	G	T			AF=0.28	GT	0/0	0/0	1/1	0/0	1/1	1/1	1/1	0/0	1/1	1/1	0/0	1/1	1/1	1/1	1/1	1/1	0/0	1/1	1/1	1/1	1/1	1/1	1/1	0/0	0/0	0/0	0/0	1/1	0/0	0/0	0/0	0/0	1/1	0/0	0/0	1/1	1/1	1/1	0/0	1/1	1/1
2H	11376908	SCRI_RS_103515	A	G			AF=0.39	GT	1/1	1/1	0/0	0/0	1/1	1/1	0/0	1/1	1/1	0/0	1/1	1/1	1/1	1/1	1/1	0/0	0/0	1/1	0/0	0/0	1/1	1/1	1/1	0/0	0/0	1/1	1/1	1/1	0/0	0/0	0/0	0/0	0/0	0/0	0/0	1/1	1/1	1/1	1/1	1/1	1/1
2H	14047790	SCRI_RS_605	A	G			AF=0.26	GT	0/0	0/0	0/0	0/0	0/0	0/0	0/0	0/0	0/0	1/1	0/0	0/0	1/1	0/0	0/0	0/0	1/1	1/1	1/1	0/0	0/0	1/1	0/0	0/0	0/0	1/1	0/0	0/0	0/0	0/0	0/0	0/0	0/0	0/0	0/0	0/0	0/0	0/0	0/0	0/0	0/0
2H	16991740	SCRI_RS_158433	C	T			AF=0.37	GT	0/0	0/0	0/0	0/0	0/0	0/0	0/0	0/0	0/0	0/0	0/0	0/0	1/1	1/1	1/1	1/1	1/1	0/0	0/0	1/1	1/1	1/1	1/1	0/0	0/0	0/0	0/0	1/1	0/0	0/0	0/0	0/0	1/1	0/0	0/0	1/1	1/1	0/0	0/0	0/0	1/1
2H	24507529	SCRI_RS_233272	A	G			AF=0.45	GT	0/0	0/0	0/0	1/1	0/0	0/0	0/0	0/0	0/0	0/0	0/0	0/0	0/0	1/1	1/1	1/1	0/0	0/0	1/1	1/1	1/1	1/1	1/1	0/0	0/0	0/0	1/1	1/1	0/0	0/0	0/0	0/0	0/0	0/0	0/0	1/1	1/1	1/1	0/0	0/0	0/0
2H	25800273	SCRI_RS_195810	A	C			AF=0.45	GT	0/0	1/1	1/1	1/1	0/0	0/0	1/1	0/0	0/0	1/1	1/1	1/1	0/0	0/0	1/1	0/0	1/1	0/0	1/1	1/1	0/0	1/1	1/1	1/1	1/1	1/1	0/0	0/0	1/1	1/1	1/1	1/1	0/0	1/1	1/1	0/0	1/1	0/0	1/1	1/1	0/0
2H	27981582	SCRI_RS_192783	A	G			AF=0.31	GT	1/1	1/1	1/1	1/1	1/1	0/0	1/1	1/1	1/1	0/0	1/1	1/1	0/0	0/0	0/0	1/1	1/1	1/1	1/1	1/1	0/0	1/1	1/1	1/1	1/1	1/1	0/0	0/0	1/1	1/1	1/1	1/1	0/0	1/1	1/1	0/0	1/1	0/0	1/1	1/1	1/1
2H	28546229	BOPA1_2029-1143	A	G			AF=0.21	GT	0/0	1/1	0/0	0/0	1/1	0/0	0/0	0/0	0/0	0/0	0/0	0/0	0/0	0/0	0/0	0/0	0/0	0/0	1/1	0/0	0/0	0/0	0/0	0/0	0/0	1/1	0/0	0/0	0/0	0/0	0/0	0/0	0/0	0/0	0/0	0/0	0/0	0/0	0/0	1/1	0/0
2H	29982411	SCRI_RS_153693	A	G			AF=0.27	GT	1/1	1/1	1/1	1/1	1/1	1/1	1/1	1/1	1/1	0/0	1/1	1/1	0/0	0/0	0/0	1/1	1/1	0/0	1/1	1/1	0/0	1/1	0/0	1/1	1/1	1/1	0/0	1/1	1/1	1/1	1/1	1/1	1/1	1/1	1/1	0/0	0/0	0/0	1/1	1/1	0/0
2H	33234609	SCRI_RS_110647	G	T			AF=0.11	GT	1/1	1/1	1/1	1/1	1/1	0/0	1/1	1/1	1/1	1/1	1/1	1/1	1/1	1/1	1/1	1/1	1/1	0/0	1/1	1/1	1/1	0/0	1/1	1/1	1/1	1/1	1/1	1/1	1/1	1/1	1/1	1/1	0/0	1/1	1/1	1/1	1/1	0/0	1/1	0/0	1/1
2H	33390709	BOPA1_5652-419	A	G			AF=0.4	GT	0/0	0/0	0/0	0/0	0/0	1/1	0/0	1/1	0/0	1/1	1/1	0/0	0/0	0/0	1/1	1/1	1/1	0/0	0/0	1/1	1/1	1/1	1/1	0/0	0/0	1/1	0/0	1/1	0/0	0/0	0/0	0/0	1/1	0/0	0/0	0/0	1/1	1/1	0/0	0/0	0/0
2H	33688789	BOPA1_5050-1101	C	T			AF=0.1	GT	1/1	1/1	1/1	1/1	1/1	1/1	1/1	1/1	1/1	1/1	1/1	1/1	1/1	1/1	0/0	1/1	1/1	1/1	0/0	0/0	1/1	1/1	1/1	1/1	1/1	1/1	0/0	1/1	1/1	1/1	1/1	1/1	1/1	1/1	1/1	1/1	1/1	1/1	1/1	1/1	1/1
2H	40086804	SCRI_RS_120182	C	T			AF=0.34	GT	0/0	0/0	0/0	0/0	1/1	1/1	0/0	0/0	1/1	0/0	1/1	1/1	0/0	0/0	0/0	0/0	1/1	0/0	0/0	0/0	0/0	0/0	0/0	1/1	1/1	0/0	1/1	0/0	1/1	0/0	0/0	1/1	1/1	0/0	1/1	0/0	0/0	1/1	0/0	1/1	1/1
2H	42197977	SCRI_RS_123295	A	G			AF=0.4	GT	1/1	1/1	0/0	0/0	1/1	0/0	1/1	0/0	0/0	1/1	0/0	0/0	1/1	1/1	1/1	0/0	0/0	1/1	0/0	1/1	1/1	1/1	1/1	1/1	1/1	1/1	1/1	0/0	1/1	1/1	1/1	1/1	1/1	1/1	1/1	1/1	0/0	1/1	1/1	1/1	1/1
2H	44313502	SCRI_RS_137093	A	G			AF=0.12	GT	1/1	1/1	1/1	1/1	1/1	1/1	1/1	1/1	1/1	1/1	1/1	1/1	1/1	1/1	1/1	1/1	1/1	1/1	1/1	1/1	1/1	1/1	1/1	1/1	1/1	1/1	1/1	1/1	1/1	1/1	1/1	1/1	1/1	1/1	1/1	1/1	1/1	1/1	1/1	1/1	1/1
2H	45550532	BOPA1_4410-284	C	T			AF=0.26	GT	0/0	0/0	1/1	1/1	0/0	0/0	0/0	0/0	0/0	1/1	0/0	0/0	0/0	1/1	0/0	0/0	0/0	0/0	0/0	1/1	1/1	0/0	0/0	1/1	1/1	0/0	0/0	0/0	1/1	1/1	1/1	1/1	0/0	1/1	1/1	0/0	0/0	0/0	0/0	0/0	0/0
2H	47233775	SCRI_RS_154981	C	T			AF=0.2	GT	1/1	0/0	0/0	0/0	1/1	0/0	0/0	0/0	0/0	0/0	0/0	0/0	0/0	0/0	0/0	0/0	0/0	0/0	1/1	0/0	0/0	0/0	0/0	0/0	0/0	0/0	0/0	0/0	0/0	0/0	0/0	0/0	0/0	0/0	0/0	0/0	0/0	0/0	0/0	0/0	0/0
2H	52626837	BOPA2_12_10715	A	T			AF=0.47	GT	1/1	1/1	1/1	1/1	1/1	1/1	1/1	1/1	1/1	0/0	1/1	1/1	1/1	0/0	0/0	0/0	1/1	0/0	1/1	0/0	1/1	0/0	1/1	1/1	1/1	0/0	1/1	0/0	1/1	1/1	1/1	1/1	0/0	1/1	1/1	1/1	0/0	0/0	1/1	1/1	0/0
2H	54717507	SCRI_RS_206245	C	T			AF=0.19	GT	1/1	0/0	0/0	0/0	1/1	0/0	0/0	0/0	0/0	0/0	0/0	0/0	0/0	0/0	0/0	1/1	0/0	0/0	0/0	0/0	0/0	1/1	1/1	0/0	0/0	0/0	0/0	0/0	0/0	0/0	0/0	0/0	1/1	0/0	0/0	0/0	0/0	0/0	0/0	0/0	0/0
2H	59193606	BOPA1_4788-672	C	T			AF=0.35	GT	1/1	1/1	1/1	1/1	1/1	0/0	1/1	1/1	1/1	1/1	1/1	1/1	1/1	1/1	1/1	0/0	1/1	1/1	1/1	1/1	1/1	1/1	0/0	1/1	1/1	1/1	1/1	0/0	1/1	1/1	1/1	1/1	1/1	1/1	1/1	0/0	0/0	0/0	1/1	1/1	0/0
2H	80228220	SCRI_RS_224846	A	G			AF=0.19	GT	0/0	0/0	0/0	0/0	0/0	0/0	0/0	0/0	0/0	1/1	1/1	0/0	0/0	1/1	0/0	0/0	0/0	1/1	0/0	0/0	0/0	0/0	1/1	0/0	0/0	0/0	1/1	1/1	0/0	0/0	0/0	0/0	1/1	0/0	0/0	0/0	0/0	1/1	0/0	0/0	0/0
2H	90956411	BOPA1_5113-624	C	T			AF=0.11	GT	0/0	0/0	0/0	0/0	0/0	0/0	0/0	0/0	0/0	0/0	0/0	0/0	0/0	0/0	0/0	1/1	0/0	0/0	0/0	0/0	0/0	0/0	0/0	0/0	0/0	0/0	0/0	1/1	0/0	0/0	0/0	0/0	0/0	0/0	0/0	0/0	1/1	0/0	0/0	0/0	0/0
2H	91733985	BOPA1_2580-1456	C	T			AF=0.26	GT	0/0	0/0	0/0	0/0	0/0	1/1	1/1	1/1	1/1	1/1	1/1	0/0	1/1	0/0	0/0	0/0	0/0	0/0	0/0	0/0	0/0	1/1	1/1	0/0	0/0	0/0	0/0	0/0	0/0	0/0	0/0	0/0	1/1	0/0	0/0	1/1	0/0	0/0	1/1	0/0	1/1
2H	101513388	BOPA1_887-736	A	C			AF=0.11	GT	1/1	1/1	1/1	1/1	1/1	1/1	1/1	1/1	1/1	1/1	1/1	1/1	1/1	1/1	1/1	0/0	1/1	1/1	1/1	1/1	1/1	1/1	1/1	1/1	1/1	1/1	1/1	0/0	1/1	1/1	1/1	1/1	1/1	1/1	1/1	1/1	0/0	1/1	1/1	1/1	1/1
2H	103422667	BOPA1_3662-381	C	T			AF=0.12	GT	0/0	0/0	0/0	0/0	0/0	0/0	0/0	1/1	1/1	0/0	1/1	1/1	0/0	0/0	0/0	1/1	0/0	0/0	0/0	0/0	0/0	0/0	0/0	0/0	0/0	0/0	0/0	1/1	0/0	0/0	0/0	0/0	0/0	0/0	0/0	0/0	0/0	0/0	0/0	0/0	0/0
2H	114621919	SCRI_RS_186664	A	C			AF=0.39	GT	1/1	1/1	1/1	1/1	1/1	1/1	0/0	0/0	0/0	0/0	0/0	0/0	0/0	1/1	1/1	1/1	1/1	0/0	1/1	1/1	0/0	0/0	1/1	1/1	1/1	1/1	1/1	0/0	1/1	1/1	1/1	1/1	0/0	1/1	1/1	1/1	0/0	1/1	1/1	0/0	0/0
2H	139779159	SCRI_RS_131325	C	T			AF=0.29	GT	0/0	0/0	0/0	0/0	0/0	0/0	1/1	1/1	0/0	1/1	1/1	1/1	0/0	0/0	0/0	0/0	1/1	0/0	1/1	0/0	0/0	1/1	1/1	0/0	0/0	0/0	0/0	0/0	0/0	0/0	0/0	0/0	0/0	0/0	0/0	0/0	1/1	0/0	0/0	1/1	1/1
2H	140287383	BOPA1_4630-1036	C	T			AF=0.26	GT	0/0	0/0	0/0	0/0	1/1	0/0	0/0	0/0	1/1	1/1	0/0	1/1	0/0	0/0	1/1	0/0	0/0	0/0	0/0	1/1	1/1	0/0	0/0	0/0	0/0	1/1	0/0	0/0	0/0	0/0	0/0	0/0	0/0	0/0	0/0	0/0	0/0	1/1	0/0	0/0	0/0
2H	154111016	BOPA2_12_10485	A	G			AF=0.47	GT	1/1	1/1	1/1	1/1	1/1	1/1	0/0	0/0	0/0	0/0	0/0	0/0	0/0	1/1	0/0	0/0	0/0	0/0	1/1	0/0	0/0	0/0	0/0	1/1	1/1	1/1	1/1	0/0	1/1	1/1	1/1	1/1	0/0	1/1	1/1	0/0	0/0	0/0	1/1	0/0	0/0
2H	163307250	SCRI_RS_219675	A	G			AF=0.2	GT	1/1	1/1	1/1	1/1	1/1	0/0	1/1	1/1	1/1	1/1	1/1	1/1	0/0	1/1	1/1	1/1	1/1	1/1	1/1	1/1	1/1	1/1	1/1	1/1	0/0	1/1	0/0	1/1	0/0	1/1	0/0	0/0	0/0	1/1	1/1	0/0	1/1	1/1	0/0	0/0	1/1
2H	163874195	SCRI_RS_231746	A	G			AF=0.26	GT	1/1	0/0	1/1	0/0	1/1	1/1	1/1	1/1	1/1	1/1	1/1	0/0	1/1	1/1	1/1	1/1	1/1	1/1	0/0	1/1	1/1	1/1	1/1	0/0	1/1	1/1	0/0	1/1	0/0	0/0	1/1	0/0	1/1	0/0	0/0	1/1	1/1	1/1	0/0	1/1	1/1
2H	165364774	SCRI_RS_98229	C	T			AF=0.43	GT	0/0	1/1	0/0	0/0	1/1	0/0	0/0	0/0	0/0	0/0	0/0	1/1	0/0	1/1	0/0	1/1	0/0	1/1	0/0	0/0	0/0	1/1	0/0	1/1	0/0	1/1	1/1	0/0	0/0	0/0	0/0	0/0	0/0	1/1	0/0	1/1	1/1	0/0	0/0	1/1	0/0
2H	178635819	BOPA1_7932-687	A	G			AF=0.41	GT	0/0	1/1	0/0	1/1	0/0	1/1	0/0	0/0	0/0	0/0	1/1	1/1	0/0	1/1	1/1	0/0	1/1	0/0	1/1	1/1	0/0	1/1	0/0	0/0	0/0	1/1	1/1	0/0	0/0	0/0	0/0	0/0	0/0	0/0	0/0	0/0	0/0	0/0	0/0	1/1	0/0
2H	187160354	BOPA1_1040-279	A	G			AF=0.13	GT	1/1	1/1	1/1	1/1	1/1	1/1	1/1	1/1	1/1	1/1	1/1	1/1	1/1	1/1	0/0	1/1	1/1	1/1	0/0	0/0	1/1	1/1	1/1	1/1	1/1	1/1	1/1	1/1	1/1	1/1	1/1	1/1	1/1	1/1	1/1	1/1	1/1	1/1	1/1	1/1	1/1
2H	201406298	BOPA1_10719-459	C	T			AF=0.2	GT	0/0	1/1	1/1	0/0	0/0	1/1	1/1	0/0	0/0	1/1	0/0	0/0	0/0	1/1	0/0	1/1	0/0	1/1	0/0	1/1	1/1	1/1	1/1	1/1	1/1	1/1	1/1	1/1	1/1	1/1	1/1	1/1	1/1	1/1	1/1	1/1	1/1	1/1	1/1	1/1	1/1
2H	229342153	BOPA2_12_21288	A	G			AF=0.37	GT	1/1	1/1	0/0	1/1	1/1	1/1	0/0	0/0	0/0	0/0	0/0	0/0	0/0	1/1	0/0	1/1	0/0	0/0	1/1	1/1	0/0	1/1	0/0	1/1	1/1	1/1	0/0	1/1	1/1	1/1	1/1	1/1	0/0	1/1	1/1	0/0	0/0	1/1	1/1	0/0	1/1
2H	329832169	SCRI_RS_147644	C	T			AF=0.25	GT	1/1	0/0	0/0	0/0	1/1	0/0	1/1	1/1	1/1	0/0	0/0	0/0	0/0	0/0	0/0	0/0	0/0	0/0	0/0	0/0	1/1	1/1	0/0	0/0	1/1	0/0	0/0	0/0	1/1	0/0	1/1	0/0	1/1	1/1	1/1	0/0	0/0	1/1	0/0	0/0	0/0
2H	453710879	BOPA1_5046-619	A	C			AF=0.22	GT	0/0	1/1	0/0	0/0	0/0	0/0	0/0	0/0	0/0	0/0	0/0	0/0	0/0	0/0	0/0	0/0	1/1	0/0	0/0	0/0	0/0	0/0	0/0	0/0	0/0	0/0	0/0	0/0	0/0	0/0	0/0	0/0	0/0	0/0	0/0	0/0	0/0	1/1	0/0	0/0	1/1
2H	457984351	BOPA1_5160-268	C	T			AF=0.33	GT	1/1	0/0	1/1	1/1	1/1	0/0	0/0	0/0	0/0	0/0	0/0	0/0	0/0	0/0	0/0	0/0	1/1	0/0	0/0	1/1	1/1	0/0	0/0	1/1	1/1	0/0	0/0	0/0	1/1	1/1	1/1	1/1	0/0	1/1	1/1	0/0	0/0	0/0	1/1	0/0	0/0
2H	464316073	SCRI_RS_167594	G	T			AF=0.17	GT	1/1	0/0	0/0	0/0	1/1	0/0	0/0	0/0	0/0	0/0	0/0	0/0	0/0	0/0	0/0	0/0	0/0	0/0	1/1	0/0	0/0	0/0	0/0	0/0	0/0	0/0	0/0	0/0	0/0	0/0	0/0	0/0	0/0	0/0	0/0	0/0	0/0	0/0	0/0	0/0	0/0
2H	472571011	SCRI_RS_133246	C	T			AF=0.46	GT	0/0	0/0	0/0	0/0	0/0	0/0	1/1	1/1	1/1	0/0	1/1	1/1	1/1	1/1	1/1	1/1	0/0	1/1	0/0	0/0	1/1	1/1	0/0	0/0	0/0	0/0	1/1	1/1	0/0	0/0	0/0	0/0	1/1	0/0	0/0	1/1	1/1	1/1	0/0	1/1	1/1
2H	476073118	SCRI_RS_140618	C	T			AF=0.41	GT	0/0	0/0	1/1	1/1	1/1	1/1	1/1	1/1	1/1	0/0	1/1	1/1	0/0	1/1	0/0	0/0	1/1	0/0	0/0	1/1	1/1	0/0	0/0	1/1	1/1	0/0	1/1	0/0	1/1	0/0	0/0	1/1	1/1	0/0	1/1	0/0	0/0	1/1	1/1	1/1	1/1
2H	477817678	BOPA1_4717-386	C	T			AF=0.37	GT	0/0	0/0	0/0	0/0	1/1	0/0	0/0	0/0	1/1	1/1	0/0	1/1	0/0	1/1	1/1	1/1	1/1	1/1	1/1	1/1	1/1	1/1	1/1	1/1	1/1	0/0	0/0	1/1	0/0	1/1	1/1	1/1	1/1	1/1	1/1	0/0	1/1	1/1	1/1	1/1	1/1
2H	479125919	BOPA1_4280-295	G	T			AF=0.34	GT	1/1	1/1	1/1	0/0	0/0	1/1	0/0	0/0	0/0	0/0	0/0	0/0	1/1	0/0	0/0	0/0	0/0	0/0	0/0	0/0	0/0	0/0	0/0	1/1	0/0	0/0	0/0	0/0	0/0	0/0	0/0	0/0	0/0	0/0	0/0	1/1	1/1	0/0	0/0	0/0	1/1
2H	479625893	BOPA1_7489-442	A	G			AF=0.17	GT	1/1	1/1	1/1	1/1	1/1	1/1	0/0	0/0	0/0	1/1	0/0	0/0	0/0	0/0	1/1	1/1	0/0	0/0	1/1	0/0	1/1	1/1	1/1	1/1	1/1	1/1	1/1	1/1	1/1	1/1	1/1	1/1	1/1	1/1	1/1	1/1	1/1	1/1	1/1	1/1	1/1
2H	499151469	SCRI_RS_195208	G	T			AF=0.18	GT	0/0	0/0	0/0	0/0	0/0	0/0	1/1	0/0	1/1	0/0	0/0	0/0	0/0	0/0	0/0	0/0	0/0	0/0	0/0	1/1	0/0	0/0	0/0	0/0	0/0	0/0	0/0	0/0	0/0	0/0	0/0	0/0	0/0	1/1	0/0	0/0	1/1	0/0	0/0	1/1	1/1
2H	508605438	SCRI_RS_107754	C	T			AF=0.49	GT	1/1	1/1	1/1	1/1	1/1	1/1	1/1	0/0	0/0	1/1	1/1	1/1	1/1	1/1	0/0	0/0	1/1	0/0	1/1	0/0	0/0	1/1	1/1	0/0	0/0	0/0	1/1	1/1	0/0	0/0	0/0	0/0	1/1	0/0	0/0	1/1	1/1	0/0	1/1	0/0	0/0
2H	509194588	SCRI_RS_143213	C	T			AF=0.47	GT	0/0	0/0	0/0	0/0	0/0	1/1	1/1	1/1	1/1	1/1	1/1	1/1	1/1	1/1	0/0	1/1	0/0	1/1	0/0	1/1	1/1	1/1	1/1	0/0	0/0	0/0	1/1	0/0	0/0	0/0	1/1	1/1	1/1	0/0	1/1	1/1	1/1	0/0	1/1	1/1	1/1
2H	510343131	SCRI_RS_4802	A	C			AF=0.29	GT	0/0	0/0	1/1	1/1	0/0	0/0	0/0	0/0	0/0	0/0	0/0	0/0	0/0	0/0	0/0	0/0	0/0	0/0	1/1	0/0	0/0	0/0	1/1	1/1	1/1	0/0	0/0	0/0	0/0	1/1	0/0	0/0	0/0	0/0	0/0	0/0	0/0	0/0	1/1	0/0	0/0
2H	517697144	BOPA2_12_10545	C	T			AF=0.24	GT	1/1	1/1	1/1	1/1	1/1	0/0	1/1	1/1	1/1	0/0	1/1	1/1	1/1	1/1	1/1	1/1	0/0	1/1	0/0	0/0	1/1	0/0	1/1	1/1	1/1	1/1	1/1	0/0	1/1	1/1	1/1	1/1	1/1	1/1	1/1	1/1	0/0	0/0	1/1	1/1	1/1
2H	536301740	BOPA1_5339-487	G	T			AF=0.36	GT	0/0	1/1	1/1	1/1	1/1	0/0	1/1	1/1	0/0	0/0	0/0	0/0	1/1	1/1	0/0	1/1	0/0	0/0	1/1	1/1	0/0	1/1	1/1	1/1	1/1	1/1	1/1	1/1	1/1	1/1	1/1	1/1	1/1	0/0	1/1	1/1	1/1	1/1	1/1	0/0	1/1
2H	545047941	BOPA1_4037-916	A	C			AF=0.16	GT	0/0	0/0	1/1	0/0	0/0	0/0	0/0	0/0	0/0	0/0	0/0	0/0	0/0	0/0	0/0	0/0	0/0	0/0	1/1	0/0	0/0	0/0	0/0	0/0	0/0	0/0	0/0	0/0	0/0	1/1	0/0	1/1	0/0	1/1	0/0	0/0	1/1	0/0	0/0	0/0	0/0
2H	545227485	SCRI_RS_16024	C	G			AF=0.05	GT	0/0	0/0	0/0	0/0	0/0	1/1	0/0	0/0	0/0	0/0	0/0	1/1	0/0	0/0	0/0	0/0	1/1	0/0	0/0	0/0	1/1	0/0	0/0	0/0	0/0	0/0	1/1	0/0	0/0	0/0	0/0	0/0	0/0	0/0	0/0	0/0	0/0	0/0	0/0	0/0	1/1
2H	550502158	BOPA1_5573-1170	A	C			AF=0.47	GT	1/1	1/1	0/0	0/0	0/0	1/1	1/1	1/1	1/1	1/1	1/1	1/1	1/1	1/1	1/1	1/1	1/1	0/0	0/0	1/1	1/1	1/1	1/1	0/0	0/0	0/0	0/0	1/1	0/0	0/0	0/0	0/0	1/1	0/0	0/0	1/1	1/1	0/0	0/0	0/0	0/0
2H	553896268	JHI-Hv50k-2016-103564	A	G			AF=0.26	GT	0/0	0/0	0/0	0/0	0/0	0/0	0/0	0/0	0/0	0/0	1/1	1/1	1/1	0/0	0/0	1/1	0/0	0/0	0/0	1/1	1/1	1/1	0/0	0/0	0/0	0/0	0/0	0/0	0/0	0/0	0/0	0/0	1/1	0/0	0/0	0/0	0/0	0/0	0/0	1/1	0/0
2H	554286553	BOPA1_4377-571	A	G			AF=0.31	GT	1/1	1/1	1/1	1/1	1/1	0/0	0/0	0/0	0/0	0/0	0/0	0/0	0/0	0/0	0/0	0/0	1/1	0/0	1/1	0/0	0/0	0/0	0/0	0/0	1/1	0/0	0/0	0/0	1/1	0/0	1/1	0/0	0/0	1/1	0/0	0/0	1/1	0/0	1/1	0/0	0/0
2H	558085800	BOPA1_1946-698	A	G			AF=0.36	GT	0/0	0/0	0/0	0/0	0/0	1/1	0/0	1/1	0/0	0/0	0/0	1/1	1/1	1/1	1/1	1/1	0/0	1/1	0/0	1/1	1/1	1/1	1/1	0/0	0/0	0/0	0/0	1/1	0/0	0/0	0/0	0/0	1/1	0/0	0/0	1/1	1/1	0/0	0/0	0/0	1/1
2H	564454785	SCRI_RS_2273	A	G			AF=0.2	GT	1/1	0/0	1/1	0/0	1/1	1/1	1/1	1/1	1/1	1/1	1/1	1/1	1/1	1/1	1/1	1/1	1/1	1/1	0/0	1/1	1/1	1/1	1/1	1/1	1/1	1/1	1/1	1/1	1/1	1/1	1/1	1/1	1/1	1/1	1/1	1/1	0/0	1/1	1/1	1/1	1/1
2H	568739804	BOPA1_4629-162	A	G			AF=0.27	GT	1/1	0/0	0/0	1/1	1/1	0/0	0/0	0/0	0/0	0/0	0/0	0/0	0/0	0/0	0/0	0/0	1/1	0/0	1/1	1/1	0/0	0/0	0/0	0/0	1/1	0/0	1/1	0/0	0/0	1/1	0/0	1/1	0/0	0/0	1/1	0/0	0/0	0/0	0/0	0/0	0/0
2H	569277725	SCRI_RS_154203	A	G			AF=0.33	GT	1/1	0/0	0/0	0/0	1/1	1/1	1/1	1/1	1/1	0/0	0/0	1/1	0/0	1/1	1/1	1/1	1/1	1/1	1/1	1/1	1/1	0/0	1/1	0/0	0/0	1/1	1/1	1/1	0/0	0/0	0/0	0/0	1/1	0/0	0/0	1/1	0/0	1/1	0/0	1/1	1/1
2H	570184040	SCRI_RS_91810	A	G			AF=0.29	GT	1/1	1/1	1/1	1/1	1/1	1/1	1/1	0/0	1/1	0/0	0/0	1/1	1/1	1/1	0/0	1/1	0/0	1/1	1/1	1/1	1/1	1/1	1/1	1/1	1/1	1/1	1/1	0/0	1/1	1/1	1/1	1/1	0/0	0/0	0/0	0/0	0/0	1/1	1/1	0/0	0/0
2H	571109859	SCRI_RS_196853	A	G			AF=0.24	GT	1/1	0/0	0/0	0/0	1/1	0/0	0/0	0/0	1/1	1/1	0/0	1/1	0/0	0/0	0/0	0/0	1/1	0/0	0/0	0/0	1/1	0/0	1/1	1/1	1/1	0/0	0/0	0/0	0/0	1/1	0/0	1/1	1/1	1/1	1/1	0/0	0/0	0/0	0/0	0/0	0/0
2H	571936855	SCRI_RS_137263	A	G			AF=0.18	GT	1/1	1/1	1/1	1/1	1/1	1/1	0/0	0/0	0/0	1/1	0/0	0/0	0/0	1/1	1/1	0/0	1/1	0/0	1/1	1/1	1/1	1/1	1/1	0/0	0/0	1/1	0/0	1/1	0/0	0/0	0/0	0/0	1/1	0/0	1/1	1/1	1/1	1/1	1/1	0/0	0/0
2H	582666952	SCRI_RS_219074	A	G			AF=0.37	GT	0/0	0/0	0/0	0/0	0/0	1/1	0/0	1/1	1/1	0/0	0/0	0/0	1/1	1/1	1/1	0/0	1/1	1/1	0/0	1/1	0/0	1/1	1/1	0/0	1/1	1/1	0/0	1/1	1/1	0/0	0/0	0/0	1/1	0/0	0/0	1/1	0/0	1/1	0/0	1/1	1/1
2H	589295565	BOPA1_2020-539	A	T			AF=0.07	GT	0/0	0/0	0/0	0/0	0/0	0/0	0/0	0/0	0/0	1/1	0/0	0/0	0/0	0/0	0/0	0/0	0/0	0/0	0/0	0/0	0/0	0/0	0/0	1/1	1/1	0/0	0/0	0/0	1/1	1/1	1/1	1/1	0/0	1/1	1/1	0/0	0/0	0/0	1/1	0/0	0/0
2H	607978527	SCRI_RS_230508	A	G			AF=0.12	GT	1/1	1/1	1/1	1/1	1/1	1/1	1/1	1/1	1/1	1/1	1/1	1/1	1/1	1/1	1/1	1/1	1/1	1/1	1/1	1/1	0/0	1/1	1/1	1/1	1/1	1/1	1/1	1/1	1/1	1/1	1/1	1/1	0/0	1/1	1/1	1/1	1/1	0/0	1/1	1/1	1/1
2H	609204075	SCRI_RS_88466	A	C			AF=0.41	GT	1/1	1/1	1/1	1/1	1/1	1/1	0/0	1/1	1/1	0/0	1/1	1/1	0/0	1/1	1/1	0/0	1/1	1/1	1/1	0/0	0/0	1/1	1/1	1/1	1/1	1/1	1/1	0/0	1/1	1/1	1/1	1/1	0/0	1/1	1/1	1/1	1/1	1/1	1/1	0/0	0/0
2H	609860199	SCRI_RS_179560	A	G			AF=0.45	GT	1/1	1/1	1/1	1/1	1/1	0/0	1/1	1/1	1/1	0/0	1/1	1/1	1/1	1/1	0/0	0/0	1/1	1/1	1/1	0/0	0/0	0/0	0/0	1/1	1/1	1/1	1/1	0/0	1/1	1/1	1/1	1/1	0/0	1/1	1/1	1/1	0/0	0/0	1/1	1/1	1/1
2H	610062354	SCRI_RS_123654	A	G			AF=0.13	GT	0/0	0/0	0/0	0/0	0/0	0/0	0/0	0/0	0/0	0/0	0/0	0/0	0/0	0/0	0/0	1/1	1/1	1/1	0/0	1/1	0/0	0/0	0/0	0/0	0/0	0/0	0/0	0/0	0/0	0/0	0/0	0/0	0/0	0/0	0/0	0/0	0/0	0/0	0/0	0/0	0/0
2H	610890920	BOPA1_5537-283	A	C			AF=0.23	GT	1/1	0/0	1/1	1/1	1/1	0/0	0/0	0/0	0/0	0/0	0/0	0/0	0/0	0/0	0/0	0/0	1/1	0/0	1/1	0/0	0/0	0/0	0/0	1/1	1/1	0/0	0/0	0/0	1/1	0/0	0/0	0/0	0/0	0/0	0/0	0/0	0/0	0/0	1/1	0/0	0/0
2H	613236833	SCRI_RS_185363	A	G			AF=0.49	GT	1/1	0/0	1/1	1/1	1/1	1/1	1/1	1/1	1/1	1/1	0/0	0/0	1/1	0/0	1/1	0/0	1/1	0/0	1/1	0/0	0/0	1/1	0/0	1/1	1/1	0/0	0/0	0/0	1/1	1/1	1/1	1/1	0/0	1/1	1/1	0/0	0/0	1/1	1/1	1/1	0/0
2H	614841939	SCRI_RS_156045	A	C			AF=0.35	GT	1/1	1/1	0/0	1/1	1/1	1/1	0/0	1/1	1/1	0/0	1/1	0/0	1/1	1/1	1/1	1/1	1/1	0/0	1/1	1/1	0/0	0/0	1/1	1/1	1/1	0/0	1/1	1/1	1/1	1/1	1/1	1/1	0/0	1/1	1/1	1/1	0/0	1/1	1/1	1/1	1/1
2H	615159850	BOPA1_3180-1771	A	G			AF=0.18	GT	1/1	1/1	0/0	0/0	1/1	1/1	1/1	1/1	0/0	1/1	0/0	0/0	1/1	1/1	1/1	1/1	1/1	1/1	1/1	1/1	1/1	1/1	1/1	0/0	0/0	1/1	0/0	1/1	0/0	0/0	0/0	0/0	1/1	0/0	0/0	1/1	1/1	1/1	0/0	1/1	1/1
2H	618251581	SCRI_RS_206070	A	G			AF=0.23	GT	0/0	0/0	1/1	0/0	0/0	0/0	0/0	0/0	0/0	0/0	0/0	0/0	0/0	0/0	0/0	0/0	0/0	0/0	1/1	0/0	1/1	0/0	0/0	1/1	1/1	0/0	0/0	0/0	1/1	1/1	1/1	1/1	0/0	1/1	1/1	0/0	0/0	0/0	1/1	0/0	0/0
2H	618253783	SCRI_RS_154176	A	G			AF=0.09	GT	1/1	0/0	0/0	0/0	0/0	0/0	0/0	0/0	0/0	0/0	0/0	0/0	0/0	0/0	0/0	0/0	0/0	0/0	0/0	0/0	0/0	0/0	0/0	0/0	0/0	0/0	0/0	0/0	0/0	0/0	0/0	0/0	0/0	0/0	0/0	0/0	0/0	0/0	0/0	0/0	0/0
2H	618320860	BOPA1_7576-818	C	G			AF=0.34	GT	0/0	1/1	1/1	1/1	0/0	1/1	1/1	1/1	1/1	0/0	0/0	1/1	1/1	1/1	0/0	1/1	1/1	1/1	0/0	1/1	1/1	1/1	1/1	1/1	1/1	1/1	1/1	1/1	1/1	1/1	1/1	1/1	1/1	1/1	1/1	1/1	0/0	0/0	1/1	0/0	1/1
2H	619213974	SCRI_RS_196100	A	G			AF=0.4	GT	0/0	0/0	0/0	0/0	1/1	1/1	1/1	1/1	1/1	0/0	0/0	1/1	1/1	1/1	1/1	1/1	1/1	0/0	1/1	1/1	0/0	1/1	1/1	1/1	1/1	0/0	1/1	0/0	1/1	1/1	1/1	1/1	0/0	1/1	1/1	1/1	0/0	1/1	1/1	0/0	0/0
2H	620408754	SCRI_RS_155689	A	T			AF=0.08	GT	1/1	0/0	0/0	0/0	1/1	0/0	0/0	0/0	0/0	0/0	0/0	0/0	0/0	0/0	0/0	0/0	1/1	0/0	0/0	1/1	1/1	0/0	0/0	0/0	0/0	0/0	0/0	0/0	0/0	0/0	0/0	0/0	0/0	0/0	0/0	0/0	0/0	0/0	0/0	0/0	0/0
2H	620572522	BOPA1_7302-240	A	G			AF=0.22	GT	1/1	1/1	1/1	0/0	1/1	1/1	1/1	0/0	1/1	1/1	0/0	1/1	1/1	1/1	1/1	1/1	1/1	1/1	0/0	0/0	1/1	1/1	1/1	1/1	1/1	1/1	1/1	1/1	0/0	1/1	1/1	1/1	1/1	0/0	1/1	1/1	1/1	1/1	0/0	1/1	1/1
2H	620992760	BOPA1_1381-547	A	G			AF=0.37	GT	1/1	1/1	0/0	0/0	0/0	0/0	0/0	1/1	1/1	1/1	0/0	0/0	0/0	0/0	0/0	1/1	0/0	1/1	1/1	0/0	1/1	0/0	0/0	0/0	0/0	1/1	1/1	1/1	1/1	0/0	1/1	0/0	1/1	0/0	0/0	1/1	0/0	0/0	0/0	1/1	1/1
2H	621773625	SCRI_RS_130279	A	G			AF=0.5	GT	0/0	0/0	0/0	0/0	0/0	1/1	0/0	0/0	0/0	1/1	1/1	1/1	1/1	1/1	1/1	1/1	1/1	1/1	0/0	1/1	0/0	0/0	1/1	1/1	0/0	0/0	1/1	1/1	0/0	1/1	0/0	1/1	0/0	0/0	0/0	1/1	1/1	0/0	0/0	1/1	1/1
2H	622043345	SCRI_RS_116197	C	G			AF=0.15	GT	1/1	1/1	1/1	1/1	1/1	1/1	1/1	1/1	1/1	0/0	0/0	0/0	1/1	1/1	1/1	1/1	1/1	1/1	1/1	1/1	1/1	1/1	1/1	1/1	1/1	0/0	0/0	1/1	1/1	1/1	1/1	1/1	1/1	1/1	1/1	1/1	0/0	1/1	1/1	1/1	1/1
2H	622994825	BOPA1_13178-89	A	G			AF=0.48	GT	0/0	0/0	1/1	1/1	0/0	1/1	0/0	0/0	0/0	1/1	0/0	0/0	0/0	0/0	0/0	0/0	1/1	0/0	1/1	1/1	0/0	1/1	0/0	0/0	0/0	0/0	0/0	1/1	1/1	0/0	0/0	0/0	0/0	0/0	1/1	0/0	1/1	1/1	1/1	0/0	0/0
2H	623310765	SCRI_RS_152659	A	G			AF=0.32	GT	1/1	0/0	0/0	1/1	0/0	1/1	1/1	1/1	1/1	1/1	0/0	1/1	1/1	1/1	1/1	1/1	1/1	1/1	0/0	0/0	1/1	1/1	1/1	0/0	0/0	1/1	1/1	1/1	0/0	0/0	1/1	0/0	1/1	0/0	0/0	1/1	1/1	1/1	1/1	1/1	1/1
2H	629739312	BOPA1_1613-291	A	G			AF=0.24	GT	1/1	1/1	0/0	0/0	1/1	0/0	1/1	0/0	0/0	0/0	0/0	0/0	0/0	0/0	0/0	1/1	1/1	0/0	0/0	1/1	0/0	0/0	1/1	0/0	0/0	1/1	0/0	0/0	0/0	0/0	0/0	0/0	0/0	0/0	0/0	0/0	0/0	0/0	0/0	0/0	0/0
2H	630028881	BOPA1_285-2932	A	C			AF=0.05	GT	1/1	1/1	1/1	1/1	1/1	1/1	1/1	0/0	0/0	1/1	1/1	0/0	1/1	1/1	1/1	1/1	1/1	1/1	1/1	1/1	1/1	1/1	1/1	1/1	1/1	1/1	1/1	1/1	1/1	1/1	1/1	1/1	1/1	1/1	1/1	1/1	1/1	1/1	1/1	1/1	1/1
2H	631709475	SCRI_RS_181112	A	G			AF=0.26	GT	0/0	0/0	0/0	0/0	0/0	1/1	1/1	1/1	1/1	1/1	0/0	0/0	1/1	0/0	0/0	0/0	0/0	0/0	0/0	0/0	0/0	0/0	0/0	0/0	0/0	1/1	0/0	0/0	0/0	0/0	0/0	0/0	0/0	0/0	0/0	0/0	0/0	0/0	1/1	1/1	0/0
2H	631709475	SCRI_RS_182627	A	C			AF=0.36	GT	1/1	1/1	1/1	0/0	0/0	0/0	0/0	1/1	1/1	0/0	1/1	0/0	1/1	0/0	0/0	1/1	0/0	0/0	0/0	1/1	1/1	1/1	1/1	1/1	1/1	0/0	0/0	1/1	1/1	1/1	1/1	1/1	1/1	1/1	1/1	1/1	1/1	0/0	1/1	0/0	1/1
2H	632862990	SCRI_RS_202469	C	G			AF=0.36	GT	0/0	1/1	0/0	0/0	0/0	0/0	1/1	1/1	1/1	0/0	0/0	1/1	0/0	0/0	0/0	0/0	0/0	0/0	0/0	1/1	0/0	0/0	0/0	1/1	1/1	0/0	1/1	0/0	1/1	1/1	1/1	1/1	0/0	1/1	1/1	1/1	0/0	0/0	1/1	1/1	1/1
2H	637284736	BOPA1_7826-869	A	G			AF=0.32	GT	0/0	0/0	1/1	0/0	0/0	1/1	1/1	1/1	1/1	1/1	1/1	0/0	0/0	1/1	0/0	1/1	1/1	0/0	0/0	0/0	1/1	0/0	0/0	0/0	0/0	0/0	0/0	0/0	0/0	0/0	0/0	0/0	1/1	0/0	0/0	1/1	0/0	0/0	0/0	0/0	0/0
2H	644368209	BOPA1_7655-579	A	C			AF=0.49	GT	1/1	1/1	0/0	0/0	1/1	0/0	0/0	0/0	0/0	0/0	0/0	0/0	1/1	1/1	0/0	0/0	1/1	1/1	1/1	0/0	1/1	0/0	0/0	1/1	1/1	1/1	1/1	0/0	1/1	1/1	1/1	1/1	0/0	1/1	1/1	0/0	0/0	0/0	1/1	1/1	1/1
2H	645706809	SCRI_RS_138320	A	C			AF=0.2	GT	0/0	0/0	1/1	1/1	0/0	1/1	0/0	0/0	0/0	0/0	0/0	0/0	0/0	0/0	0/0	0/0	1/1	0/0	0/0	0/0	0/0	0/0	0/0	1/1	1/1	1/1	0/0	0/0	1/1	1/1	1/1	1/1	0/0	1/1	1/1	0/0	0/0	0/0	1/1	0/0	0/0
2H	646260889	SCRI_RS_10006	A	G			AF=0.46	GT	0/0	0/0	1/1	0/0	0/0	1/1	0/0	0/0	0/0	1/1	0/0	0/0	1/1	1/1	1/1	1/1	1/1	1/1	0/0	1/1	1/1	0/0	1/1	0/0	0/0	0/0	1/1	1/1	0/0	0/0	0/0	0/0	1/1	0/0	0/0	1/1	1/1	1/1	1/1	1/1	1/1
2H	648393336	BOPA1_5483-787	A	G			AF=0.27	GT	0/0	0/0	0/0	0/0	0/0	0/0	1/1	1/1	0/0	0/0	1/1	1/1	0/0	0/0	0/0	1/1	1/1	0/0	0/0	1/1	0/0	0/0	1/1	0/0	0/0	1/1	0/0	0/0	0/0	0/0	0/0	0/0	0/0	0/0	0/0	0/0	0/0	0/0	0/0	0/0	0/0
2H	650766856	SCRI_RS_116590	A	C			AF=0.3	GT	0/0	0/0	0/0	0/0	0/0	0/0	0/0	1/1	1/1	0/0	0/0	0/0	0/0	0/0	0/0	0/0	0/0	0/0	1/1	0/0	1/1	0/0	0/0	1/1	1/1	0/0	0/0	0/0	1/1	1/1	1/1	1/1	1/1	1/1	0/0	0/0	1/1	1/1	0/0	1/1	0/0
2H	650904443	SCRI_RS_141500	A	G			AF=0.45	GT	1/1	1/1	1/1	1/1	1/1	1/1	1/1	0/0	1/1	1/1	1/1	1/1	0/0	0/0	0/0	0/0	0/0	0/0	1/1	0/0	0/0	0/0	1/1	1/1	1/1	1/1	1/1	0/0	1/1	1/1	1/1	1/1	0/0	1/1	1/1	0/0	0/0	0/0	1/1	1/1	1/1
2H	651374053	SCRI_RS_15119	A	G			AF=0.31	GT	1/1	1/1	1/1	1/1	1/1	1/1	1/1	1/1	1/1	0/0	0/0	0/0	0/0	1/1	1/1	1/1	1/1	0/0	1/1	1/1	1/1	0/0	1/1	1/1	1/1	1/1	1/1	0/0	1/1	1/1	1/1	1/1	0/0	1/1	1/1	1/1	0/0	1/1	1/1	1/1	0/0
2H	652049300	BOPA1_1283-332	A	C			AF=0.34	GT	1/1	0/0	0/0	0/0	0/0	1/1	1/1	1/1	1/1	1/1	0/0	1/1	1/1	0/0	0/0	0/0	1/1	0/0	1/1	0/0	1/1	0/0	0/0	0/0	0/0	1/1	1/1	0/0	0/0	0/0	0/0	0/0	0/0	0/0	0/0	0/0	0/0	0/0	0/0	1/1	0/0
2H	654251957	BOPA1_3450-692	A	G			AF=0.46	GT	1/1	1/1	1/1	1/1	1/1	0/0	1/1	1/1	1/1	0/0	0/0	0/0	0/0	0/0	0/0	0/0	1/1	0/0	1/1	0/0	0/0	0/0	0/0	1/1	1/1	1/1	1/1	0/0	1/1	1/1	1/1	1/1	0/0	1/1	1/1	0/0	0/0	0/0	1/1	0/0	0/0
2H	654362026	SCRI_RS_172136	A	G			AF=0.49	GT	0/0	0/0	0/0	0/0	0/0	1/1	1/1	1/1	0/0	0/0	1/1	1/1	1/1	1/1	0/0	1/1	1/1	1/1	1/1	1/1	1/1	1/1	0/0	0/0	0/0	1/1	1/1	1/1	0/0	0/0	0/0	0/0	0/0	0/0	0/0	1/1	0/0	1/1	0/0	0/0	0/0
2H	654656669	BOPA1_9910-427	A	G			AF=0.21	GT	1/1	0/0	1/1	1/1	1/1	1/1	0/0	0/0	0/0	1/1	0/0	0/0	1/1	1/1	1/1	1/1	1/1	1/1	1/1	0/0	1/1	0/0	1/1	1/1	1/1	1/1	1/1	1/1	1/1	1/1	1/1	1/1	1/1	1/1	1/1	1/1	1/1	1/1	1/1	1/1	1/1
2H	654672393	BOPA1_6419-1680	A	C			AF=0.25	GT	0/0	0/0	0/0	0/0	0/0	1/1	1/1	1/1	1/1	0/0	0/0	0/0	0/0	0/0	0/0	0/0	1/1	1/1	0/0	0/0	1/1	1/1	0/0	0/0	0/0	0/0	0/0	0/0	0/0	0/0	0/0	0/0	1/1	0/0	0/0	0/0	0/0	1/1	0/0	1/1	0/0
2H	657441129	BOPA1_1344-930	A	C			AF=0.39	GT	1/1	1/1	0/0	0/0	1/1	0/0	0/0	0/0	0/0	0/0	0/0	0/0	0/0	1/1	0/0	0/0	1/1	1/1	1/1	0/0	0/0	0/0	0/0	1/1	1/1	0/0	0/0	0/0	1/1	1/1	0/0	1/1	0/0	1/1	1/1	0/0	0/0	1/1	0/0	0/0	0/0
2H	657663471	SCRI_RS_142982	A	G			AF=0.4	GT	1/1	1/1	1/1	1/1	1/1	1/1	1/1	1/1	0/0	0/0	1/1	0/0	1/1	0/0	0/0	0/0	0/0	0/0	0/0	0/0	0/0	0/0	0/0	1/1	0/0	1/1	1/1	0/0	1/1	0/0	0/0	0/0	0/0	0/0	0/0	1/1	0/0	0/0	0/0	0/0	0/0
2H	657823972	SCRI_RS_139106	A	G			AF=0.11	GT	1/1	0/0	0/0	0/0	1/1	0/0	0/0	0/0	0/0	0/0	0/0	0/0	0/0	0/0	0/0	0/0	0/0	1/1	0/0	0/0	0/0	0/0	0/0	0/0	0/0	0/0	0/0	0/0	0/0	0/0	0/0	0/0	0/0	0/0	0/0	0/0	0/0	0/0	0/0	1/1	0/0
2H	659297320	SCRI_RS_186760	A	G			AF=0.31	GT	1/1	1/1	0/0	0/0	1/1	1/1	1/1	1/1	1/1	0/0	1/1	1/1	1/1	1/1	0/0	1/1	0/0	1/1	1/1	1/1	1/1	1/1	0/0	0/0	0/0	0/0	1/1	1/1	0/0	0/0	0/0	0/0	1/1	0/0	0/0	1/1	0/0	1/1	0/0	1/1	1/1
2H	661749700	SCRI_RS_123364	A	G			AF=0.43	GT	0/0	0/0	1/1	0/0	0/0	1/1	1/1	1/1	1/1	1/1	1/1	1/1	1/1	1/1	0/0	1/1	0/0	1/1	0/0	1/1	1/1	1/1	1/1	0/0	0/0	0/0	1/1	0/0	0/0	0/0	1/1	1/1	1/1	0/0	1/1	1/1	1/1	0/0	1/1	1/1	1/1
2H	663743482	SCRI_RS_138848	A	G			AF=0.27	GT	1/1	1/1	0/0	0/0	1/1	1/1	0/0	0/0	1/1	1/1	1/1	0/0	0/0	0/0	1/1	1/1	0/0	0/0	1/1	0/0	1/1	1/1	1/1	1/1	1/1	1/1	0/0	1/1	1/1	1/1	1/1	1/1	1/1	1/1	1/1	1/1	1/1	1/1	1/1	1/1	1/1
2H	663840351	SCRI_RS_150519	A	G			AF=0.29	GT	0/0	0/0	0/0	0/0	1/1	1/1	1/1	1/1	1/1	1/1	1/1	1/1	1/1	1/1	1/1	1/1	0/0	1/1	0/0	1/1	1/1	1/1	1/1	1/1	1/1	0/0	0/0	1/1	1/1	1/1	1/1	1/1	1/1	1/1	1/1	1/1	1/1	1/1	1/1	1/1	1/1
2H	665283729	BOPA2_12_20775	A	G			AF=0.07	GT	1/1	1/1	1/1	1/1	1/1	1/1	1/1	1/1	1/1	1/1	1/1	1/1	1/1	1/1	1/1	1/1	1/1	1/1	1/1	1/1	0/0	1/1	0/0	1/1	1/1	1/1	1/1	1/1	1/1	1/1	1/1	1/1	0/0	1/1	1/1	1/1	1/1	1/1	1/1	1/1	1/1
3H	981856	BOPA1_5029-1423	A	G			AF=0.17	GT	0/0	1/1	1/1	1/1	0/0	0/0	0/0	0/0	0/0	0/0	0/0	0/0	0/0	0/0	0/0	0/0	1/1	0/0	0/0	0/0	0/0	0/0	0/0	1/1	1/1	0/0	0/0	0/0	1/1	1/1	1/1	1/1	0/0	1/1	1/1	0/0	0/0	0/0	1/1	0/0	0/0
3H	2352154	BOPA1_4715-810	A	G			AF=0.31	GT	0/0	0/0	0/0	0/0	0/0	1/1	0/0	0/0	0/0	1/1	0/0	0/0	1/1	0/0	0/0	0/0	0/0	0/0	1/1	1/1	0/0	1/1	0/0	0/0	0/0	1/1	0/0	0/0	0/0	0/0	0/0	0/0	1/1	0/0	0/0	1/1	0/0	0/0	0/0	0/0	0/0
3H	5985609	BOPA1_918-480	A	G			AF=0.43	GT	0/0	0/0	0/0	0/0	0/0	1/1	0/0	1/1	0/0	1/1	1/1	1/1	1/1	1/1	1/1	1/1	1/1	0/0	0/0	1/1	1/1	1/1	1/1	0/0	0/0	1/1	1/1	1/1	0/0	0/0	0/0	0/0	1/1	0/0	1/1	1/1	0/0	1/1	1/1	1/1	0/0
3H	7848403	SCRI_RS_154670	A	C			AF=0.17	GT	0/0	0/0	0/0	0/0	0/0	0/0	0/0	0/0	0/0	0/0	1/1	1/1	1/1	0/0	0/0	0/0	0/0	1/1	0/0	0/0	0/0	1/1	0/0	0/0	0/0	0/0	0/0	0/0	0/0	0/0	0/0	0/0	0/0	0/0	0/0	0/0	1/1	0/0	0/0	0/0	1/1
3H	9182448	BOPA1_3646-1984	A	G			AF=0.36	GT	0/0	0/0	0/0	0/0	0/0	1/1	0/0	1/1	1/1	0/0	1/1	1/1	1/1	0/0	1/1	0/0	0/0	1/1	0/0	1/1	1/1	1/1	1/1	0/0	0/0	0/0	0/0	0/0	0/0	0/0	0/0	0/0	1/1	0/0	0/0	1/1	0/0	0/0	0/0	1/1	0/0
3H	21691840	SCRI_RS_121895	A	G			AF=0.39	GT	1/1	1/1	1/1	0/0	1/1	0/0	1/1	1/1	0/0	0/0	0/0	0/0	0/0	0/0	0/0	1/1	1/1	0/0	1/1	1/1	1/1	1/1	0/0	0/0	1/1	1/1	0/0	0/0	1/1	0/0	0/0	0/0	1/1	0/0	1/1	0/0	1/1	1/1	0/0	1/1	0/0
3H	22666468	BOPA1_3688-1291	A	G			AF=0.18	GT	1/1	1/1	1/1	1/1	1/1	1/1	0/0	1/1	1/1	1/1	0/0	1/1	1/1	1/1	1/1	1/1	0/0	1/1	1/1	1/1	0/0	1/1	1/1	1/1	1/1	0/0	1/1	1/1	1/1	1/1	1/1	1/1	1/1	1/1	1/1	1/1	0/0	1/1	1/1	1/1	1/1
3H	23348307	BOPA1_1074-992	A	G			AF=0.16	GT	1/1	1/1	0/0	0/0	0/0	0/0	0/0	0/0	0/0	0/0	0/0	0/0	0/0	0/0	0/0	0/0	0/0	0/0	1/1	0/0	0/0	0/0	0/0	0/0	0/0	0/0	0/0	0/0	0/0	0/0	0/0	0/0	0/0	0/0	0/0	0/0	0/0	0/0	0/0	0/0	0/0
3H	25505425	SCRI_RS_230486	A	G			AF=0.05	GT	1/1	1/1	1/1	1/1	1/1	1/1	0/0	1/1	1/1	1/1	0/0	0/0	1/1	1/1	1/1	1/1	0/0	1/1	1/1	1/1	1/1	1/1	1/1	1/1	1/1	1/1	1/1	1/1	1/1	1/1	1/1	1/1	1/1	1/1	1/1	1/1	1/1	1/1	1/1	1/1	1/1
3H	25816838	SCRI_RS_103614	A	G			AF=0.36	GT	1/1	1/1	0/0	1/1	1/1	0/0	0/0	0/0	0/0	0/0	0/0	0/0	0/0	0/0	0/0	0/0	1/1	1/1	1/1	1/1	0/0	0/0	0/0	1/1	1/1	0/0	0/0	0/0	1/1	1/1	1/1	1/1	0/0	1/1	1/1	0/0	0/0	0/0	1/1	0/0	0/0
3H	29863570	SCRI_RS_175314	A	G			AF=0.3	GT	0/0	0/0	0/0	0/0	0/0	1/1	0/0	1/1	1/1	0/0	0/0	0/0	0/0	1/1	0/0	0/0	0/0	0/0	0/0	0/0	1/1	1/1	1/1	0/0	0/0	0/0	0/0	0/0	0/0	0/0	0/0	0/0	1/1	0/0	0/0	1/1	0/0	1/1	0/0	0/0	1/1
3H	29874582	SCRI_RS_135333	C	G			AF=0.2	GT	0/0	0/0	0/0	0/0	0/0	0/0	0/0	0/0	0/0	0/0	0/0	0/0	0/0	0/0	0/0	0/0	0/0	0/0	1/1	1/1	0/0	0/0	0/0	1/1	1/1	1/1	0/0	0/0	1/1	1/1	1/1	1/1	0/0	1/1	1/1	0/0	0/0	0/0	1/1	0/0	0/0
3H	30155073	SCRI_RS_174979	A	G			AF=0.47	GT	1/1	0/0	1/1	1/1	1/1	0/0	0/0	1/1	0/0	0/0	1/1	0/0	0/0	0/0	0/0	0/0	1/1	0/0	1/1	1/1	0/0	0/0	0/0	0/0	0/0	1/1	1/1	0/0	1/1	0/0	0/0	0/0	0/0	0/0	1/1	0/0	0/0	0/0	1/1	0/0	0/0
3H	31541056	SCRI_RS_115045	A	G			AF=0.06	GT	1/1	0/0	0/0	0/0	1/1	0/0	0/0	0/0	0/0	0/0	0/0	0/0	0/0	0/0	0/0	0/0	1/1	0/0	0/0	0/0	0/0	0/0	0/0	0/0	0/0	0/0	0/0	0/0	0/0	0/0	0/0	0/0	0/0	0/0	0/0	0/0	0/0	0/0	0/0	0/0	0/0
3H	32336042	SCRI_RS_237761	A	G			AF=0.22	GT	1/1	1/1	1/1	1/1	1/1	1/1	1/1	1/1	1/1	1/1	1/1	1/1	1/1	1/1	0/0	1/1	1/1	0/0	1/1	0/0	1/1	1/1	0/0	1/1	1/1	1/1	1/1	0/0	1/1	1/1	1/1	1/1	1/1	1/1	1/1	1/1	0/0	1/1	1/1	0/0	0/0
3H	32369912	SCRI_RS_211943	C	G			AF=0.28	GT	0/0	1/1	1/1	0/0	1/1	0/0	0/0	0/0	0/0	0/0	0/0	0/0	0/0	0/0	0/0	0/0	1/1	0/0	0/0	0/0	0/0	0/0	0/0	1/1	1/1	1/1	0/0	0/0	1/1	1/1	1/1	1/1	0/0	1/1	1/1	0/0	0/0	0/0	1/1	0/0	0/0
3H	38483411	SCRI_RS_146425	A	G			AF=0.4	GT	1/1	0/0	1/1	0/0	0/0	0/0	0/0	1/1	0/0	0/0	1/1	0/0	0/0	0/0	1/1	0/0	1/1	1/1	1/1	0/0	0/0	0/0	0/0	0/0	0/0	0/0	1/1	0/0	0/0	0/0	0/0	0/0	0/0	0/0	0/0	1/1	0/0	1/1	0/0	0/0	0/0
3H	43290044	SCRI_RS_151254	A	G			AF=0.22	GT	0/0	0/0	1/1	1/1	0/0	1/1	1/1	1/1	1/1	1/1	1/1	1/1	1/1	1/1	1/1	1/1	1/1	1/1	0/0	1/1	1/1	1/1	1/1	0/0	0/0	0/0	0/0	1/1	0/0	0/0	0/0	0/0	1/1	0/0	1/1	1/1	1/1	1/1	0/0	1/1	1/1
3H	54018687	BOPA1_6460-355	A	G			AF=0.44	GT	0/0	0/0	0/0	0/0	0/0	1/1	0/0	0/0	0/0	1/1	1/1	0/0	1/1	0/0	0/0	1/1	0/0	1/1	0/0	1/1	0/0	0/0	1/1	1/1	1/1	0/0	0/0	1/1	1/1	1/1	1/1	1/1	1/1	1/1	0/0	0/0	1/1	0/0	1/1	0/0	1/1
3H	140068470	SCRI_RS_175073	A	C			AF=0.34	GT	0/0	0/0	0/0	1/1	1/1	0/0	0/0	1/1	0/0	0/0	0/0	0/0	1/1	1/1	0/0	0/0	0/0	0/0	0/0	0/0	0/0	0/0	0/0	1/1	1/1	0/0	1/1	1/1	1/1	1/1	1/1	1/1	1/1	1/1	1/1	1/1	1/1	0/0	1/1	0/0	0/0
3H	140254952	BOPA1_6491-295	A	G			AF=0.12	GT	1/1	1/1	1/1	1/1	1/1	1/1	1/1	1/1	1/1	1/1	1/1	1/1	1/1	1/1	1/1	0/0	1/1	1/1	1/1	1/1	1/1	1/1	1/1	1/1	1/1	1/1	1/1	0/0	1/1	1/1	1/1	1/1	1/1	1/1	1/1	1/1	0/0	1/1	1/1	1/1	1/1
3H	257072507	SCRI_RS_194233	A	G			AF=0.48	GT	0/0	0/0	1/1	0/0	0/0	0/0	0/0	1/1	0/0	0/0	0/0	0/0	0/0	1/1	0/0	1/1	0/0	0/0	0/0	1/1	1/1	1/1	1/1	0/0	1/1	0/0	0/0	1/1	1/1	0/0	0/0	0/0	1/1	0/0	0/0	0/0	1/1	1/1	0/0	0/0	1/1
3H	307741399	SCRI_RS_239403	A	C			AF=0.24	GT	1/1	1/1	1/1	1/1	1/1	1/1	1/1	1/1	1/1	1/1	1/1	1/1	1/1	1/1	1/1	0/0	0/0	0/0	1/1	1/1	0/0	0/0	1/1	1/1	1/1	1/1	1/1	1/1	1/1	1/1	1/1	1/1	1/1	1/1	1/1	1/1	1/1	1/1	1/1	1/1	0/0
3H	309731979	BOPA1_4707-421	A	G			AF=0.28	GT	0/0	1/1	0/0	1/1	0/0	0/0	0/0	0/0	1/1	1/1	0/0	1/1	1/1	1/1	1/1	1/1	1/1	1/1	1/1	0/0	1/1	1/1	1/1	0/0	0/0	0/0	1/1	1/1	0/0	0/0	1/1	0/0	1/1	0/0	0/0	1/1	0/0	1/1	0/0	1/1	1/1
3H	320815051	SCRI_RS_107178	A	G			AF=0.36	GT	0/0	0/0	0/0	0/0	0/0	1/1	1/1	1/1	1/1	1/1	1/1	1/1	1/1	1/1	1/1	1/1	0/0	1/1	0/0	0/0	1/1	1/1	1/1	0/0	0/0	1/1	0/0	1/1	0/0	0/0	0/0	0/0	1/1	0/0	0/0	1/1	1/1	1/1	0/0	1/1	1/1
3H	329766112	SCRI_RS_9327	C	G			AF=0.26	GT	0/0	1/1	0/0	1/1	0/0	0/0	0/0	0/0	0/0	0/0	0/0	1/1	0/0	0/0	0/0	0/0	1/1	0/0	0/0	0/0	1/1	0/0	0/0	1/1	1/1	0/0	1/1	0/0	1/1	1/1	1/1	1/1	0/0	1/1	1/1	0/0	0/0	0/0	1/1	0/0	0/0
3H	349748089	SCRI_RS_157545	A	C			AF=0.1	GT	0/0	0/0	0/0	0/0	0/0	0/0	0/0	0/0	0/0	0/0	0/0	0/0	0/0	0/0	0/0	0/0	0/0	1/1	0/0	0/0	0/0	0/0	0/0	0/0	0/0	0/0	0/0	0/0	0/0	0/0	0/0	0/0	0/0	0/0	0/0	0/0	0/0	0/0	0/0	0/0	0/0
3H	359982284	SCRI_RS_182609	A	G			AF=0.41	GT	1/1	1/1	1/1	1/1	1/1	0/0	1/1	1/1	1/1	0/0	1/1	1/1	1/1	1/1	0/0	0/0	1/1	1/1	1/1	1/1	0/0	0/0	1/1	0/0	0/0	0/0	1/1	0/0	0/0	0/0	0/0	0/0	1/1	0/0	1/1	1/1	1/1	0/0	0/0	0/0	1/1
3H	359985257	BOPA1_12007-70	A	G			AF=0.16	GT	1/1	1/1	1/1	1/1	1/1	1/1	1/1	1/1	1/1	0/0	0/0	0/0	1/1	1/1	1/1	1/1	1/1	1/1	1/1	0/0	0/0	0/0	1/1	1/1	1/1	1/1	1/1	1/1	1/1	1/1	1/1	1/1	0/0	1/1	1/1	1/1	1/1	1/1	1/1	1/1	1/1
3H	395974715	BOPA1_2934-1076	A	C			AF=0.18	GT	1/1	1/1	1/1	1/1	1/1	0/0	1/1	0/0	0/0	0/0	0/0	0/0	0/0	1/1	1/1	1/1	1/1	1/1	1/1	1/1	1/1	1/1	1/1	1/1	1/1	1/1	1/1	1/1	1/1	1/1	1/1	1/1	1/1	1/1	0/0	1/1	1/1	1/1	1/1	1/1	0/0
3H	407752909	BOPA1_2067-775	A	G			AF=0.37	GT	1/1	1/1	1/1	1/1	1/1	1/1	1/1	1/1	1/1	1/1	1/1	1/1	1/1	0/0	0/0	0/0	1/1	0/0	1/1	0/0	0/0	1/1	1/1	1/1	1/1	1/1	1/1	0/0	1/1	1/1	1/1	1/1	0/0	1/1	1/1	0/0	0/0	0/0	1/1	1/1	0/0
3H	435394599	BOPA1_4453-422	A	G			AF=0.41	GT	1/1	0/0	1/1	1/1	1/1	1/1	0/0	0/0	0/0	1/1	0/0	0/0	0/0	0/0	1/1	0/0	0/0	0/0	0/0	0/0	0/0	1/1	0/0	0/0	1/1	0/0	1/1	0/0	1/1	0/0	1/1	0/0	1/1	1/1	1/1	1/1	1/1	1/1	0/0	0/0	0/0
3H	452127903	SCRI_RS_124607	C	G			AF=0.14	GT	0/0	1/1	0/0	0/0	0/0	0/0	0/0	1/1	0/0	1/1	0/0	0/0	0/0	0/0	1/1	0/0	1/1	0/0	1/1	1/1	0/0	0/0	0/0	0/0	0/0	0/0	0/0	0/0	0/0	0/0	0/0	0/0	0/0	0/0	0/0	0/0	0/0	0/0	0/0	0/0	0/0
3H	454064486	SCRI_RS_151680	A	G			AF=0.4	GT	1/1	0/0	0/0	0/0	1/1	1/1	0/0	0/0	0/0	0/0	1/1	1/1	0/0	1/1	0/0	0/0	0/0	1/1	0/0	0/0	1/1	1/1	0/0	0/0	0/0	0/0	1/1	1/1	0/0	0/0	0/0	0/0	1/1	0/0	0/0	0/0	1/1	1/1	1/1	1/1	1/1
3H	459666258	BOPA1_6364-645	A	G			AF=0.14	GT	1/1	1/1	0/0	1/1	0/0	1/1	1/1	1/1	1/1	1/1	1/1	0/0	1/1	1/1	1/1	1/1	1/1	1/1	0/0	1/1	1/1	1/1	1/1	1/1	1/1	1/1	1/1	1/1	1/1	1/1	1/1	1/1	1/1	1/1	1/1	1/1	1/1	1/1	1/1	1/1	1/1
3H	462048525	SCRI_RS_142939	A	G			AF=0.15	GT	0/0	1/1	0/0	0/0	0/0	0/0	0/0	0/0	1/1	0/0	0/0	0/0	0/0	0/0	1/1	0/0	0/0	0/0	1/1	0/0	0/0	0/0	0/0	0/0	0/0	0/0	0/0	0/0	0/0	0/0	0/0	0/0	0/0	0/0	0/0	0/0	0/0	0/0	0/0	0/0	0/0
3H	466861793	SCRI_RS_107261	A	C			AF=0.22	GT	0/0	0/0	0/0	0/0	0/0	0/0	0/0	0/0	0/0	0/0	0/0	0/0	0/0	0/0	1/1	0/0	0/0	0/0	1/1	0/0	0/0	0/0	0/0	1/1	1/1	0/0	0/0	0/0	1/1	1/1	1/1	1/1	0/0	1/1	1/1	0/0	0/0	0/0	0/0	0/0	0/0
3H	479515012	BOPA1_5960-1302	C	G			AF=0.11	GT	1/1	1/1	1/1	1/1	0/0	1/1	1/1	1/1	1/1	1/1	1/1	1/1	1/1	1/1	1/1	1/1	1/1	1/1	1/1	1/1	1/1	1/1	1/1	1/1	1/1	1/1	1/1	1/1	1/1	1/1	1/1	1/1	1/1	1/1	1/1	1/1	1/1	1/1	0/0	1/1	1/1
3H	481178176	SCRI_RS_1398	A	G			AF=0.33	GT	0/0	0/0	0/0	0/0	0/0	1/1	1/1	1/1	1/1	1/1	1/1	1/1	1/1	0/0	1/1	1/1	0/0	0/0	0/0	1/1	1/1	1/1	1/1	1/1	1/1	1/1	1/1	1/1	1/1	1/1	1/1	1/1	1/1	1/1	1/1	1/1	0/0	1/1	0/0	1/1	1/1
3H	483109890	SCRI_RS_182061	A	C			AF=0.5	GT	1/1	1/1	1/1	1/1	1/1	0/0	0/0	0/0	0/0	0/0	1/1	0/0	0/0	1/1	1/1	0/0	0/0	0/0	1/1	1/1	1/1	0/0	1/1	1/1	0/0	0/0	1/1	0/0	0/0	0/0	1/1	1/1	0/0	0/0	0/0	0/0	0/0	0/0	0/0	0/0	0/0
3H	484806993	BOPA1_4149-219	C	G			AF=0.39	GT	1/1	1/1	0/0	1/1	1/1	1/1	0/0	0/0	0/0	0/0	0/0	0/0	0/0	1/1	0/0	1/1	0/0	0/0	1/1	1/1	0/0	1/1	0/0	1/1	1/1	1/1	0/0	1/1	1/1	1/1	1/1	1/1	0/0	1/1	1/1	0/0	0/0	1/1	1/1	0/0	1/1
3H	487364984	BOPA1_2677-501	A	G			AF=0.4	GT	0/0	0/0	1/1	0/0	0/0	1/1	1/1	0/0	0/0	0/0	0/0	0/0	0/0	1/1	0/0	0/0	0/0	0/0	1/1	0/0	1/1	1/1	1/1	0/0	0/0	0/0	0/0	1/1	0/0	0/0	0/0	0/0	1/1	0/0	0/0	1/1	1/1	1/1	0/0	1/1	0/0
3H	492174328	BOPA1_4618-1559	C	G			AF=0.21	GT	1/1	0/0	0/0	1/1	1/1	0/0	0/0	0/0	0/0	0/0	0/0	0/0	0/0	0/0	0/0	0/0	1/1	0/0	1/1	0/0	0/0	0/0	0/0	0/0	0/0	1/1	0/0	0/0	1/1	0/0	0/0	0/0	0/0	0/0	0/0	0/0	0/0	0/0	0/0	0/0	0/0
3H	493012238	BOPA1_4150-398	A	G			AF=0.35	GT	0/0	1/1	1/1	0/0	1/1	1/1	0/0	1/1	1/1	1/1	1/1	1/1	1/1	1/1	1/1	1/1	0/0	0/0	1/1	1/1	1/1	0/0	1/1	1/1	1/1	0/0	1/1	0/0	0/0	1/1	1/1	1/1	0/0	1/1	1/1	1/1	1/1	0/0	1/1	0/0	1/1
3H	496982228	SCRI_RS_211003	A	G			AF=0.18	GT	0/0	0/0	0/0	0/0	0/0	1/1	1/1	1/1	1/1	1/1	1/1	1/1	0/0	0/0	0/0	0/0	0/0	0/0	0/0	0/0	0/0	0/0	0/0	0/0	0/0	0/0	0/0	0/0	0/0	0/0	0/0	0/0	0/0	0/0	0/0	0/0	0/0	0/0	0/0	1/1	0/0
3H	497611969	SCRI_RS_190529	C	G			AF=0.06	GT	0/0	0/0	0/0	0/0	0/0	0/0	0/0	0/0	0/0	0/0	0/0	0/0	0/0	0/0	1/1	0/0	0/0	0/0	0/0	0/0	0/0	0/0	0/0	0/0	0/0	0/0	1/1	0/0	0/0	0/0	0/0	0/0	0/0	0/0	0/0	0/0	0/0	0/0	0/0	0/0	0/0
3H	499536848	SCRI_RS_122796	A	G			AF=0.42	GT	1/1	0/0	0/0	0/0	0/0	0/0	1/1	1/1	1/1	1/1	1/1	0/0	0/0	0/0	1/1	1/1	1/1	0/0	1/1	1/1	1/1	0/0	0/0	0/0	0/0	0/0	0/0	0/0	0/0	0/0	0/0	0/0	0/0	0/0	0/0	0/0	0/0	0/0	0/0	1/1	1/1
3H	499542211	SCRI_RS_200011	A	G			AF=0.18	GT	1/1	1/1	1/1	1/1	1/1	1/1	1/1	1/1	1/1	0/0	0/0	1/1	0/0	1/1	0/0	0/0	1/1	0/0	1/1	1/1	1/1	1/1	1/1	1/1	1/1	1/1	1/1	0/0	1/1	1/1	1/1	1/1	1/1	1/1	1/1	1/1	1/1	1/1	1/1	0/0	0/0
3H	510342595	SCRI_RS_233246	A	G			AF=0.14	GT	1/1	1/1	1/1	1/1	1/1	0/0	0/0	1/1	1/1	1/1	1/1	0/0	0/0	1/1	1/1	1/1	1/1	1/1	1/1	1/1	0/0	1/1	0/0	1/1	1/1	1/1	0/0	1/1	1/1	1/1	1/1	1/1	1/1	1/1	1/1	0/0	1/1	1/1	1/1	0/0	1/1
3H	519406454	BOPA1_42-512	A	G			AF=0.22	GT	1/1	1/1	1/1	1/1	1/1	0/0	1/1	1/1	0/0	0/0	1/1	1/1	0/0	1/1	0/0	0/0	1/1	0/0	1/1	1/1	1/1	1/1	1/1	1/1	1/1	1/1	1/1	1/1	1/1	1/1	1/1	1/1	1/1	1/1	1/1	0/0	1/1	1/1	1/1	1/1	1/1
3H	519926695	BOPA1_3266-570	A	G			AF=0.37	GT	1/1	1/1	1/1	1/1	1/1	1/1	1/1	1/1	1/1	1/1	1/1	1/1	1/1	0/0	1/1	1/1	0/0	0/0	1/1	1/1	1/1	1/1	1/1	1/1	1/1	0/0	1/1	0/0	1/1	1/1	1/1	1/1	0/0	1/1	1/1	0/0	1/1	1/1	1/1	1/1	0/0
3H	525422262	SCRI_RS_116760	A	G			AF=0.09	GT	0/0	1/1	1/1	1/1	0/0	1/1	0/0	1/1	1/1	1/1	0/0	1/1	1/1	1/1	1/1	1/1	1/1	1/1	0/0	0/0	1/1	1/1	1/1	1/1	1/1	1/1	0/0	1/1	1/1	1/1	1/1	1/1	1/1	1/1	1/1	1/1	1/1	1/1	1/1	1/1	1/1
3H	526608914	SCRI_RS_156111	A	G			AF=0.07	GT	1/1	1/1	1/1	1/1	1/1	0/0	1/1	1/1	1/1	1/1	1/1	1/1	1/1	1/1	1/1	1/1	1/1	1/1	1/1	1/1	1/1	1/1	1/1	1/1	1/1	1/1	1/1	1/1	1/1	1/1	1/1	1/1	1/1	1/1	1/1	1/1	1/1	1/1	1/1	1/1	1/1
3H	528276790	BOPA1_963-386	C	G			AF=0.06	GT	1/1	0/0	0/0	0/0	1/1	1/1	0/0	1/1	0/0	1/1	1/1	1/1	0/0	0/0	0/0	0/0	0/0	0/0	0/0	0/0	0/0	0/0	0/0	0/0	0/0	0/0	0/0	0/0	0/0	0/0	0/0	0/0	0/0	0/0	0/0	0/0	0/0	0/0	0/0	0/0	0/0
3H	532568103	SCRI_RS_1509	A	G			AF=0.15	GT	1/1	1/1	1/1	1/1	1/1	1/1	1/1	1/1	1/1	1/1	1/1	1/1	1/1	1/1	1/1	1/1	1/1	1/1	1/1	1/1	1/1	1/1	1/1	0/0	0/0	0/0	1/1	1/1	0/0	0/0	0/0	0/0	1/1	0/0	0/0	1/1	1/1	1/1	0/0	1/1	1/1
3H	535503430	BOPA1_9683-140	A	G			AF=0.35	GT	1/1	1/1	1/1	1/1	1/1	1/1	1/1	1/1	0/0	1/1	1/1	0/0	0/0	0/0	1/1	1/1	1/1	1/1	1/1	1/1	0/0	0/0	1/1	1/1	1/1	1/1	1/1	0/0	1/1	1/1	1/1	1/1	0/0	1/1	1/1	0/0	0/0	0/0	1/1	0/0	1/1
3H	543052586	SCRI_RS_162929	A	G			AF=0.46	GT	1/1	1/1	1/1	1/1	1/1	0/0	0/0	1/1	1/1	0/0	0/0	0/0	0/0	1/1	0/0	0/0	1/1	1/1	0/0	1/1	1/1	0/0	0/0	1/1	0/0	1/1	1/1	0/0	0/0	1/1	1/1	1/1	1/1	0/0	0/0	0/0	0/0	0/0	1/1	0/0	0/0
3H	543224248	JHI-Hv50k-2016-200315	A	G			AF=0.21	GT	0/0	0/0	0/0	0/0	0/0	0/0	0/0	0/0	0/0	1/1	0/0	0/0	1/1	0/0	0/0	0/0	0/0	1/1	0/0	0/0	0/0	1/1	0/0	0/0	0/0	0/0	0/0	1/1	0/0	0/0	0/0	0/0	1/1	0/0	0/0	0/0	1/1	0/0	0/0	0/0	0/0
3H	545759715	SCRI_RS_130795	A	G			AF=0.31	GT	1/1	1/1	1/1	1/1	1/1	0/0	1/1	0/0	1/1	1/1	1/1	1/1	0/0	0/0	1/1	1/1	1/1	1/1	1/1	1/1	1/1	1/1	0/0	1/1	1/1	1/1	1/1	0/0	1/1	1/1	1/1	1/1	1/1	1/1	1/1	0/0	1/1	0/0	1/1	1/1	0/0
3H	551666516	BOPA2_12_30423	A	C			AF=0.36	GT	1/1	1/1	1/1	1/1	1/1	1/1	0/0	0/0	0/0	0/0	1/1	0/0	1/1	1/1	0/0	0/0	1/1	1/1	1/1	1/1	1/1	0/0	0/0	1/1	1/1	0/0	1/1	1/1	1/1	1/1	1/1	1/1	0/0	1/1	1/1	1/1	0/0	1/1	1/1	0/0	1/1
3H	553225034	SCRI_RS_153519	A	G			AF=0.26	GT	0/0	0/0	0/0	0/0	0/0	0/0	0/0	0/0	0/0	1/1	0/0	0/0	1/1	0/0	1/1	0/0	0/0	0/0	1/1	0/0	0/0	1/1	1/1	0/0	0/0	1/1	0/0	0/0	0/0	0/0	0/0	0/0	0/0	0/0	0/0	1/1	1/1	0/0	0/0	0/0	0/0
3H	553970676	SCRI_RS_231027	A	C			AF=0.11	GT	1/1	1/1	1/1	1/1	1/1	1/1	1/1	1/1	1/1	1/1	1/1	1/1	1/1	1/1	1/1	0/0	1/1	1/1	1/1	1/1	1/1	1/1	1/1	1/1	1/1	1/1	1/1	0/0	1/1	1/1	1/1	1/1	1/1	1/1	1/1	1/1	0/0	1/1	1/1	1/1	1/1
3H	553986286	BOPA1_3315-749	A	G			AF=0.41	GT	1/1	1/1	1/1	1/1	1/1	1/1	0/0	1/1	1/1	0/0	1/1	1/1	0/0	0/0	1/1	0/0	0/0	0/0	1/1	0/0	0/0	0/0	0/0	0/0	0/0	1/1	1/1	0/0	1/1	0/0	0/0	1/1	0/0	0/0	1/1	0/0	1/1	1/1	0/0	0/0	0/0
3H	558040256	SCRI_RS_193132	A	C			AF=0.31	GT	1/1	1/1	1/1	1/1	1/1	0/0	0/0	0/0	0/0	1/1	1/1	0/0	1/1	0/0	1/1	0/0	1/1	1/1	1/1	0/0	0/0	1/1	1/1	1/1	1/1	1/1	1/1	0/0	1/1	1/1	1/1	1/1	1/1	1/1	1/1	0/0	1/1	0/0	1/1	1/1	1/1
3H	558043202	SCRI_RS_151711	C	G			AF=0.18	GT	1/1	1/1	0/0	0/0	1/1	1/1	1/1	1/1	1/1	1/1	1/1	1/1	1/1	1/1	1/1	1/1	0/0	1/1	1/1	1/1	1/1	1/1	1/1	1/1	1/1	0/0	1/1	1/1	1/1	1/1	1/1	1/1	1/1	1/1	1/1	1/1	1/1	1/1	0/0	1/1	1/1
3H	561156445	BOPA1_9282-205	A	G			AF=0.17	GT	0/0	1/1	1/1	1/1	0/0	1/1	1/1	1/1	1/1	1/1	1/1	0/0	1/1	1/1	1/1	1/1	0/0	1/1	1/1	1/1	1/1	1/1	1/1	1/1	1/1	1/1	1/1	1/1	1/1	1/1	1/1	1/1	1/1	1/1	1/1	1/1	1/1	1/1	1/1	1/1	1/1
3H	562966902	BOPA1_5260-462	A	G			AF=0.28	GT	1/1	1/1	1/1	1/1	1/1	1/1	1/1	0/0	0/0	0/0	0/0	0/0	0/0	1/1	0/0	0/0	1/1	0/0	0/0	1/1	0/0	0/0	0/0	0/0	0/0	0/0	0/0	0/0	0/0	0/0	0/0	0/0	1/1	0/0	0/0	0/0	0/0	1/1	0/0	0/0	0/0
3H	569310064	BOPA2_12_31315	A	G			AF=0.35	GT	0/0	1/1	0/0	1/1	1/1	1/1	1/1	1/1	0/0	1/1	1/1	1/1	0/0	1/1	0/0	1/1	0/0	0/0	1/1	1/1	0/0	1/1	1/1	1/1	1/1	1/1	1/1	1/1	1/1	1/1	1/1	1/1	0/0	1/1	1/1	0/0	1/1	1/1	1/1	0/0	1/1
3H	575812172	BOPA1_3340-1042	A	G			AF=0.2	GT	1/1	1/1	1/1	1/1	1/1	1/1	0/0	0/0	1/1	1/1	0/0	0/0	1/1	1/1	1/1	1/1	1/1	1/1	0/0	0/0	1/1	1/1	1/1	0/0	0/0	1/1	1/1	1/1	0/0	0/0	0/0	0/0	1/1	1/1	1/1	1/1	1/1	1/1	1/1	1/1	1/1
3H	579345743	BOPA1_2847-485	A	C			AF=0.45	GT	0/0	0/0	1/1	1/1	1/1	1/1	1/1	0/0	0/0	1/1	0/0	1/1	0/0	1/1	1/1	0/0	0/0	1/1	1/1	1/1	0/0	0/0	0/0	1/1	1/1	1/1	1/1	0/0	1/1	1/1	1/1	1/1	0/0	1/1	1/1	0/0	0/0	1/1	1/1	1/1	1/1
3H	580627088	SCRI_RS_151733	A	C			AF=0.3	GT	0/0	1/1	1/1	1/1	0/0	1/1	0/0	1/1	1/1	1/1	1/1	1/1	1/1	1/1	0/0	1/1	0/0	1/1	1/1	1/1	1/1	1/1	1/1	1/1	1/1	1/1	1/1	1/1	1/1	1/1	1/1	1/1	1/1	1/1	1/1	1/1	1/1	0/0	1/1	0/0	0/0
3H	582756041	SCRI_RS_10016	A	G			AF=0.4	GT	1/1	0/0	0/0	0/0	1/1	1/1	1/1	0/0	0/0	1/1	1/1	1/1	1/1	1/1	1/1	1/1	0/0	1/1	1/1	1/1	1/1	1/1	1/1	0/0	0/0	0/0	0/0	1/1	0/0	0/0	0/0	0/0	1/1	0/0	0/0	1/1	1/1	1/1	0/0	1/1	1/1
3H	587211362	SCRI_RS_183550	A	G			AF=0.09	GT	1/1	0/0	0/0	0/0	1/1	0/0	0/0	0/0	0/0	0/0	0/0	0/0	0/0	0/0	0/0	0/0	0/0	0/0	0/0	0/0	0/0	0/0	0/0	1/1	1/1	0/0	0/0	0/0	1/1	1/1	1/1	1/1	0/0	1/1	1/1	0/0	0/0	0/0	0/0	0/0	0/0
3H	592850598	SCRI_RS_129737	A	C			AF=0.38	GT	1/1	1/1	0/0	0/0	1/1	1/1	1/1	1/1	1/1	0/0	1/1	1/1	0/0	0/0	0/0	0/0	1/1	1/1	1/1	0/0	0/0	0/0	0/0	1/1	1/1	1/1	0/0	1/1	1/1	1/1	1/1	1/1	0/0	1/1	1/1	0/0	1/1	0/0	0/0	1/1	1/1
3H	597296228	SCRI_RS_151868	A	C			AF=0.16	GT	1/1	1/1	1/1	1/1	0/0	1/1	1/1	1/1	1/1	1/1	1/1	1/1	1/1	1/1	1/1	1/1	1/1	1/1	1/1	1/1	1/1	1/1	1/1	0/0	0/0	1/1	0/0	1/1	0/0	0/0	0/0	0/0	1/1	0/0	0/0	1/1	1/1	1/1	0/0	1/1	1/1
3H	602988963	BOPA1_5840-659	A	C			AF=0.28	GT	1/1	1/1	0/0	0/0	1/1	0/0	0/0	1/1	1/1	1/1	1/1	1/1	0/0	0/0	0/0	0/0	1/1	0/0	0/0	0/0	1/1	0/0	1/1	1/1	1/1	0/0	0/0	0/0	1/1	1/1	0/0	1/1	1/1	1/1	1/1	0/0	0/0	0/0	0/0	0/0	0/0
3H	604195005	SCRI_RS_126369	A	G			AF=0.25	GT	0/0	0/0	1/1	0/0	0/0	0/0	1/1	0/0	1/1	0/0	0/0	1/1	0/0	0/0	0/0	0/0	1/1	0/0	0/0	0/0	0/0	0/0	0/0	1/1	1/1	0/0	0/0	0/0	1/1	1/1	1/1	1/1	0/0	0/0	1/1	0/0	0/0	0/0	0/0	0/0	0/0
3H	604596385	BOPA1_3682-556	A	G			AF=0.08	GT	1/1	1/1	1/1	1/1	1/1	1/1	1/1	1/1	1/1	0/0	1/1	1/1	1/1	1/1	1/1	1/1	1/1	1/1	1/1	0/0	1/1	1/1	1/1	0/0	0/0	1/1	1/1	1/1	0/0	0/0	0/0	0/0	1/1	0/0	0/0	1/1	1/1	1/1	0/0	1/1	1/1
3H	606668298	BOPA1_7169-713	C	G			AF=0.29	GT	1/1	1/1	1/1	1/1	1/1	1/1	0/0	1/1	1/1	0/0	1/1	1/1	1/1	1/1	0/0	0/0	1/1	1/1	1/1	1/1	1/1	0/0	0/0	1/1	1/1	0/0	1/1	1/1	1/1	1/1	1/1	1/1	0/0	1/1	1/1	1/1	0/0	1/1	1/1	1/1	1/1
3H	606705784	BOPA1_4737-368	A	T			AF=0.36	GT	1/1	0/0	1/1	1/1	1/1	1/1	1/1	1/1	1/1	1/1	1/1	0/0	0/0	1/1	1/1	1/1	0/0	1/1	0/0	1/1	0/0	1/1	1/1	0/0	0/0	1/1	1/1	1/1	0/0	0/0	0/0	0/0	0/0	0/0	0/0	1/1	0/0	1/1	0/0	0/0	1/1
3H	610211683	SCRI_RS_143594	A	G			AF=0.33	GT	0/0	0/0	0/0	1/1	0/0	1/1	1/1	1/1	1/1	1/1	0/0	1/1	1/1	1/1	1/1	1/1	0/0	0/0	0/0	0/0	1/1	1/1	1/1	0/0	0/0	1/1	0/0	1/1	0/0	0/0	0/0	0/0	1/1	0/0	0/0	1/1	1/1	1/1	0/0	1/1	1/1
3H	610525535	SCRI_RS_216865	A	G			AF=0.38	GT	0/0	0/0	0/0	0/0	0/0	1/1	1/1	1/1	1/1	1/1	1/1	1/1	1/1	1/1	1/1	1/1	1/1	1/1	0/0	1/1	0/0	0/0	1/1	1/1	1/1	1/1	1/1	1/1	1/1	1/1	1/1	1/1	1/1	1/1	0/0	0/0	1/1	1/1	1/1	1/1	1/1
3H	615576328	BOPA1_13494-110	A	G			AF=0.24	GT	0/0	0/0	0/0	0/0	0/0	1/1	0/0	0/0	0/0	1/1	0/0	0/0	0/0	0/0	0/0	0/0	1/1	0/0	1/1	1/1	0/0	1/1	0/0	0/0	0/0	0/0	0/0	1/1	0/0	0/0	0/0	0/0	0/0	0/0	0/0	0/0	1/1	1/1	0/0	0/0	0/0
3H	616942840	BOPA1_265-1229	C	G			AF=0.14	GT	1/1	1/1	0/0	1/1	1/1	1/1	1/1	1/1	0/0	1/1	0/0	1/1	0/0	1/1	1/1	1/1	1/1	1/1	1/1	1/1	1/1	1/1	1/1	1/1	1/1	1/1	0/0	1/1	1/1	1/1	1/1	1/1	0/0	1/1	1/1	1/1	1/1	1/1	1/1	1/1	1/1
3H	617807544	SCRI_RS_128375	A	G			AF=0.43	GT	0/0	0/0	0/0	0/0	0/0	1/1	1/1	1/1	1/1	1/1	1/1	0/0	1/1	1/1	1/1	1/1	0/0	1/1	0/0	1/1	1/1	1/1	1/1	0/0	0/0	1/1	0/0	1/1	0/0	0/0	0/0	0/0	1/1	0/0	0/0	1/1	1/1	1/1	0/0	1/1	1/1
4H	4287854	SCRI_RS_222283	A	G			AF=0.43	GT	1/1	0/0	0/0	0/0	1/1	1/1	1/1	1/1	1/1	1/1	1/1	1/1	1/1	1/1	1/1	1/1	1/1	1/1	0/0	0/0	0/0	0/0	1/1	0/0	0/0	0/0	0/0	1/1	0/0	0/0	0/0	0/0	1/1	0/0	0/0	1/1	1/1	1/1	0/0	1/1	1/1
4H	4319514	BOPA1_7385-763	A	G			AF=0.24	GT	0/0	0/0	0/0	0/0	0/0	0/0	0/0	0/0	0/0	0/0	0/0	1/1	0/0	0/0	0/0	1/1	1/1	0/0	0/0	0/0	0/0	1/1	0/0	0/0	0/0	0/0	1/1	0/0	1/1	0/0	1/1	0/0	0/0	0/0	0/0	0/0	1/1	0/0	1/1	0/0	0/0
4H	6376127	BOPA1_3551-2537	A	G			AF=0.19	GT	1/1	1/1	1/1	1/1	1/1	1/1	1/1	1/1	1/1	0/0	0/0	1/1	1/1	1/1	0/0	1/1	1/1	1/1	1/1	1/1	1/1	1/1	1/1	1/1	1/1	1/1	1/1	1/1	1/1	1/1	1/1	1/1	1/1	1/1	1/1	1/1	0/0	0/0	1/1	0/0	1/1
4H	9662550	SCRI_RS_190426	A	G			AF=0.42	GT	1/1	1/1	0/0	0/0	0/0	1/1	1/1	1/1	1/1	1/1	1/1	1/1	1/1	0/0	1/1	1/1	1/1	0/0	1/1	0/0	0/0	0/0	0/0	0/0	0/0	1/1	1/1	0/0	0/0	0/0	0/0	0/0	0/0	0/0	0/0	0/0	0/0	1/1	0/0	1/1	1/1
4H	9691051	BOPA1_1513-514	A	G			AF=0.26	GT	1/1	1/1	1/1	1/1	1/1	1/1	1/1	1/1	1/1	1/1	1/1	1/1	1/1	0/0	1/1	0/0	1/1	1/1	1/1	1/1	0/0	1/1	0/0	1/1	1/1	1/1	0/0	1/1	1/1	1/1	1/1	1/1	0/0	1/1	1/1	0/0	1/1	0/0	1/1	1/1	1/1
4H	11796908	SCRI_RS_154178	A	G			AF=0.3	GT	0/0	0/0	0/0	0/0	0/0	1/1	1/1	1/1	1/1	1/1	1/1	1/1	1/1	1/1	1/1	1/1	0/0	1/1	0/0	1/1	1/1	1/1	1/1	1/1	0/0	1/1	1/1	1/1	0/0	1/1	0/0	0/0	1/1	1/1	1/1	1/1	1/1	1/1	1/1	1/1	1/1
4H	16055651	BOPA1_3687-271	A	G			AF=0.11	GT	1/1	1/1	1/1	1/1	1/1	1/1	1/1	1/1	1/1	1/1	1/1	1/1	1/1	1/1	1/1	0/0	1/1	1/1	1/1	1/1	1/1	1/1	1/1	1/1	1/1	1/1	1/1	0/0	1/1	1/1	1/1	1/1	1/1	1/1	1/1	1/1	0/0	1/1	1/1	1/1	1/1
4H	16638361	BOPA1_2832-377	A	C			AF=0.17	GT	0/0	0/0	0/0	0/0	1/1	0/0	0/0	0/0	0/0	0/0	0/0	1/1	0/0	0/0	0/0	0/0	0/0	1/1	0/0	0/0	0/0	0/0	0/0	0/0	0/0	0/0	0/0	0/0	0/0	0/0	0/0	0/0	0/0	0/0	0/0	0/0	0/0	0/0	1/1	0/0	1/1
4H	17184076	SCRI_RS_7704	A	C			AF=0.1	GT	0/0	0/0	0/0	0/0	0/0	0/0	0/0	0/0	0/0	0/0	0/0	0/0	0/0	0/0	0/0	0/0	1/1	0/0	0/0	0/0	0/0	0/0	0/0	0/0	0/0	0/0	1/1	0/0	0/0	0/0	0/0	0/0	0/0	0/0	0/0	0/0	0/0	0/0	1/1	0/0	0/0
4H	17419463	BOPA1_12128-313	A	G			AF=0.3	GT	0/0	0/0	0/0	0/0	0/0	0/0	1/1	0/0	0/0	1/1	0/0	0/0	0/0	0/0	0/0	0/0	0/0	0/0	0/0	0/0	0/0	1/1	0/0	1/1	0/0	0/0	0/0	1/1	0/0	1/1	1/1	1/1	0/0	1/1	0/0	1/1	1/1	0/0	0/0	0/0	0/0
4H	17541156	BOPA1_4616-503	A	T			AF=0.19	GT	0/0	0/0	0/0	1/1	0/0	0/0	0/0	0/0	0/0	0/0	0/0	0/0	0/0	0/0	0/0	0/0	0/0	0/0	1/1	0/0	0/0	0/0	0/0	0/0	0/0	0/0	0/0	0/0	0/0	0/0	1/1	0/0	0/0	0/0	1/1	0/0	0/0	0/0	0/0	0/0	0/0
4H	18900263	BOPA1_8901-1446	A	G			AF=0.43	GT	1/1	1/1	1/1	1/1	1/1	0/0	0/0	0/0	0/0	0/0	0/0	0/0	0/0	0/0	0/0	0/0	1/1	1/1	1/1	1/1	1/1	0/0	0/0	1/1	1/1	1/1	0/0	0/0	1/1	1/1	1/1	1/1	1/1	1/1	1/1	0/0	1/1	0/0	1/1	1/1	1/1
4H	24111293	SCRI_RS_161528	A	G			AF=0.42	GT	1/1	0/0	0/0	0/0	0/0	1/1	1/1	1/1	1/1	1/1	0/0	0/0	1/1	1/1	1/1	1/1	0/0	0/0	1/1	0/0	1/1	1/1	1/1	0/0	0/0	1/1	0/0	1/1	0/0	0/0	0/0	0/0	1/1	0/0	0/0	1/1	0/0	0/0	0/0	1/1	1/1
4H	27056325	SCRI_RS_75805	C	G			AF=0.41	GT	1/1	1/1	1/1	1/1	1/1	1/1	1/1	0/0	0/0	0/0	0/0	0/0	1/1	1/1	0/0	0/0	1/1	1/1	1/1	1/1	0/0	0/0	0/0	0/0	0/0	0/0	0/0	0/0	0/0	0/0	0/0	0/0	1/1	0/0	0/0	0/0	1/1	1/1	0/0	0/0	0/0
4H	29367302	SCRI_RS_190764	C	G			AF=0.21	GT	0/0	0/0	0/0	0/0	0/0	1/1	0/0	0/0	0/0	1/1	1/1	0/0	1/1	0/0	0/0	0/0	0/0	1/1	0/0	0/0	1/1	0/0	0/0	0/0	0/0	0/0	0/0	0/0	0/0	0/0	0/0	0/0	0/0	0/0	0/0	0/0	0/0	1/1	0/0	0/0	0/0
4H	42968498	SCRI_RS_199711	C	G			AF=0.48	GT	1/1	1/1	1/1	1/1	1/1	0/0	0/0	0/0	1/1	0/0	1/1	0/0	0/0	0/0	0/0	1/1	1/1	1/1	1/1	1/1	1/1	1/1	0/0	1/1	1/1	1/1	1/1	0/0	0/0	0/0	0/0	0/0	0/0	0/0	0/0	0/0	0/0	0/0	1/1	0/0	0/0
4H	44700767	SCRI_RS_143091	A	G			AF=0.43	GT	1/1	1/1	1/1	1/1	1/1	1/1	0/0	0/0	0/0	0/0	0/0	0/0	1/1	0/0	1/1	0/0	0/0	0/0	1/1	0/0	0/0	1/1	0/0	1/1	1/1	0/0	1/1	0/0	1/1	1/1	1/1	1/1	0/0	1/1	1/1	1/1	1/1	0/0	1/1	1/1	0/0
4H	45020440	BOPA1_5475-1355	A	C			AF=0.33	GT	0/0	0/0	1/1	1/1	0/0	1/1	1/1	1/1	1/1	1/1	0/0	1/1	1/1	1/1	1/1	1/1	1/1	1/1	1/1	1/1	0/0	1/1	0/0	0/0	0/0	1/1	1/1	1/1	0/0	0/0	1/1	0/0	0/0	0/0	0/0	1/1	1/1	1/1	0/0	1/1	1/1
4H	45269094	SCRI_RS_123814	A	G			AF=0.32	GT	1/1	1/1	1/1	1/1	1/1	0/0	1/1	1/1	1/1	1/1	1/1	1/1	1/1	0/0	1/1	1/1	1/1	1/1	1/1	1/1	1/1	1/1	0/0	1/1	1/1	1/1	1/1	0/0	1/1	1/1	1/1	1/1	0/0	1/1	1/1	0/0	1/1	1/1	1/1	1/1	0/0
4H	45994454	SCRI_RS_193122	A	G			AF=0.26	GT	0/0	0/0	1/1	1/1	0/0	1/1	1/1	1/1	1/1	1/1	1/1	1/1	1/1	0/0	1/1	1/1	0/0	0/0	1/1	1/1	1/1	1/1	1/1	1/1	1/1	0/0	1/1	0/0	1/1	1/1	1/1	1/1	1/1	1/1	1/1	0/0	1/1	1/1	1/1	1/1	0/0
4H	47355902	SCRI_RS_110052	A	G			AF=0.35	GT	1/1	1/1	1/1	1/1	1/1	1/1	1/1	1/1	1/1	1/1	1/1	1/1	1/1	0/0	0/0	0/0	0/0	1/1	1/1	0/0	0/0	0/0	0/0	1/1	1/1	1/1	1/1	0/0	1/1	1/1	1/1	1/1	1/1	1/1	1/1	0/0	0/0	0/0	1/1	1/1	1/1
4H	48195815	SCRI_RS_222133	A	C			AF=0.35	GT	1/1	1/1	0/0	1/1	1/1	1/1	1/1	0/0	1/1	0/0	0/0	0/0	0/0	0/0	1/1	0/0	1/1	0/0	0/0	0/0	1/1	1/1	1/1	1/1	1/1	1/1	0/0	1/1	1/1	1/1	1/1	1/1	0/0	1/1	1/1	1/1	1/1	1/1	1/1	1/1	0/0
4H	53196498	SCRI_RS_188580	A	C			AF=0.37	GT	1/1	0/0	1/1	0/0	1/1	1/1	0/0	1/1	1/1	1/1	1/1	1/1	1/1	0/0	0/0	1/1	0/0	1/1	0/0	0/0	0/0	0/0	0/0	1/1	1/1	1/1	1/1	0/0	0/0	1/1	1/1	1/1	0/0	1/1	1/1	0/0	1/1	1/1	1/1	1/1	1/1
4H	54828204	SCRI_RS_157072	A	G			AF=0.47	GT	0/0	1/1	1/1	1/1	0/0	1/1	1/1	1/1	1/1	1/1	1/1	0/0	0/0	0/0	0/0	0/0	0/0	0/0	1/1	0/0	0/0	0/0	0/0	0/0	1/1	1/1	0/0	0/0	1/1	0/0	1/1	0/0	0/0	1/1	1/1	0/0	0/0	0/0	0/0	0/0	0/0
4H	60631017	SCRI_RS_217322	A	C			AF=0.41	GT	1/1	1/1	1/1	0/0	1/1	1/1	0/0	1/1	1/1	0/0	1/1	1/1	1/1	0/0	0/0	1/1	1/1	1/1	1/1	1/1	1/1	1/1	0/0	0/0	0/0	1/1	0/0	0/0	0/0	0/0	0/0	0/0	1/1	0/0	0/0	0/0	0/0	1/1	0/0	1/1	1/1
4H	62685677	SCRI_RS_229704	A	G			AF=0.22	GT	1/1	1/1	1/1	1/1	1/1	1/1	1/1	1/1	1/1	0/0	1/1	1/1	1/1	1/1	1/1	0/0	1/1	1/1	1/1	0/0	0/0	1/1	1/1	1/1	1/1	1/1	1/1	0/0	1/1	1/1	1/1	1/1	1/1	1/1	1/1	1/1	1/1	1/1	1/1	1/1	1/1
4H	68553649	SCRI_RS_188187	A	G			AF=0.5	GT	1/1	1/1	0/0	0/0	0/0	0/0	1/1	0/0	1/1	0/0	1/1	0/0	1/1	0/0	1/1	0/0	1/1	0/0	1/1	1/1	0/0	1/1	0/0	1/1	0/0	0/0	0/0	1/1	0/0	0/0	0/0	1/1	0/0	0/0	1/1	0/0	0/0	0/0	1/1	0/0	1/1
4H	71271230	SCRI_RS_175365	A	G			AF=0.32	GT	1/1	1/1	0/0	0/0	1/1	0/0	0/0	0/0	0/0	1/1	0/0	1/1	0/0	0/0	1/1	1/1	1/1	1/1	1/1	0/0	0/0	0/0	0/0	0/0	0/0	1/1	1/1	0/0	0/0	0/0	0/0	0/0	0/0	0/0	0/0	0/0	0/0	0/0	0/0	0/0	0/0
4H	71489300	BOPA2_12_30777	A	G			AF=0.44	GT	1/1	1/1	0/0	1/1	1/1	0/0	0/0	0/0	0/0	0/0	0/0	0/0	0/0	1/1	0/0	1/1	1/1	0/0	1/1	1/1	0/0	1/1	0/0	1/1	1/1	1/1	0/0	1/1	1/1	1/1	1/1	1/1	0/0	1/1	1/1	0/0	0/0	1/1	1/1	0/0	0/0
4H	78830694	SCRI_RS_226221	A	G			AF=0.22	GT	1/1	1/1	1/1	1/1	1/1	0/0	0/0	1/1	0/0	1/1	1/1	1/1	1/1	1/1	1/1	0/0	1/1	1/1	1/1	0/0	1/1	1/1	1/1	1/1	1/1	1/1	1/1	1/1	1/1	1/1	1/1	0/0	1/1	1/1	1/1	1/1	0/0	1/1	1/1	0/0	0/0
4H	79986357	SCRI_RS_145311	A	G			AF=0.14	GT	1/1	1/1	1/1	1/1	1/1	1/1	1/1	1/1	1/1	1/1	0/0	0/0	1/1	1/1	1/1	1/1	1/1	1/1	1/1	1/1	1/1	0/0	1/1	1/1	1/1	1/1	1/1	1/1	1/1	1/1	1/1	1/1	1/1	0/0	1/1	1/1	1/1	1/1	1/1	1/1	1/1
4H	84404996	SCRI_RS_200010	A	T			AF=0.22	GT	1/1	1/1	1/1	1/1	1/1	1/1	1/1	1/1	1/1	1/1	1/1	1/1	1/1	1/1	1/1	1/1	0/0	1/1	0/0	1/1	1/1	1/1	1/1	1/1	1/1	1/1	1/1	1/1	1/1	1/1	1/1	1/1	1/1	1/1	1/1	1/1	1/1	1/1	1/1	1/1	1/1
4H	84931830	SCRI_RS_188822	A	G			AF=0.42	GT	1/1	1/1	1/1	1/1	1/1	0/0	0/0	0/0	0/0	0/0	0/0	0/0	0/0	0/0	0/0	0/0	1/1	1/1	1/1	1/1	1/1	0/0	0/0	1/1	1/1	1/1	0/0	0/0	1/1	1/1	1/1	1/1	1/1	1/1	1/1	0/0	1/1	0/0	1/1	1/1	1/1
4H	90099018	BOPA1_788-842	A	G			AF=0.48	GT	0/0	0/0	1/1	1/1	0/0	1/1	0/0	0/0	0/0	1/1	0/0	0/0	0/0	0/0	0/0	0/0	1/1	0/0	1/1	1/1	0/0	1/1	0/0	0/0	0/0	0/0	0/0	1/1	1/1	0/0	0/0	0/0	0/0	0/0	1/1	0/0	1/1	1/1	1/1	0/0	0/0
4H	90321170	SCRI_RS_239237	C	G			AF=0.36	GT	1/1	0/0	0/0	1/1	1/1	1/1	1/1	0/0	1/1	0/0	1/1	1/1	0/0	0/0	0/0	0/0	1/1	0/0	1/1	0/0	0/0	0/0	0/0	0/0	1/1	1/1	0/0	1/1	0/0	0/0	0/0	0/0	0/0	0/0	0/0	0/0	1/1	0/0	0/0	0/0	0/0
4H	101806511	BOPA2_12_31310	A	G			AF=0.11	GT	0/0	1/1	1/1	0/0	1/1	1/1	0/0	0/0	0/0	1/1	0/0	1/1	1/1	1/1	1/1	1/1	0/0	1/1	1/1	1/1	1/1	1/1	1/1	1/1	1/1	1/1	1/1	1/1	1/1	1/1	1/1	1/1	1/1	1/1	1/1	1/1	1/1	1/1	1/1	1/1	1/1
4H	194021093	SCRI_RS_237021	A	T			AF=0.43	GT	1/1	1/1	0/0	0/0	1/1	1/1	0/0	1/1	1/1	1/1	1/1	1/1	1/1	0/0	0/0	0/0	1/1	0/0	0/0	0/0	0/0	0/0	1/1	1/1	1/1	0/0	1/1	0/0	1/1	1/1	1/1	1/1	1/1	1/1	1/1	0/0	0/0	0/0	1/1	0/0	0/0
4H	426946551	SCRI_RS_218200	A	G			AF=0.26	GT	0/0	1/1	1/1	1/1	1/1	1/1	1/1	1/1	1/1	1/1	0/0	0/0	1/1	1/1	1/1	1/1	0/0	0/0	0/0	1/1	1/1	0/0	1/1	0/0	0/0	1/1	1/1	1/1	0/0	0/0	0/0	0/0	1/1	0/0	0/0	1/1	1/1	1/1	1/1	1/1	1/1
4H	443357474	SCRI_RS_150603	A	G			AF=0.42	GT	0/0	0/0	0/0	0/0	0/0	1/1	1/1	1/1	1/1	0/0	1/1	0/0	1/1	0/0	0/0	1/1	0/0	1/1	0/0	0/0	1/1	1/1	1/1	0/0	0/0	0/0	0/0	0/0	0/0	0/0	0/0	0/0	1/1	0/0	0/0	1/1	1/1	0/0	0/0	1/1	1/1
4H	443791336	BOPA1_8122-734	A	G			AF=0.28	GT	1/1	0/0	0/0	0/0	1/1	1/1	1/1	1/1	1/1	0/0	1/1	1/1	1/1	1/1	0/0	1/1	1/1	1/1	1/1	1/1	1/1	1/1	0/0	0/0	0/0	1/1	1/1	1/1	0/0	0/0	0/0	0/0	1/1	0/0	0/0	1/1	0/0	1/1	0/0	1/1	1/1
4H	450878320	BOPA1_3699-1543	A	G			AF=0.33	GT	1/1	1/1	1/1	1/1	1/1	0/0	0/0	0/0	0/0	0/0	0/0	0/0	1/1	0/0	0/0	0/0	0/0	0/0	0/0	0/0	1/1	0/0	0/0	0/0	0/0	0/0	0/0	0/0	0/0	0/0	0/0	0/0	0/0	0/0	1/1	1/1	0/0	0/0	0/0	0/0	0/0
4H	454368756	SCRI_RS_128723	A	G			AF=0.23	GT	1/1	1/1	0/0	0/0	1/1	1/1	1/1	1/1	0/0	1/1	1/1	0/0	1/1	1/1	1/1	1/1	1/1	1/1	0/0	0/0	1/1	1/1	1/1	1/1	1/1	1/1	0/0	1/1	1/1	1/1	1/1	1/1	1/1	1/1	1/1	1/1	1/1	1/1	1/1	1/1	1/1
4H	465868958	BOPA1_10346-92	A	G			AF=0.27	GT	1/1	1/1	1/1	1/1	1/1	1/1	1/1	0/0	0/0	1/1	1/1	1/1	1/1	1/1	1/1	1/1	1/1	1/1	1/1	1/1	1/1	1/1	1/1	1/1	0/0	0/0	1/1	1/1	0/0	1/1	0/0	1/1	1/1	0/0	0/0	1/1	1/1	1/1	1/1	1/1	1/1
4H	482252036	SCRI_RS_168496	A	G			AF=0.17	GT	1/1	0/0	0/0	0/0	0/0	0/0	0/0	1/1	0/0	0/0	0/0	0/0	0/0	0/0	0/0	0/0	0/0	0/0	0/0	0/0	0/0	0/0	0/0	1/1	1/1	1/1	0/0	0/0	1/1	0/0	0/0	1/1	0/0	1/1	1/1	0/0	1/1	0/0	0/0	0/0	0/0
4H	485172392	BOPA1_2421-520	A	T			AF=0.39	GT	1/1	1/1	1/1	1/1	1/1	0/0	1/1	1/1	1/1	0/0	1/1	1/1	0/0	1/1	1/1	0/0	1/1	1/1	1/1	0/0	0/0	0/0	0/0	1/1	1/1	1/1	1/1	1/1	1/1	1/1	1/1	1/1	0/0	1/1	1/1	0/0	1/1	1/1	1/1	0/0	0/0
4H	492107404	SCRI_RS_13552	A	G			AF=0.25	GT	1/1	1/1	1/1	0/0	1/1	1/1	0/0	0/0	0/0	1/1	1/1	0/0	1/1	1/1	1/1	1/1	1/1	0/0	1/1	1/1	0/0	1/1	1/1	0/0	0/0	0/0	0/0	1/1	0/0	0/0	0/0	1/1	0/0	1/1	0/0	1/1	1/1	1/1	0/0	1/1	1/1
4H	508497715	SCRI_RS_134953	A	G			AF=0.43	GT	0/0	0/0	0/0	0/0	0/0	1/1	1/1	1/1	1/1	1/1	1/1	1/1	1/1	1/1	0/0	0/0	0/0	1/1	0/0	0/0	1/1	1/1	1/1	1/1	1/1	0/0	0/0	1/1	1/1	1/1	1/1	1/1	1/1	1/1	1/1	1/1	0/0	0/0	1/1	0/0	0/0
4H	510578855	SCRI_RS_166457	A	G			AF=0.46	GT	1/1	1/1	0/0	0/0	1/1	0/0	1/1	1/1	0/0	0/0	1/1	1/1	1/1	1/1	1/1	0/0	1/1	1/1	1/1	1/1	1/1	1/1	1/1	0/0	0/0	1/1	1/1	0/0	0/0	0/0	0/0	0/0	1/1	0/0	0/0	1/1	1/1	0/0	0/0	0/0	0/0
4H	515025953	SCRI_RS_166159	C	G			AF=0.43	GT	0/0	0/0	0/0	0/0	0/0	0/0	1/1	0/0	1/1	1/1	1/1	1/1	1/1	1/1	1/1	1/1	0/0	0/0	0/0	1/1	1/1	1/1	0/0	0/0	0/0	0/0	0/0	1/1	0/0	0/0	0/0	0/0	1/1	0/0	0/0	0/0	1/1	1/1	0/0	1/1	1/1
4H	521017418	SCRI_RS_229658	A	C			AF=0.23	GT	1/1	1/1	1/1	1/1	1/1	0/0	0/0	0/0	0/0	1/1	0/0	0/0	0/0	1/1	1/1	0/0	1/1	0/0	1/1	1/1	1/1	1/1	1/1	1/1	1/1	1/1	0/0	1/1	1/1	1/1	1/1	1/1	1/1	1/1	1/1	1/1	0/0	1/1	1/1	0/0	0/0
4H	525432632	SCRI_RS_151068	C	G			AF=0.3	GT	0/0	1/1	1/1	1/1	0/0	0/0	1/1	0/0	1/1	0/0	0/0	0/0	1/1	0/0	0/0	0/0	1/1	1/1	1/1	0/0	0/0	0/0	0/0	1/1	0/0	0/0	1/1	0/0	0/0	0/0	1/1	1/1	0/0	0/0	1/1	0/0	0/0	0/0	1/1	0/0	0/0
4H	525571830	SCRI_RS_189363	A	G			AF=0.47	GT	1/1	1/1	1/1	1/1	1/1	1/1	0/0	0/0	0/0	0/0	0/0	1/1	0/0	0/0	0/0	1/1	1/1	0/0	0/0	1/1	1/1	1/1	0/0	1/1	1/1	1/1	1/1	0/0	1/1	1/1	1/1	1/1	0/0	1/1	1/1	0/0	0/0	0/0	1/1	0/0	0/0
4H	527144051	SCRI_RS_10205	A	G			AF=0.41	GT	0/0	0/0	0/0	0/0	0/0	0/0	1/1	1/1	1/1	1/1	1/1	1/1	0/0	1/1	0/0	1/1	1/1	1/1	0/0	1/1	1/1	0/0	1/1	0/0	0/0	1/1	0/0	1/1	0/0	0/0	0/0	0/0	1/1	0/0	0/0	0/0	0/0	1/1	0/0	0/0	1/1
4H	537784454	SCRI_RS_215737	A	G			AF=0.38	GT	1/1	1/1	1/1	1/1	1/1	0/0	0/0	1/1	1/1	1/1	0/0	0/0	1/1	0/0	0/0	0/0	0/0	1/1	0/0	0/0	0/0	1/1	0/0	1/1	1/1	0/0	1/1	1/1	1/1	1/1	1/1	1/1	0/0	1/1	1/1	0/0	1/1	1/1	1/1	0/0	0/0
4H	541073895	SCRI_RS_89959	A	G			AF=0.22	GT	0/0	0/0	0/0	0/0	0/0	1/1	0/0	1/1	0/0	0/0	0/0	1/1	1/1	0/0	0/0	0/0	1/1	0/0	0/0	0/0	0/0	0/0	0/0	1/1	1/1	0/0	1/1	0/0	1/1	1/1	1/1	1/1	1/1	0/0	0/0	1/1	0/0	0/0	1/1	1/1	0/0
4H	543344175	SCRI_RS_179444	A	G			AF=0.22	GT	1/1	1/1	1/1	0/0	0/0	0/0	0/0	0/0	0/0	1/1	1/1	1/1	0/0	0/0	0/0	0/0	1/1	1/1	0/0	0/0	0/0	1/1	0/0	0/0	0/0	0/0	0/0	0/0	1/1	0/0	0/0	0/0	0/0	0/0	1/1	0/0	0/0	0/0	1/1	0/0	0/0
4H	547353304	SCRI_RS_160624	A	G			AF=0.18	GT	0/0	0/0	1/1	0/0	0/0	1/1	1/1	1/1	1/1	1/1	1/1	1/1	1/1	0/0	0/0	0/0	0/0	1/1	0/0	0/0	0/0	0/0	0/0	0/0	0/0	1/1	0/0	0/0	0/0	0/0	0/0	0/0	0/0	0/0	0/0	0/0	0/0	0/0	0/0	0/0	0/0
4H	553952796	SCRI_RS_117233	A	C			AF=0.27	GT	1/1	1/1	1/1	1/1	1/1	0/0	0/0	1/1	1/1	0/0	1/1	1/1	0/0	1/1	1/1	0/0	0/0	1/1	1/1	1/1	0/0	1/1	1/1	1/1	1/1	1/1	1/1	1/1	1/1	1/1	1/1	1/1	0/0	1/1	1/1	1/1	1/1	1/1	1/1	0/0	0/0
4H	556140813	SCRI_RS_165833	A	C			AF=0.34	GT	0/0	0/0	0/0	0/0	0/0	0/0	0/0	1/1	1/1	0/0	1/1	1/1	0/0	0/0	0/0	0/0	0/0	1/1	1/1	0/0	0/0	0/0	0/0	0/0	0/0	1/1	0/0	0/0	0/0	0/0	0/0	0/0	1/1	0/0	0/0	0/0	0/0	1/1	0/0	1/1	1/1
4H	563864504	BOPA1_1523-1136	A	G			AF=0.34	GT	0/0	0/0	0/0	0/0	1/1	1/1	1/1	0/0	0/0	1/1	1/1	1/1	1/1	0/0	0/0	0/0	0/0	0/0	1/1	1/1	1/1	0/0	0/0	1/1	1/1	0/0	1/1	0/0	1/1	1/1	1/1	1/1	0/0	1/1	1/1	0/0	0/0	1/1	1/1	0/0	1/1
4H	564089182	SCRI_RS_7523	A	C			AF=0.13	GT	1/1	1/1	1/1	1/1	1/1	1/1	0/0	1/1	1/1	1/1	0/0	0/0	1/1	1/1	1/1	1/1	1/1	1/1	1/1	0/0	1/1	0/0	1/1	1/1	1/1	1/1	1/1	1/1	1/1	1/1	1/1	1/1	1/1	1/1	1/1	1/1	1/1	1/1	1/1	1/1	1/1
4H	564342259	BOPA1_4988-858	A	T			AF=0.37	GT	1/1	0/0	0/0	0/0	1/1	1/1	0/0	1/1	1/1	1/1	1/1	1/1	1/1	1/1	1/1	1/1	0/0	1/1	0/0	0/0	0/0	0/0	1/1	0/0	0/0	0/0	0/0	1/1	0/0	0/0	0/0	0/0	0/0	0/0	0/0	1/1	1/1	1/1	0/0	1/1	1/1
4H	566574459	SCRI_RS_184126	A	G			AF=0.13	GT	0/0	0/0	0/0	0/0	0/0	0/0	0/0	0/0	0/0	0/0	0/0	0/0	0/0	0/0	0/0	1/1	1/1	0/0	0/0	0/0	0/0	0/0	0/0	0/0	0/0	0/0	0/0	1/1	0/0	0/0	0/0	0/0	0/0	0/0	0/0	0/0	1/1	0/0	0/0	0/0	0/0
4H	566971849	BOPA2_12_10670	A	G			AF=0.39	GT	1/1	1/1	0/0	0/0	1/1	0/0	0/0	0/0	0/0	0/0	0/0	0/0	0/0	1/1	0/0	1/1	0/0	0/0	0/0	1/1	0/0	1/1	0/0	0/0	1/1	0/0	0/0	1/1	0/0	0/0	1/1	0/0	0/0	0/0	0/0	0/0	0/0	1/1	0/0	0/0	0/0
4H	572155004	BOPA1_4039-1686	A	G			AF=0.17	GT	1/1	1/1	1/1	1/1	1/1	1/1	0/0	0/0	0/0	1/1	0/0	0/0	1/1	1/1	1/1	0/0	1/1	1/1	1/1	0/0	1/1	1/1	1/1	1/1	1/1	1/1	1/1	1/1	1/1	1/1	1/1	1/1	1/1	1/1	1/1	1/1	1/1	1/1	1/1	0/0	0/0
4H	572988565	SCRI_RS_230980	A	G			AF=0.44	GT	0/0	1/1	1/1	1/1	1/1	0/0	1/1	1/1	0/0	0/0	0/0	0/0	0/0	0/0	0/0	0/0	0/0	1/1	1/1	0/0	0/0	0/0	0/0	1/1	1/1	1/1	1/1	0/0	1/1	1/1	1/1	1/1	0/0	1/1	1/1	0/0	0/0	1/1	1/1	0/0	0/0
4H	587249540	SCRI_RS_228030	A	G			AF=0.37	GT	1/1	1/1	1/1	0/0	0/0	1/1	0/0	0/0	0/0	1/1	1/1	1/1	1/1	0/0	1/1	1/1	1/1	0/0	1/1	1/1	0/0	0/0	0/0	1/1	1/1	0/0	1/1	1/1	1/1	1/1	1/1	1/1	0/0	1/1	1/1	1/1	0/0	1/1	0/0	0/0	0/0
4H	589218059	SCRI_RS_131671	A	G			AF=0.29	GT	1/1	1/1	1/1	1/1	1/1	0/0	0/0	1/1	1/1	1/1	1/1	0/0	1/1	0/0	1/1	1/1	1/1	1/1	0/0	1/1	1/1	1/1	1/1	1/1	1/1	0/0	0/0	1/1	1/1	1/1	1/1	1/1	1/1	1/1	1/1	1/1	1/1	0/0	1/1	1/1	0/0
4H	590536704	SCRI_RS_160461	A	C			AF=0.49	GT	1/1	1/1	1/1	1/1	1/1	0/0	1/1	0/0	0/0	0/0	0/0	0/0	0/0	0/0	0/0	0/0	1/1	1/1	1/1	1/1	0/0	0/0	0/0	1/1	1/1	1/1	0/0	0/0	1/1	1/1	1/1	1/1	0/0	1/1	1/1	0/0	1/1	0/0	1/1	0/0	0/0
4H	590926142	SCRI_RS_182584	A	G			AF=0.23	GT	1/1	1/1	1/1	1/1	1/1	1/1	0/0	0/0	1/1	1/1	1/1	1/1	1/1	1/1	1/1	1/1	1/1	1/1	1/1	0/0	1/1	1/1	1/1	1/1	0/0	0/0	1/1	1/1	0/0	1/1	1/1	0/0	1/1	1/1	1/1	1/1	1/1	1/1	1/1	1/1	1/1
4H	595587711	BOPA1_4861-640	A	G			AF=0.48	GT	1/1	1/1	1/1	1/1	1/1	1/1	0/0	1/1	0/0	0/0	1/1	1/1	0/0	1/1	0/0	0/0	0/0	0/0	1/1	0/0	1/1	0/0	0/0	0/0	0/0	1/1	1/1	0/0	0/0	0/0	0/0	0/0	0/0	0/0	0/0	0/0	0/0	0/0	1/1	0/0	0/0
4H	597533508	BOPA1_6019-296	A	G			AF=0.17	GT	1/1	1/1	1/1	1/1	1/1	0/0	1/1	0/0	1/1	1/1	0/0	0/0	0/0	1/1	1/1	1/1	1/1	1/1	1/1	1/1	1/1	1/1	0/0	1/1	1/1	1/1	1/1	1/1	1/1	1/1	1/1	1/1	1/1	1/1	1/1	1/1	0/0	1/1	1/1	0/0	0/0
4H	599472399	SCRI_RS_179695	A	C			AF=0.36	GT	1/1	1/1	0/0	1/1	1/1	1/1	0/0	0/0	0/0	0/0	0/0	0/0	0/0	1/1	0/0	0/0	1/1	1/1	0/0	0/0	1/1	1/1	1/1	0/0	0/0	0/0	1/1	0/0	0/0	0/0	0/0	1/1	1/1	0/0	0/0	1/1	1/1	1/1	0/0	0/0	0/0
4H	600587149	SCRI_RS_7809	A	G			AF=0.33	GT	1/1	1/1	1/1	0/0	1/1	1/1	1/1	1/1	1/1	0/0	1/1	1/1	1/1	1/1	1/1	0/0	0/0	0/0	1/1	0/0	0/0	0/0	1/1	0/0	0/0	1/1	0/0	0/0	0/0	0/0	0/0	0/0	1/1	0/0	0/0	0/0	0/0	1/1	0/0	1/1	1/1
4H	602047278	SCRI_RS_229116	A	G			AF=0.15	GT	1/1	1/1	1/1	1/1	1/1	1/1	1/1	1/1	1/1	1/1	1/1	1/1	1/1	1/1	1/1	1/1	1/1	1/1	0/0	1/1	1/1	1/1	1/1	1/1	0/0	1/1	1/1	1/1	0/0	1/1	0/0	1/1	1/1	0/0	1/1	1/1	0/0	1/1	0/0	1/1	1/1
4H	606087947	BOPA1_954-1377	A	G			AF=0.42	GT	1/1	0/0	1/1	1/1	0/0	1/1	0/0	1/1	1/1	1/1	1/1	1/1	1/1	1/1	1/1	1/1	0/0	1/1	0/0	1/1	0/0	1/1	1/1	1/1	1/1	0/0	1/1	1/1	1/1	1/1	0/0	0/0	1/1	1/1	0/0	1/1	0/0	1/1	1/1	0/0	0/0
4H	606926672	SCRI_RS_189599	C	G			AF=0.48	GT	0/0	0/0	0/0	1/1	0/0	1/1	0/0	0/0	0/0	0/0	0/0	0/0	0/0	1/1	0/0	1/1	0/0	0/0	1/1	1/1	0/0	1/1	0/0	1/1	0/0	1/1	0/0	1/1	1/1	1/1	0/0	1/1	0/0	1/1	1/1	0/0	0/0	1/1	1/1	0/0	1/1
4H	609508387	SCRI_RS_110912	A	T			AF=0.13	GT	0/0	1/1	0/0	0/0	0/0	0/0	0/0	1/1	0/0	0/0	0/0	0/0	0/0	0/0	0/0	0/0	0/0	0/0	0/0	0/0	0/0	0/0	0/0	0/0	0/0	0/0	0/0	0/0	0/0	0/0	0/0	0/0	0/0	0/0	0/0	0/0	0/0	0/0	0/0	1/1	1/1
5H	1331255	BOPA1_3417-1451	A	C			AF=0.08	GT	0/0	0/0	0/0	0/0	0/0	0/0	0/0	0/0	0/0	0/0	0/0	0/0	0/0	0/0	0/0	0/0	0/0	0/0	0/0	1/1	1/1	1/1	0/0	0/0	0/0	0/0	0/0	0/0	0/0	0/0	0/0	0/0	0/0	0/0	0/0	0/0	0/0	0/0	0/0	0/0	0/0
5H	2007049	SCRI_RS_179411	A	G			AF=0.44	GT	0/0	0/0	0/0	0/0	0/0	1/1	0/0	1/1	1/1	1/1	1/1	1/1	1/1	1/1	1/1	0/0	0/0	1/1	1/1	1/1	1/1	1/1	1/1	0/0	0/0	1/1	1/1	0/0	0/0	0/0	0/0	0/0	1/1	0/0	0/0	1/1	0/0	1/1	0/0	1/1	1/1
5H	2656545	BOPA2_12_30591	A	C			AF=0.37	GT	1/1	1/1	1/1	1/1	1/1	0/0	1/1	1/1	1/1	0/0	1/1	1/1	1/1	1/1	0/0	0/0	1/1	1/1	1/1	1/1	0/0	0/0	0/0	1/1	1/1	1/1	1/1	0/0	1/1	1/1	1/1	1/1	1/1	1/1	1/1	0/0	0/0	0/0	1/1	1/1	1/1
5H	5973287	BOPA2_12_30714	A	G			AF=0.12	GT	1/1	1/1	1/1	1/1	1/1	1/1	1/1	1/1	1/1	1/1	1/1	1/1	1/1	1/1	1/1	0/0	1/1	1/1	1/1	1/1	1/1	1/1	1/1	1/1	1/1	1/1	1/1	0/0	1/1	1/1	1/1	1/1	1/1	1/1	1/1	1/1	0/0	1/1	1/1	1/1	1/1
5H	6336704	SCRI_RS_182131	A	G			AF=0.31	GT	1/1	1/1	1/1	1/1	1/1	0/0	1/1	0/0	1/1	0/0	0/0	1/1	1/1	1/1	1/1	0/0	1/1	1/1	1/1	1/1	1/1	0/0	0/0	1/1	1/1	1/1	1/1	0/0	1/1	1/1	1/1	1/1	0/0	1/1	1/1	0/0	0/0	1/1	1/1	1/1	0/0
5H	10699452	JHI-Hv50k-2016-281668	A	G			AF=0.18	GT	0/0	0/0	0/0	0/0	0/0	0/0	1/1	0/0	1/1	0/0	0/0	0/0	1/1	1/1	0/0	0/0	0/0	1/1	1/1	0/0	0/0	0/0	0/0	0/0	0/0	0/0	1/1	0/0	0/0	0/0	0/0	0/0	1/1	0/0	0/0	0/0	0/0	0/0	0/0	1/1	1/1
5H	10701860	JHI-Hv50k-2016-281678	A	G			AF=0.28	GT	0/0	0/0	0/0	0/0	1/1	1/1	0/0	1/1	0/0	0/0	0/0	0/0	0/0	0/0	0/0	0/0	0/0	1/1	1/1	0/0	0/0	0/0	1/1	1/1	1/1	0/0	1/1	0/0	1/1	1/1	1/1	1/1	0/0	1/1	1/1	1/1	0/0	0/0	1/1	0/0	0/0
5H	10987453	SCRI_RS_189323	A	G			AF=0.12	GT	1/1	1/1	1/1	1/1	1/1	1/1	1/1	1/1	1/1	1/1	1/1	1/1	1/1	1/1	1/1	0/0	1/1	1/1	1/1	1/1	1/1	1/1	1/1	1/1	1/1	1/1	1/1	0/0	1/1	1/1	1/1	1/1	1/1	1/1	1/1	1/1	0/0	1/1	1/1	1/1	1/1
5H	11030683	SCRI_RS_203585	A	G			AF=0.34	GT	1/1	1/1	1/1	1/1	1/1	1/1	1/1	0/0	0/0	0/0	1/1	0/0	1/1	1/1	1/1	1/1	1/1	1/1	1/1	1/1	0/0	0/0	0/0	1/1	0/0	1/1	0/0	1/1	0/0	1/1	0/0	1/1	1/1	0/0	1/1	0/0	1/1	1/1	0/0	0/0	1/1
5H	15020824	SCRI_RS_205100	A	G			AF=0.49	GT	1/1	1/1	0/0	0/0	1/1	0/0	1/1	1/1	1/1	1/1	1/1	1/1	0/0	0/0	0/0	1/1	0/0	0/0	0/0	0/0	1/1	1/1	0/0	0/0	0/0	1/1	0/0	1/1	0/0	0/0	0/0	0/0	1/1	0/0	0/0	0/0	1/1	0/0	0/0	0/0	0/0
5H	16813009	SCRI_RS_166209	A	G			AF=0.16	GT	0/0	1/1	1/1	1/1	0/0	0/0	0/0	1/1	1/1	1/1	1/1	1/1	0/0	1/1	1/1	1/1	0/0	1/1	1/1	1/1	1/1	1/1	1/1	1/1	1/1	0/0	1/1	1/1	1/1	1/1	1/1	1/1	1/1	0/0	0/0	1/1	1/1	1/1	1/1	1/1	1/1
5H	17716383	BOPA1_3997-796	A	G			AF=0.17	GT	0/0	1/1	0/0	1/1	0/0	1/1	1/1	1/1	1/1	1/1	1/1	1/1	1/1	1/1	1/1	1/1	1/1	1/1	1/1	1/1	1/1	1/1	1/1	1/1	1/1	0/0	1/1	1/1	1/1	1/1	1/1	1/1	1/1	1/1	1/1	1/1	1/1	1/1	0/0	1/1	1/1
5H	22056636	BOPA1_5732-1104	A	G			AF=0.48	GT	1/1	0/0	1/1	0/0	1/1	1/1	1/1	1/1	1/1	1/1	1/1	1/1	1/1	0/0	0/0	0/0	0/0	1/1	0/0	1/1	1/1	0/0	0/0	1/1	1/1	1/1	1/1	0/0	1/1	1/1	1/1	1/1	1/1	1/1	1/1	0/0	0/0	0/0	0/0	1/1	1/1
5H	22057727	SCRI_RS_175557	A	G			AF=0.2	GT	0/0	0/0	0/0	0/0	0/0	1/1	0/0	0/0	1/1	1/1	1/1	0/0	1/1	0/0	1/1	0/0	0/0	0/0	0/0	0/0	0/0	0/0	0/0	0/0	0/0	0/0	0/0	0/0	0/0	0/0	0/0	0/0	1/1	0/0	0/0	0/0	1/1	1/1	0/0	1/1	1/1
5H	25245037	SCRI_RS_126187	A	G			AF=0.41	GT	0/0	1/1	0/0	0/0	0/0	0/0	1/1	0/0	0/0	0/0	0/0	0/0	0/0	0/0	0/0	0/0	0/0	0/0	0/0	0/0	1/1	0/0	0/0	0/0	0/0	1/1	0/0	0/0	0/0	0/0	0/0	0/0	0/0	0/0	0/0	0/0	0/0	0/0	0/0	1/1	1/1
5H	25547023	BOPA2_12_20770	A	T			AF=0.28	GT	0/0	1/1	1/1	1/1	1/1	1/1	0/0	1/1	1/1	1/1	1/1	1/1	0/0	1/1	1/1	1/1	1/1	1/1	1/1	1/1	1/1	1/1	0/0	1/1	1/1	1/1	1/1	1/1	1/1	1/1	1/1	1/1	0/0	1/1	1/1	1/1	1/1	1/1	1/1	1/1	0/0
5H	28918780	SCRI_RS_157728	A	G			AF=0.33	GT	0/0	0/0	1/1	1/1	0/0	1/1	1/1	1/1	1/1	1/1	1/1	1/1	1/1	0/0	1/1	1/1	0/0	0/0	1/1	1/1	1/1	1/1	1/1	1/1	1/1	0/0	1/1	0/0	1/1	1/1	1/1	1/1	1/1	1/1	1/1	0/0	1/1	1/1	0/0	1/1	0/0
5H	30859534	BOPA1_4570-591	C	G			AF=0.34	GT	0/0	1/1	1/1	1/1	0/0	1/1	1/1	0/0	1/1	1/1	1/1	1/1	1/1	1/1	1/1	1/1	0/0	1/1	0/0	1/1	1/1	1/1	1/1	0/0	0/0	0/0	1/1	1/1	0/0	0/0	0/0	0/0	1/1	1/1	0/0	1/1	1/1	1/1	0/0	1/1	0/0
5H	39036180	SCRI_RS_197942	A	G			AF=0.31	GT	1/1	1/1	1/1	1/1	1/1	1/1	1/1	1/1	1/1	1/1	1/1	1/1	1/1	1/1	1/1	0/0	1/1	1/1	1/1	1/1	0/0	0/0	0/0	0/0	0/0	1/1	1/1	1/1	0/0	0/0	0/0	0/0	0/0	0/0	0/0	1/1	0/0	1/1	0/0	1/1	1/1
5H	67269048	SCRI_RS_102075	A	G			AF=0.46	GT	0/0	1/1	0/0	0/0	0/0	0/0	1/1	1/1	0/0	0/0	1/1	1/1	1/1	1/1	1/1	0/0	1/1	1/1	1/1	1/1	1/1	1/1	1/1	0/0	0/0	1/1	1/1	0/0	0/0	0/0	0/0	0/0	1/1	0/0	0/0	1/1	1/1	0/0	0/0	0/0	0/0
5H	69619300	SCRI_RS_231784	A	G			AF=0.07	GT	1/1	0/0	1/1	1/1	1/1	1/1	1/1	0/0	1/1	0/0	0/0	1/1	1/1	1/1	1/1	1/1	1/1	1/1	1/1	1/1	1/1	1/1	1/1	1/1	1/1	1/1	1/1	1/1	1/1	1/1	1/1	1/1	1/1	1/1	1/1	1/1	1/1	1/1	1/1	1/1	1/1
5H	82469120	SCRI_RS_141949	A	C			AF=0.43	GT	1/1	1/1	1/1	0/0	1/1	0/0	0/0	1/1	1/1	0/0	1/1	0/0	0/0	0/0	0/0	0/0	1/1	0/0	1/1	1/1	0/0	0/0	0/0	1/1	1/1	0/0	0/0	0/0	1/1	1/1	1/1	1/1	0/0	1/1	1/1	1/1	0/0	0/0	1/1	0/0	1/1
5H	130506427	BOPA1_8852-318	C	G			AF=0.34	GT	0/0	1/1	1/1	1/1	0/0	1/1	1/1	1/1	1/1	0/0	0/0	1/1	1/1	1/1	0/0	1/1	1/1	1/1	0/0	1/1	1/1	1/1	1/1	1/1	1/1	1/1	1/1	1/1	1/1	1/1	1/1	1/1	1/1	1/1	1/1	1/1	0/0	0/0	1/1	0/0	1/1
5H	150851746	BOPA1_8631-469	A	G			AF=0.4	GT	0/0	1/1	1/1	1/1	0/0	1/1	0/0	1/1	0/0	0/0	1/1	1/1	0/0	0/0	0/0	0/0	1/1	0/0	1/1	0/0	0/0	0/0	0/0	1/1	1/1	1/1	0/0	0/0	1/1	1/1	1/1	1/1	0/0	1/1	1/1	0/0	0/0	0/0	1/1	0/0	0/0
5H	185874509	BOPA1_2529-2364	A	G			AF=0.3	GT	1/1	0/0	0/0	0/0	0/0	1/1	1/1	1/1	1/1	1/1	1/1	1/1	1/1	1/1	1/1	0/0	0/0	1/1	1/1	1/1	1/1	1/1	1/1	0/0	0/0	1/1	1/1	0/0	0/0	0/0	0/0	0/0	1/1	1/1	0/0	1/1	0/0	1/1	0/0	1/1	1/1
5H	206607900	BOPA1_4199-1530	A	G			AF=0.28	GT	1/1	1/1	1/1	1/1	1/1	0/0	0/0	1/1	1/1	0/0	1/1	1/1	0/0	1/1	1/1	0/0	0/0	1/1	1/1	1/1	0/0	1/1	1/1	1/1	1/1	1/1	1/1	1/1	1/1	1/1	1/1	1/1	0/0	1/1	1/1	1/1	1/1	1/1	1/1	0/0	0/0
5H	231779517	SCRI_RS_154965	A	T			AF=0.37	GT	0/0	0/0	0/0	0/0	0/0	1/1	0/0	1/1	1/1	1/1	1/1	1/1	1/1	1/1	1/1	1/1	0/0	1/1	0/0	1/1	1/1	1/1	1/1	0/0	0/0	0/0	1/1	1/1	0/0	0/0	0/0	0/0	1/1	0/0	0/0	1/1	1/1	1/1	0/0	1/1	1/1
5H	234497890	SCRI_RS_149440	A	G			AF=0.23	GT	1/1	1/1	1/1	1/1	1/1	0/0	1/1	1/1	1/1	0/0	1/1	1/1	1/1	1/1	1/1	1/1	1/1	1/1	0/0	0/0	1/1	0/0	1/1	1/1	1/1	1/1	1/1	0/0	1/1	1/1	1/1	1/1	1/1	1/1	1/1	1/1	0/0	0/0	1/1	1/1	1/1
5H	265658508	SCRI_RS_147081	A	T			AF=0.2	GT	1/1	1/1	1/1	1/1	1/1	1/1	1/1	1/1	1/1	1/1	1/1	1/1	1/1	1/1	1/1	0/0	1/1	1/1	1/1	1/1	0/0	0/0	0/0	1/1	1/1	1/1	1/1	1/1	1/1	1/1	1/1	1/1	0/0	1/1	1/1	1/1	0/0	1/1	1/1	1/1	1/1
5H	266192726	SCRI_RS_148798	A	C			AF=0.42	GT	1/1	0/0	1/1	1/1	1/1	1/1	1/1	0/0	1/1	1/1	0/0	1/1	1/1	1/1	1/1	0/0	1/1	0/0	0/0	0/0	1/1	1/1	1/1	0/0	0/0	0/0	1/1	1/1	0/0	0/0	0/0	0/0	1/1	0/0	0/0	1/1	1/1	1/1	0/0	1/1	1/1
5H	299157798	SCRI_RS_139961	A	G			AF=0.5	GT	1/1	1/1	1/1	1/1	1/1	1/1	1/1	1/1	1/1	0/0	1/1	1/1	0/0	0/0	0/0	1/1	1/1	0/0	1/1	0/0	0/0	0/0	0/0	1/1	1/1	0/0	0/0	1/1	1/1	1/1	1/1	1/1	0/0	1/1	1/1	0/0	1/1	0/0	1/1	0/0	0/0
5H	323073218	BOPA1_8320-955	A	G			AF=0.34	GT	0/0	1/1	0/0	0/0	0/0	0/0	1/1	1/1	1/1	1/1	1/1	1/1	1/1	1/1	1/1	1/1	0/0	0/0	1/1	1/1	1/1	1/1	1/1	0/0	0/0	0/0	1/1	1/1	0/0	0/0	0/0	0/0	0/0	0/0	0/0	1/1	1/1	0/0	0/0	0/0	0/0
5H	325230424	SCRI_RS_182407	A	G			AF=0.31	GT	1/1	1/1	0/0	1/1	1/1	1/1	1/1	1/1	1/1	1/1	1/1	1/1	1/1	0/0	1/1	1/1	1/1	1/1	1/1	1/1	1/1	1/1	1/1	0/0	0/0	0/0	1/1	0/0	1/1	0/0	1/1	0/0	1/1	1/1	0/0	0/0	1/1	1/1	1/1	1/1	1/1
5H	332684104	SCRI_RS_162688	A	G			AF=0.14	GT	1/1	1/1	1/1	1/1	1/1	1/1	1/1	1/1	1/1	1/1	1/1	1/1	1/1	1/1	1/1	1/1	1/1	1/1	1/1	1/1	1/1	1/1	1/1	0/0	1/1	0/0	1/1	1/1	1/1	1/1	1/1	1/1	1/1	0/0	0/0	0/0	0/0	1/1	1/1	1/1	1/1
5H	333372923	BOPA1_1732-491	A	G			AF=0.08	GT	1/1	1/1	1/1	1/1	1/1	1/1	1/1	1/1	1/1	1/1	1/1	1/1	1/1	1/1	1/1	1/1	1/1	1/1	0/0	1/1	1/1	1/1	1/1	0/0	1/1	1/1	1/1	1/1	1/1	1/1	1/1	1/1	1/1	1/1	1/1	1/1	0/0	1/1	1/1	1/1	1/1
5H	333376519	SCRI_RS_150803	A	G			AF=0.4	GT	1/1	1/1	1/1	1/1	0/0	0/0	0/0	0/0	0/0	0/0	0/0	0/0	0/0	1/1	0/0	0/0	0/0	1/1	1/1	1/1	0/0	0/0	0/0	0/0	0/0	1/1	0/0	0/0	0/0	0/0	0/0	0/0	0/0	0/0	0/0	0/0	0/0	0/0	0/0	1/1	1/1
5H	340803346	SCRI_RS_182177	A	C			AF=0.08	GT	1/1	1/1	1/1	1/1	1/1	1/1	1/1	1/1	1/1	1/1	1/1	1/1	1/1	1/1	1/1	1/1	1/1	1/1	1/1	1/1	1/1	1/1	1/1	0/0	1/1	1/1	1/1	1/1	1/1	0/0	1/1	0/0	1/1	0/0	1/1	1/1	1/1	1/1	1/1	1/1	1/1
5H	350829565	BOPA1_2146-2256	A	C			AF=0.14	GT	0/0	1/1	1/1	1/1	0/0	1/1	1/1	1/1	1/1	1/1	1/1	1/1	1/1	1/1	1/1	1/1	1/1	1/1	1/1	1/1	1/1	1/1	1/1	0/0	0/0	1/1	1/1	1/1	0/0	0/0	0/0	0/0	1/1	1/1	1/1	1/1	1/1	1/1	0/0	1/1	1/1
5H	362966039	BOPA1_1992-1714	C	G			AF=0.12	GT	0/0	0/0	0/0	0/0	1/1	1/1	0/0	1/1	0/0	1/1	0/0	1/1	0/0	0/0	0/0	0/0	0/0	0/0	0/0	0/0	0/0	0/0	0/0	0/0	0/0	0/0	0/0	0/0	0/0	0/0	0/0	0/0	0/0	0/0	0/0	0/0	0/0	0/0	0/0	0/0	0/0
5H	366496660	BOPA2_12_10034	C	G			AF=0.08	GT	1/1	1/1	0/0	0/0	1/1	0/0	0/0	0/0	0/0	0/0	0/0	0/0	0/0	0/0	0/0	0/0	0/0	0/0	0/0	0/0	0/0	1/1	0/0	0/0	0/0	0/0	1/1	0/0	0/0	0/0	0/0	0/0	0/0	1/1	0/0	0/0	0/0	0/0	0/0	0/0	0/0
5H	377051330	SCRI_RS_182435	A	G			AF=0.23	GT	1/1	1/1	1/1	1/1	1/1	0/0	0/0	0/0	0/0	1/1	0/0	0/0	1/1	1/1	1/1	1/1	1/1	0/0	1/1	1/1	0/0	1/1	1/1	0/0	0/0	1/1	1/1	1/1	0/0	0/0	0/0	0/0	1/1	1/1	1/1	1/1	1/1	1/1	1/1	1/1	0/0
5H	378725302	BOPA1_6367-453	A	G			AF=0.14	GT	1/1	1/1	1/1	1/1	1/1	0/0	0/0	1/1	0/0	0/0	0/0	0/0	1/1	1/1	1/1	1/1	1/1	1/1	1/1	1/1	1/1	1/1	0/0	0/0	1/1	1/1	1/1	1/1	1/1	0/0	1/1	0/0	1/1	0/0	0/0	1/1	1/1	1/1	0/0	0/0	1/1
5H	380932481	SCRI_RS_234598	A	G			AF=0.16	GT	1/1	1/1	1/1	1/1	1/1	0/0	1/1	1/1	1/1	1/1	1/1	1/1	1/1	1/1	1/1	1/1	1/1	1/1	1/1	1/1	1/1	1/1	1/1	1/1	1/1	1/1	1/1	1/1	1/1	1/1	1/1	1/1	1/1	1/1	1/1	1/1	1/1	1/1	1/1	1/1	0/0
5H	403804735	SCRI_RS_144202	A	G			AF=0.14	GT	1/1	1/1	1/1	1/1	1/1	1/1	0/0	1/1	1/1	1/1	1/1	0/0	1/1	1/1	1/1	1/1	1/1	1/1	1/1	1/1	1/1	1/1	1/1	1/1	1/1	1/1	1/1	1/1	1/1	1/1	1/1	1/1	1/1	1/1	1/1	1/1	1/1	0/0	1/1	1/1	1/1
5H	428662022	SCRI_RS_174091	C	G			AF=0.14	GT	0/0	0/0	1/1	1/1	1/1	0/0	0/0	1/1	1/1	1/1	1/1	1/1	1/1	1/1	1/1	1/1	1/1	0/0	1/1	1/1	1/1	1/1	1/1	1/1	1/1	0/0	1/1	1/1	1/1	1/1	1/1	1/1	1/1	1/1	1/1	1/1	1/1	1/1	1/1	1/1	1/1
5H	429808015	SCRI_RS_49958	A	T			AF=0.17	GT	0/0	0/0	0/0	0/0	0/0	0/0	1/1	0/0	0/0	0/0	0/0	0/0	0/0	0/0	0/0	0/0	0/0	0/0	0/0	0/0	0/0	0/0	0/0	0/0	0/0	0/0	0/0	0/0	0/0	0/0	0/0	0/0	0/0	0/0	0/0	0/0	0/0	0/0	0/0	0/0	0/0
5H	429809185	BOPA1_65-778	A	T			AF=0.17	GT	1/1	1/1	1/1	1/1	1/1	0/0	0/0	1/1	1/1	1/1	1/1	1/1	0/0	1/1	1/1	1/1	1/1	1/1	1/1	1/1	1/1	1/1	0/0	1/1	1/1	1/1	1/1	0/0	1/1	1/1	1/1	1/1	1/1	1/1	1/1	1/1	1/1	0/0	1/1	1/1	1/1
5H	430583825	BOPA1_4342-528	A	G			AF=0.26	GT	1/1	1/1	1/1	1/1	1/1	1/1	0/0	0/0	1/1	1/1	0/0	0/0	1/1	1/1	1/1	1/1	1/1	1/1	0/0	1/1	1/1	1/1	1/1	0/0	1/1	1/1	0/0	1/1	1/1	1/1	1/1	1/1	1/1	1/1	1/1	1/1	1/1	1/1	1/1	0/0	0/0
5H	430859557	BOPA1_7504-485	A	C			AF=0.11	GT	1/1	1/1	1/1	1/1	1/1	1/1	1/1	1/1	1/1	1/1	1/1	1/1	1/1	0/0	0/0	1/1	1/1	1/1	1/1	1/1	1/1	1/1	1/1	1/1	1/1	1/1	1/1	0/0	1/1	1/1	1/1	1/1	1/1	1/1	1/1	1/1	1/1	1/1	1/1	1/1	1/1
5H	432571638	BOPA1_264-571	A	G			AF=0.05	GT	1/1	1/1	1/1	1/1	1/1	1/1	1/1	1/1	1/1	1/1	1/1	1/1	1/1	1/1	1/1	1/1	1/1	1/1	1/1	1/1	1/1	1/1	1/1	1/1	1/1	1/1	1/1	1/1	1/1	1/1	1/1	1/1	1/1	1/1	1/1	1/1	1/1	1/1	1/1	1/1	1/1
5H	432722244	SCRI_RS_128287	A	G			AF=0.28	GT	0/0	1/1	1/1	1/1	0/0	0/0	0/0	1/1	1/1	1/1	1/1	0/0	0/0	1/1	1/1	0/0	1/1	1/1	1/1	1/1	0/0	0/0	0/0	1/1	0/0	1/1	1/1	1/1	0/0	1/1	0/0	1/1	1/1	1/1	0/0	0/0	1/1	1/1	1/1	0/0	1/1
5H	446729541	BOPA1_5799-578	A	G			AF=0.49	GT	1/1	1/1	1/1	1/1	1/1	1/1	1/1	0/0	1/1	0/0	1/1	1/1	0/0	0/0	0/0	0/0	1/1	0/0	0/0	0/0	0/0	0/0	1/1	1/1	1/1	1/1	1/1	0/0	1/1	1/1	1/1	1/1	0/0	1/1	1/1	1/1	0/0	0/0	1/1	1/1	0/0
5H	449167054	BOPA1_6714-579	A	C			AF=0.15	GT	0/0	0/0	0/0	0/0	0/0	0/0	0/0	1/1	1/1	0/0	1/1	1/1	1/1	0/0	0/0	0/0	0/0	1/1	1/1	0/0	0/0	0/0	0/0	1/1	0/0	0/0	0/0	0/0	0/0	0/0	0/0	0/0	0/0	0/0	0/0	0/0	0/0	0/0	0/0	0/0	0/0
5H	467450160	SCRI_RS_111826	C	G			AF=0.3	GT	0/0	1/1	1/1	1/1	0/0	1/1	0/0	1/1	1/1	1/1	1/1	1/1	1/1	1/1	1/1	0/0	1/1	1/1	1/1	1/1	1/1	0/0	1/1	1/1	1/1	0/0	1/1	1/1	1/1	1/1	1/1	1/1	0/0	1/1	1/1	1/1	1/1	1/1	1/1	1/1	1/1
5H	470373539	BOPA2_12_10674	A	G			AF=0.09	GT	1/1	1/1	1/1	1/1	1/1	0/0	1/1	1/1	1/1	1/1	1/1	1/1	0/0	1/1	1/1	1/1	1/1	1/1	1/1	1/1	1/1	1/1	1/1	1/1	1/1	1/1	1/1	1/1	1/1	1/1	1/1	1/1	1/1	1/1	1/1	1/1	0/0	1/1	1/1	1/1	1/1
5H	475823798	SCRI_RS_91994	C	G			AF=0.26	GT	0/0	0/0	0/0	0/0	0/0	0/0	0/0	0/0	0/0	0/0	0/0	0/0	0/0	0/0	1/1	1/1	0/0	0/0	0/0	0/0	0/0	0/0	0/0	0/0	0/0	0/0	0/0	0/0	0/0	0/0	0/0	0/0	0/0	0/0	0/0	0/0	0/0	1/1	0/0	1/1	1/1
5H	481060668	SCRI_RS_150410	A	G			AF=0.15	GT	0/0	1/1	1/1	0/0	1/1	0/0	0/0	0/0	0/0	0/0	0/0	0/0	0/0	0/0	0/0	0/0	1/1	0/0	0/0	0/0	0/0	0/0	0/0	0/0	0/0	0/0	0/0	0/0	0/0	0/0	0/0	0/0	0/0	0/0	0/0	0/0	0/0	1/1	0/0	0/0	0/0
5H	485549712	SCRI_RS_172547	A	G			AF=0.37	GT	1/1	1/1	0/0	0/0	1/1	0/0	1/1	0/0	1/1	0/0	0/0	0/0	0/0	0/0	0/0	0/0	1/1	1/1	1/1	0/0	0/0	0/0	0/0	1/1	1/1	0/0	1/1	0/0	1/1	1/1	1/1	1/1	0/0	1/1	1/1	0/0	0/0	0/0	1/1	0/0	1/1
5H	489571803	SCRI_RS_240059	A	G			AF=0.45	GT	1/1	1/1	1/1	0/0	1/1	1/1	0/0	1/1	0/0	0/0	0/0	0/0	0/0	1/1	0/0	0/0	1/1	0/0	1/1	1/1	0/0	0/0	1/1	0/0	0/0	0/0	0/0	1/1	0/0	0/0	0/0	0/0	1/1	0/0	0/0	1/1	1/1	0/0	0/0	0/0	1/1
5H	492283442	SCRI_RS_11368	A	C			AF=0.4	GT	0/0	0/0	0/0	0/0	0/0	0/0	0/0	0/0	0/0	1/1	0/0	0/0	0/0	1/1	1/1	1/1	0/0	1/1	0/0	1/1	0/0	1/1	0/0	0/0	0/0	0/0	0/0	1/1	0/0	0/0	0/0	0/0	1/1	0/0	0/0	0/0	1/1	1/1	0/0	0/0	0/0
5H	492897414	BOPA1_4706-940	A	G			AF=0.49	GT	1/1	1/1	0/0	1/1	1/1	0/0	1/1	1/1	1/1	0/0	0/0	1/1	1/1	0/0	1/1	1/1	0/0	0/0	1/1	0/0	1/1	0/0	1/1	1/1	1/1	1/1	1/1	0/0	1/1	1/1	1/1	1/1	0/0	0/0	1/1	0/0	0/0	0/0	1/1	0/0	1/1
5H	494004389	BOPA1_8258-330	A	G			AF=0.14	GT	1/1	1/1	0/0	0/0	1/1	1/1	1/1	1/1	1/1	1/1	1/1	1/1	1/1	1/1	1/1	1/1	1/1	1/1	1/1	1/1	1/1	1/1	1/1	0/0	0/0	1/1	0/0	1/1	0/0	1/1	0/0	1/1	1/1	0/0	0/0	1/1	1/1	1/1	0/0	1/1	1/1
5H	494939664	SCRI_RS_138826	A	G			AF=0.43	GT	0/0	0/0	0/0	0/0	0/0	0/0	1/1	0/0	1/1	1/1	1/1	1/1	1/1	1/1	1/1	1/1	0/0	0/0	0/0	1/1	1/1	1/1	0/0	0/0	0/0	0/0	0/0	1/1	0/0	0/0	0/0	0/0	1/1	0/0	0/0	0/0	1/1	1/1	0/0	1/1	1/1
5H	498480896	SCRI_RS_123677	C	G			AF=0.47	GT	1/1	1/1	0/0	1/1	1/1	0/0	0/0	0/0	0/0	1/1	0/0	0/0	0/0	0/0	1/1	1/1	0/0	0/0	1/1	0/0	0/0	0/0	1/1	1/1	1/1	1/1	1/1	1/1	1/1	1/1	1/1	1/1	0/0	1/1	1/1	1/1	1/1	0/0	1/1	0/0	1/1
5H	498497369	SCRI_RS_125580	A	C			AF=0.35	GT	0/0	0/0	0/0	0/0	0/0	0/0	0/0	0/0	1/1	1/1	0/0	0/0	1/1	0/0	1/1	0/0	0/0	1/1	0/0	0/0	1/1	1/1	0/0	1/1	1/1	1/1	0/0	1/1	1/1	0/0	1/1	0/0	1/1	1/1	1/1	1/1	1/1	0/0	0/0	0/0	0/0
5H	499790294	SCRI_RS_138221	A	C			AF=0.26	GT	0/0	0/0	0/0	0/0	0/0	1/1	1/1	1/1	1/1	0/0	1/1	1/1	1/1	0/0	0/0	0/0	0/0	0/0	0/0	0/0	0/0	0/0	1/1	0/0	0/0	0/0	0/0	0/0	0/0	0/0	0/0	0/0	1/1	0/0	0/0	0/0	0/0	1/1	0/0	1/1	1/1
5H	506119093	SCRI_RS_178985	A	G			AF=0.14	GT	1/1	1/1	1/1	1/1	1/1	1/1	0/0	1/1	1/1	1/1	1/1	1/1	1/1	1/1	1/1	1/1	1/1	0/0	0/0	1/1	1/1	1/1	1/1	1/1	1/1	0/0	1/1	1/1	1/1	1/1	1/1	1/1	1/1	1/1	1/1	1/1	1/1	1/1	1/1	1/1	1/1
5H	507044861	SCRI_RS_222377	A	G			AF=0.21	GT	0/0	1/1	0/0	0/0	0/0	0/0	1/1	1/1	1/1	0/0	0/0	1/1	0/0	0/0	0/0	0/0	1/1	0/0	0/0	1/1	0/0	0/0	0/0	0/0	0/0	0/0	0/0	0/0	0/0	0/0	0/0	0/0	0/0	0/0	0/0	0/0	0/0	0/0	0/0	0/0	0/0
5H	507098765	SCRI_RS_149088	A	G			AF=0.25	GT	1/1	1/1	1/1	1/1	1/1	1/1	0/0	1/1	1/1	1/1	1/1	1/1	1/1	1/1	0/0	1/1	1/1	1/1	1/1	0/0	1/1	0/0	1/1	1/1	1/1	0/0	1/1	0/0	1/1	1/1	1/1	1/1	1/1	1/1	1/1	1/1	1/1	0/0	1/1	1/1	1/1
5H	508503184	BOPA1_5154-117	C	T			AF=0.34	GT	1/1	0/0	1/1	0/0	1/1	1/1	1/1	1/1	1/1	0/0	1/1	1/1	1/1	0/0	1/1	1/1	1/1	0/0	1/1	1/1	1/1	1/1	1/1	1/1	1/1	1/1	0/0	1/1	1/1	1/1	1/1	1/1	1/1	0/0	1/1	0/0	1/1	1/1	1/1	1/1	1/1
5H	512433664	BOPA1_139-1263	A	G			AF=0.11	GT	1/1	1/1	1/1	1/1	1/1	1/1	1/1	1/1	1/1	0/0	1/1	0/0	1/1	1/1	1/1	0/0	0/0	1/1	1/1	0/0	1/1	0/0	1/1	1/1	1/1	1/1	1/1	1/1	1/1	1/1	1/1	1/1	1/1	1/1	1/1	1/1	1/1	1/1	1/1	1/1	1/1
5H	512593774	SCRI_RS_134711	A	T			AF=0.17	GT	0/0	0/0	0/0	0/0	0/0	0/0	0/0	0/0	0/0	0/0	0/0	0/0	0/0	0/0	0/0	0/0	0/0	0/0	0/0	0/0	0/0	0/0	0/0	0/0	0/0	0/0	0/0	0/0	0/0	0/0	0/0	0/0	0/0	0/0	0/0	0/0	1/1	0/0	0/0	0/0	0/0
5H	515436344	SCRI_RS_195217	A	G			AF=0.21	GT	0/0	0/0	0/0	0/0	0/0	0/0	0/0	0/0	0/0	0/0	0/0	0/0	0/0	0/0	0/0	0/0	0/0	0/0	0/0	0/0	0/0	0/0	0/0	0/0	0/0	0/0	0/0	0/0	0/0	0/0	0/0	0/0	0/0	0/0	0/0	0/0	1/1	0/0	0/0	0/0	0/0
5H	518800708	SCRI_RS_212890	C	T			AF=0.11	GT	1/1	0/0	1/1	0/0	1/1	1/1	1/1	1/1	1/1	1/1	1/1	1/1	1/1	1/1	1/1	1/1	1/1	1/1	1/1	1/1	1/1	1/1	1/1	0/0	0/0	1/1	0/0	1/1	0/0	0/0	0/0	0/0	1/1	0/0	0/0	1/1	1/1	1/1	0/0	1/1	1/1
5H	518938802	SCRI_RS_154148	C	G			AF=0.26	GT	1/1	1/1	1/1	0/0	1/1	1/1	0/0	1/1	1/1	1/1	1/1	1/1	1/1	1/1	0/0	1/1	1/1	1/1	0/0	0/0	1/1	1/1	1/1	0/0	0/0	1/1	0/0	1/1	0/0	0/0	0/0	0/0	1/1	0/0	0/0	1/1	1/1	1/1	0/0	1/1	1/1
5H	520201488	SCRI_RS_189094	A	G			AF=0.12	GT	1/1	0/0	1/1	1/1	1/1	1/1	1/1	1/1	1/1	1/1	1/1	1/1	1/1	1/1	1/1	1/1	0/0	1/1	1/1	1/1	1/1	1/1	1/1	1/1	1/1	0/0	1/1	1/1	1/1	1/1	1/1	1/1	1/1	1/1	1/1	1/1	1/1	1/1	1/1	1/1	0/0
5H	520202212	BOPA1_2352-277	C	T			AF=0.08	GT	1/1	0/0	1/1	1/1	1/1	1/1	1/1	1/1	1/1	1/1	1/1	1/1	1/1	1/1	1/1	1/1	1/1	1/1	1/1	1/1	1/1	1/1	1/1	1/1	1/1	0/0	1/1	1/1	1/1	1/1	1/1	1/1	1/1	1/1	1/1	1/1	1/1	1/1	1/1	1/1	1/1
5H	520370694	BOPA1_272-944	C	G			AF=0.25	GT	1/1	0/0	0/0	0/0	1/1	0/0	0/0	0/0	0/0	0/0	1/1	0/0	0/0	0/0	0/0	0/0	0/0	0/0	0/0	0/0	1/1	0/0	0/0	1/1	1/1	0/0	0/0	0/0	1/1	1/1	1/1	1/1	0/0	1/1	1/1	0/0	0/0	0/0	1/1	0/0	0/0
5H	520873325	SCRI_RS_122171	G	T			AF=0.16	GT	0/0	0/0	0/0	0/0	0/0	0/0	0/0	0/0	0/0	0/0	0/0	0/0	0/0	0/0	0/0	0/0	1/1	0/0	0/0	0/0	1/1	0/0	1/1	0/0	0/0	0/0	0/0	0/0	0/0	0/0	0/0	0/0	1/1	0/0	0/0	0/0	0/0	0/0	0/0	0/0	0/0
5H	521102356	BOPA1_7167-466	A	T			AF=0.42	GT	1/1	1/1	1/1	0/0	1/1	0/0	0/0	0/0	0/0	0/0	0/0	1/1	0/0	0/0	0/0	0/0	0/0	1/1	1/1	1/1	0/0	0/0	0/0	1/1	1/1	0/0	1/1	0/0	1/1	1/1	1/1	1/1	0/0	1/1	1/1	0/0	0/0	0/0	1/1	0/0	1/1
5H	521248368	BOPA1_211-259	A	C			AF=0.36	GT	1/1	1/1	0/0	1/1	1/1	1/1	1/1	0/0	1/1	0/0	0/0	0/0	0/0	1/1	1/1	0/0	1/1	0/0	1/1	0/0	1/1	1/1	1/1	1/1	0/0	1/1	0/0	1/1	1/1	0/0	0/0	1/1	0/0	1/1	1/1	1/1	1/1	1/1	1/1	1/1	0/0
5H	521346766	BOPA1_5844-1011	A	G			AF=0.35	GT	0/0	0/0	1/1	0/0	1/1	1/1	1/1	1/1	0/0	1/1	1/1	1/1	1/1	0/0	1/1	1/1	0/0	0/0	0/0	0/0	0/0	1/1	1/1	1/1	1/1	0/0	1/1	1/1	1/1	1/1	1/1	1/1	0/0	1/1	1/1	1/1	1/1	1/1	1/1	1/1	1/1
5H	521980660	SCRI_RS_234330	C	T			AF=0.11	GT	0/0	0/0	0/0	0/0	0/0	0/0	0/0	0/0	0/0	0/0	0/0	0/0	0/0	0/0	0/0	1/1	0/0	0/0	0/0	0/0	0/0	0/0	0/0	0/0	0/0	0/0	0/0	1/1	0/0	0/0	0/0	0/0	0/0	0/0	0/0	0/0	1/1	0/0	0/0	0/0	0/0
5H	523258598	SCRI_RS_202774	C	T			AF=0.33	GT	0/0	1/1	1/1	1/1	1/1	1/1	1/1	1/1	1/1	1/1	1/1	1/1	1/1	0/0	0/0	0/0	1/1	1/1	1/1	1/1	1/1	0/0	0/0	1/1	1/1	1/1	1/1	1/1	1/1	1/1	1/1	1/1	0/0	1/1	1/1	1/1	1/1	1/1	1/1	1/1	1/1
5H	524805374	BOPA1_1697-636	C	T			AF=0.2	GT	0/0	0/0	0/0	0/0	0/0	0/0	0/0	0/0	1/1	0/0	0/0	0/0	0/0	0/0	0/0	1/1	0/0	0/0	0/0	0/0	1/1	0/0	1/1	0/0	0/0	0/0	0/0	0/0	0/0	0/0	0/0	0/0	0/0	0/0	0/0	0/0	0/0	1/1	0/0	1/1	1/1
5H	527244167	BOPA1_4795-782	A	G			AF=0.15	GT	1/1	1/1	1/1	1/1	1/1	1/1	1/1	1/1	1/1	1/1	1/1	1/1	1/1	1/1	0/0	1/1	1/1	1/1	0/0	1/1	1/1	1/1	1/1	1/1	1/1	1/1	1/1	1/1	1/1	1/1	1/1	1/1	1/1	1/1	1/1	1/1	1/1	1/1	1/1	1/1	1/1
5H	529688629	SCRI_RS_13320	A	G			AF=0.23	GT	0/0	0/0	1/1	0/0	0/0	0/0	0/0	0/0	0/0	0/0	0/0	0/0	0/0	0/0	0/0	0/0	0/0	0/0	0/0	0/0	1/1	0/0	0/0	0/0	1/1	1/1	0/0	0/0	1/1	1/1	1/1	0/0	1/1	1/1	0/0	0/0	0/0	0/0	1/1	0/0	1/1
5H	530982977	BOPA1_5156-737	A	G			AF=0.16	GT	1/1	1/1	1/1	1/1	1/1	0/0	1/1	1/1	1/1	0/0	1/1	1/1	1/1	1/1	1/1	1/1	1/1	1/1	1/1	0/0	1/1	0/0	1/1	1/1	1/1	1/1	1/1	0/0	1/1	1/1	1/1	1/1	1/1	1/1	1/1	1/1	0/0	0/0	1/1	1/1	1/1
5H	531218032	BOPA1_6553-328	A	G			AF=0.41	GT	0/0	1/1	0/0	0/0	0/0	1/1	0/0	0/0	0/0	0/0	0/0	0/0	1/1	1/1	0/0	0/0	1/1	1/1	0/0	0/0	1/1	0/0	1/1	0/0	1/1	0/0	0/0	0/0	1/1	0/0	0/0	0/0	0/0	0/0	0/0	1/1	0/0	0/0	0/0	0/0	0/0
5H	535775129	SCRI_RS_188141	A	G			AF=0.17	GT	1/1	1/1	1/1	1/1	1/1	1/1	1/1	1/1	0/0	1/1	1/1	1/1	0/0	1/1	0/0	1/1	0/0	1/1	0/0	0/0	1/1	1/1	0/0	1/1	1/1	1/1	1/1	1/1	1/1	1/1	1/1	1/1	1/1	1/1	1/1	0/0	0/0	1/1	1/1	1/1	1/1
5H	540838815	SCRI_RS_155999	A	T			AF=0.26	GT	0/0	1/1	1/1	1/1	0/0	1/1	1/1	1/1	1/1	0/0	1/1	1/1	1/1	1/1	1/1	0/0	1/1	1/1	1/1	0/0	0/0	1/1	1/1	1/1	1/1	1/1	1/1	0/0	1/1	1/1	1/1	1/1	1/1	1/1	1/1	1/1	1/1	1/1	1/1	1/1	1/1
5H	541004890	SCRI_RS_105705	C	T			AF=0.41	GT	1/1	1/1	1/1	1/1	1/1	0/0	0/0	0/0	0/0	0/0	0/0	0/0	0/0	0/0	0/0	0/0	1/1	1/1	1/1	1/1	1/1	0/0	0/0	1/1	1/1	1/1	0/0	0/0	1/1	1/1	1/1	1/1	1/1	1/1	1/1	0/0	1/1	0/0	1/1	1/1	1/1
5H	541269009	BOPA1_1306-408	C	T			AF=0.27	GT	1/1	1/1	1/1	1/1	0/0	0/0	1/1	1/1	1/1	1/1	1/1	1/1	1/1	1/1	1/1	0/0	1/1	1/1	0/0	0/0	0/0	1/1	1/1	1/1	1/1	1/1	1/1	1/1	1/1	1/1	0/0	1/1	1/1	1/1	1/1	1/1	1/1	1/1	1/1	1/1	1/1
5H	541278906	SCRI_RS_157026	C	T			AF=0.5	GT	1/1	0/0	0/0	0/0	0/0	1/1	1/1	1/1	0/0	1/1	1/1	1/1	0/0	1/1	0/0	1/1	1/1	1/1	0/0	1/1	1/1	1/1	1/1	0/0	0/0	0/0	1/1	1/1	0/0	0/0	0/0	0/0	1/1	0/0	0/0	1/1	0/0	0/0	0/0	0/0	1/1
5H	543501487	BOPA1_3477-1248	A	G			AF=0.31	GT	0/0	0/0	0/0	1/1	1/1	0/0	0/0	0/0	0/0	0/0	0/0	0/0	1/1	0/0	0/0	0/0	0/0	0/0	0/0	1/1	1/1	0/0	0/0	0/0	0/0	1/1	1/1	0/0	0/0	0/0	0/0	0/0	1/1	0/0	0/0	0/0	0/0	1/1	1/1	0/0	1/1
5H	544862339	SCRI_RS_199904	A	G			AF=0.33	GT	0/0	0/0	1/1	1/1	0/0	1/1	1/1	1/1	1/1	1/1	1/1	1/1	1/1	0/0	0/0	1/1	1/1	0/0	1/1	1/1	1/1	1/1	1/1	0/0	0/0	1/1	0/0	0/0	0/0	0/0	0/0	0/0	1/1	0/0	0/0	0/0	1/1	1/1	0/0	0/0	1/1
5H	547254410	SCRI_RS_172379	A	G			AF=0.5	GT	0/0	0/0	1/1	1/1	0/0	0/0	0/0	1/1	1/1	0/0	0/0	1/1	1/1	0/0	0/0	0/0	1/1	0/0	1/1	1/1	1/1	1/1	0/0	1/1	1/1	0/0	0/0	0/0	1/1	1/1	1/1	1/1	0/0	1/1	1/1	0/0	0/0	0/0	0/0	1/1	1/1
5H	548676605	BOPA1_8682-406	A	G			AF=0.44	GT	0/0	1/1	1/1	1/1	0/0	1/1	1/1	1/1	1/1	1/1	1/1	1/1	1/1	1/1	1/1	1/1	0/0	1/1	0/0	1/1	0/0	1/1	0/0	1/1	1/1	0/0	1/1	1/1	1/1	1/1	1/1	1/1	0/0	1/1	1/1	1/1	1/1	1/1	1/1	1/1	1/1
5H	548723081	SCRI_RS_12707	C	T			AF=0.35	GT	1/1	0/0	0/0	1/1	1/1	0/0	0/0	0/0	0/0	1/1	0/0	0/0	1/1	1/1	1/1	0/0	1/1	1/1	1/1	0/0	0/0	1/1	1/1	0/0	1/1	1/1	1/1	1/1	1/1	1/1	1/1	1/1	0/0	1/1	1/1	1/1	1/1	0/0	1/1	0/0	0/0
5H	552816635	SCRI_RS_238426	C	T			AF=0.48	GT	1/1	1/1	0/0	1/1	1/1	0/0	0/0	1/1	1/1	1/1	1/1	1/1	1/1	1/1	0/0	1/1	1/1	1/1	0/0	0/0	0/0	0/0	0/0	0/0	0/0	1/1	1/1	1/1	0/0	0/0	0/0	0/0	0/0	0/0	0/0	0/0	1/1	1/1	0/0	1/1	1/1
5H	553329290	SCRI_RS_226862	C	T			AF=0.2	GT	0/0	0/0	0/0	0/0	0/0	0/0	0/0	0/0	0/0	0/0	0/0	0/0	1/1	1/1	0/0	0/0	0/0	1/1	0/0	0/0	1/1	0/0	0/0	0/0	0/0	0/0	1/1	1/1	0/0	0/0	0/0	0/0	0/0	0/0	0/0	0/0	0/0	0/0	0/0	0/0	0/0
5H	554103675	SCRI_RS_180871	C	T			AF=0.38	GT	0/0	1/1	0/0	1/1	0/0	1/1	1/1	1/1	1/1	1/1	1/1	1/1	1/1	0/0	1/1	1/1	0/0	1/1	1/1	1/1	1/1	1/1	1/1	0/0	0/0	0/0	1/1	0/0	1/1	0/0	1/1	0/0	1/1	1/1	0/0	0/0	1/1	1/1	1/1	1/1	1/1
5H	554534386	BOPA1_9864-225	C	T			AF=0.33	GT	0/0	1/1	0/0	0/0	0/0	0/0	0/0	1/1	0/0	0/0	0/0	0/0	1/1	1/1	1/1	1/1	1/1	1/1	1/1	1/1	1/1	1/1	0/0	0/0	0/0	0/0	1/1	1/1	0/0	0/0	1/1	0/0	1/1	0/0	0/0	0/0	1/1	1/1	1/1	1/1	1/1
5H	554823535	BOPA1_1761-804	C	T			AF=0.27	GT	0/0	0/0	0/0	1/1	0/0	0/0	0/0	0/0	0/0	0/0	0/0	0/0	0/0	0/0	0/0	0/0	0/0	0/0	0/0	1/1	1/1	0/0	0/0	1/1	1/1	0/0	0/0	0/0	0/0	1/1	1/1	1/1	1/1	1/1	0/0	0/0	0/0	0/0	1/1	0/0	0/0
5H	555073191	SCRI_RS_224438	A	G			AF=0.44	GT	0/0	1/1	0/0	0/0	0/0	0/0	0/0	0/0	0/0	0/0	0/0	0/0	1/1	1/1	0/0	1/1	0/0	0/0	0/0	0/0	1/1	0/0	1/1	0/0	0/0	1/1	1/1	1/1	0/0	0/0	0/0	0/0	1/1	0/0	0/0	1/1	1/1	0/0	0/0	0/0	1/1
5H	555444690	SCRI_RS_213163	C	T			AF=0.14	GT	1/1	1/1	1/1	1/1	1/1	1/1	1/1	1/1	1/1	1/1	1/1	1/1	1/1	1/1	1/1	1/1	0/0	1/1	1/1	1/1	1/1	1/1	1/1	1/1	1/1	1/1	1/1	1/1	1/1	1/1	1/1	1/1	1/1	1/1	1/1	1/1	1/1	1/1	1/1	1/1	1/1
5H	558985398	SCRI_RS_139374	C	T			AF=0.13	GT	0/0	0/0	0/0	0/0	0/0	0/0	1/1	0/0	1/1	0/0	0/0	1/1	0/0	1/1	0/0	0/0	1/1	1/1	0/0	0/0	1/1	0/0	0/0	0/0	0/0	1/1	0/0	0/0	0/0	0/0	0/0	0/0	1/1	0/0	0/0	0/0	0/0	0/0	0/0	0/0	0/0
5H	559203666	BOPA2_12_30685	C	T			AF=0.32	GT	1/1	1/1	0/0	1/1	1/1	0/0	1/1	0/0	1/1	0/0	0/0	0/0	0/0	0/0	1/1	1/1	0/0	1/1	1/1	1/1	0/0	1/1	1/1	0/0	0/0	1/1	0/0	0/0	1/1	1/1	0/0	0/0	1/1	1/1	1/1	0/0	1/1	1/1	1/1	0/0	1/1
5H	559362556	BOPA1_3931-1434	A	G			AF=0.17	GT	0/0	0/0	0/0	0/0	0/0	0/0	0/0	0/0	0/0	0/0	0/0	0/0	0/0	0/0	0/0	0/0	1/1	0/0	0/0	0/0	0/0	0/0	0/0	0/0	0/0	0/0	0/0	0/0	0/0	0/0	0/0	0/0	0/0	0/0	0/0	0/0	0/0	0/0	0/0	0/0	0/0
5H	561512907	BOPA1_5428-146	A	T			AF=0.4	GT	1/1	1/1	1/1	0/0	0/0	1/1	1/1	1/1	1/1	0/0	1/1	1/1	1/1	1/1	1/1	0/0	0/0	0/0	1/1	0/0	0/0	0/0	1/1	0/0	0/0	1/1	0/0	0/0	0/0	0/0	0/0	0/0	1/1	0/0	0/0	0/0	0/0	1/1	0/0	1/1	1/1
5H	562985518	BOPA1_5757-248	C	T			AF=0.15	GT	0/0	0/0	0/0	0/0	0/0	1/1	1/1	0/0	0/0	0/0	0/0	1/1	0/0	0/0	0/0	1/1	0/0	0/0	0/0	0/0	1/1	1/1	1/1	0/0	0/0	0/0	1/1	0/0	0/0	0/0	0/0	0/0	0/0	0/0	0/0	1/1	0/0	0/0	0/0	1/1	0/0
5H	565229848	BOPA1_2167-335	C	T			AF=0.45	GT	0/0	0/0	0/0	1/1	0/0	1/1	0/0	1/1	0/0	1/1	1/1	1/1	1/1	1/1	1/1	1/1	0/0	1/1	1/1	1/1	1/1	1/1	0/0	0/0	0/0	0/0	0/0	1/1	0/0	0/0	0/0	0/0	1/1	0/0	0/0	1/1	1/1	0/0	0/0	0/0	1/1
5H	565602852	SCRI_RS_175338	A	G			AF=0.06	GT	0/0	1/1	1/1	0/0	1/1	1/1	1/1	1/1	1/1	1/1	1/1	1/1	1/1	1/1	1/1	1/1	0/0	0/0	1/1	1/1	1/1	1/1	1/1	1/1	1/1	1/1	1/1	1/1	1/1	1/1	1/1	1/1	1/1	1/1	1/1	1/1	1/1	1/1	0/0	1/1	1/1
5H	566283885	SCRI_RS_218503	C	T			AF=0.41	GT	1/1	0/0	1/1	0/0	0/0	0/0	1/1	1/1	1/1	0/0	0/0	1/1	0/0	0/0	0/0	0/0	0/0	0/0	1/1	1/1	0/0	0/0	0/0	1/1	0/0	1/1	0/0	0/0	0/0	1/1	0/0	1/1	0/0	1/1	0/0	1/1	0/0	0/0	0/0	1/1	1/1
5H	569111460	SCRI_RS_156273	C	T			AF=0.3	GT	1/1	0/0	0/0	0/0	1/1	0/0	1/1	0/0	0/0	0/0	1/1	1/1	0/0	0/0	0/0	0/0	1/1	0/0	1/1	1/1	0/0	1/1	0/0	0/0	0/0	0/0	0/0	0/0	0/0	0/0	0/0	0/0	0/0	0/0	0/0	0/0	0/0	0/0	0/0	0/0	0/0
5H	569748500	BOPA1_4103-1386	C	T			AF=0.42	GT	0/0	0/0	0/0	0/0	0/0	1/1	1/1	1/1	1/1	1/1	1/1	1/1	1/1	1/1	0/0	0/0	1/1	1/1	0/0	1/1	1/1	0/0	0/0	0/0	0/0	0/0	0/0	1/1	0/0	0/0	0/0	0/0	0/0	0/0	0/0	1/1	1/1	1/1	0/0	1/1	1/1
5H	570444548	SCRI_RS_108855	C	T			AF=0.16	GT	0/0	1/1	0/0	0/0	0/0	0/0	0/0	0/0	0/0	0/0	0/0	0/0	0/0	1/1	0/0	0/0	1/1	0/0	1/1	1/1	0/0	0/0	0/0	0/0	0/0	0/0	1/1	0/0	0/0	0/0	0/0	0/0	0/0	0/0	0/0	0/0	1/1	0/0	0/0	0/0	0/0
5H	570766605	JHI-Hv50k-2016-357303	A	C			AF=0.28	GT	0/0	1/1	1/1	0/0	0/0	1/1	1/1	1/1	1/1	1/1	0/0	0/0	0/0	1/1	0/0	1/1	0/0	0/0	0/0	0/0	1/1	1/1	0/0	0/0	1/1	0/0	1/1	1/1	1/1	0/0	1/1	1/1	1/1	0/0	0/0	0/0	1/1	1/1	0/0	1/1	1/1
5H	571039245	BOPA1_3362-644	A	G			AF=0.25	GT	1/1	1/1	1/1	1/1	1/1	0/0	0/0	1/1	0/0	1/1	1/1	0/0	1/1	1/1	1/1	0/0	1/1	1/1	1/1	0/0	1/1	1/1	1/1	1/1	1/1	1/1	1/1	1/1	1/1	1/1	1/1	0/0	1/1	0/0	1/1	1/1	0/0	1/1	1/1	0/0	0/0
5H	573780707	SCRI_RS_8410	G	T			AF=0.23	GT	0/0	0/0	0/0	0/0	0/0	0/0	0/0	0/0	0/0	1/1	0/0	0/0	0/0	0/0	0/0	1/1	0/0	0/0	0/0	1/1	1/1	0/0	0/0	0/0	0/0	0/0	0/0	1/1	0/0	0/0	0/0	0/0	0/0	0/0	0/0	0/0	0/0	0/0	0/0	0/0	0/0
5H	573790405	BOPA1_6761-490	C	T			AF=0.36	GT	1/1	0/0	1/1	1/1	1/1	0/0	1/1	1/1	1/1	1/1	1/1	1/1	1/1	0/0	1/1	1/1	1/1	1/1	0/0	0/0	0/0	1/1	0/0	1/1	1/1	0/0	1/1	1/1	1/1	1/1	1/1	1/1	0/0	1/1	1/1	0/0	1/1	1/1	1/1	1/1	1/1
5H	575947257	BOPA2_12_11018	C	T			AF=0.19	GT	0/0	0/0	1/1	1/1	0/0	1/1	1/1	1/1	1/1	1/1	1/1	1/1	0/0	0/0	1/1	1/1	1/1	1/1	0/0	0/0	1/1	0/0	1/1	1/1	1/1	1/1	1/1	1/1	1/1	1/1	1/1	1/1	1/1	1/1	1/1	1/1	1/1	1/1	1/1	1/1	1/1
5H	576518342	BOPA1_3007-1337	A	G			AF=0.24	GT	0/0	0/0	1/1	1/1	0/0	0/0	0/0	0/0	0/0	0/0	0/0	0/0	0/0	0/0	0/0	0/0	1/1	0/0	1/1	0/0	0/0	0/0	0/0	0/0	0/0	0/0	0/0	1/1	1/1	1/1	0/0	0/0	0/0	0/0	0/0	0/0	1/1	0/0	0/0	0/0	0/0
5H	576736954	SCRI_RS_133010	A	G			AF=0.44	GT	1/1	1/1	1/1	1/1	1/1	0/0	1/1	1/1	0/0	0/0	0/0	0/0	0/0	0/0	0/0	0/0	1/1	1/1	1/1	1/1	0/0	0/0	0/0	1/1	1/1	1/1	1/1	0/0	1/1	1/1	1/1	1/1	0/0	1/1	1/1	1/1	1/1	1/1	1/1	0/0	0/0
5H	576905946	SCRI_RS_202800	C	T			AF=0.4	GT	1/1	1/1	1/1	1/1	1/1	0/0	1/1	0/0	0/0	0/0	0/0	0/0	0/0	1/1	0/0	1/1	1/1	0/0	0/0	1/1	0/0	0/0	1/1	0/0	1/1	1/1	1/1	0/0	0/0	0/0	1/1	0/0	0/0	0/0	0/0	0/0	0/0	1/1	1/1	0/0	0/0
5H	576978919	BOPA2_12_30769	A	G			AF=0.17	GT	0/0	0/0	0/0	0/0	0/0	0/0	0/0	0/0	0/0	0/0	0/0	0/0	0/0	0/0	1/1	1/1	0/0	0/0	1/1	1/1	0/0	0/0	0/0	0/0	0/0	0/0	0/0	0/0	0/0	0/0	0/0	0/0	0/0	0/0	0/0	0/0	0/0	0/0	0/0	0/0	0/0
5H	577009592	BOPA1_5219-773	C	T			AF=0.15	GT	0/0	0/0	0/0	0/0	0/0	1/1	1/1	0/0	0/0	0/0	0/0	1/1	0/0	0/0	0/0	1/1	0/0	0/0	0/0	0/0	1/1	1/1	1/1	0/0	0/0	0/0	0/0	0/0	0/0	0/0	0/0	0/0	0/0	0/0	0/0	1/1	0/0	0/0	0/0	1/1	0/0
5H	579361033	SCRI_RS_194337	C	T			AF=0.42	GT	1/1	1/1	0/0	0/0	1/1	0/0	1/1	0/0	0/0	1/1	0/0	0/0	0/0	1/1	0/0	1/1	0/0	0/0	1/1	0/0	0/0	0/0	0/0	1/1	1/1	1/1	1/1	1/1	1/1	1/1	1/1	1/1	0/0	1/1	1/1	0/0	1/1	1/1	1/1	0/0	1/1
6H	3364191	JHI-Hv50k-2016-369729	A	G			AF=0.29	GT	1/1	1/1	0/0	0/0	1/1	0/0	1/1	0/0	0/0	0/0	0/0	0/0	0/0	1/1	0/0	1/1	1/1	0/0	1/1	0/0	1/1	1/1	0/0	0/0	1/1	0/0	1/1	0/0	1/1	0/0	0/0	0/0	1/1	0/0	1/1	0/0	1/1	0/0	0/0	0/0	0/0
6H	3596320	BOPA1_3178-1276	C	T			AF=0.16	GT	0/0	0/0	0/0	1/1	0/0	0/0	1/1	0/0	0/0	0/0	1/1	0/0	0/0	0/0	0/0	0/0	0/0	0/0	0/0	0/0	0/0	0/0	0/0	1/1	1/1	0/0	0/0	0/0	1/1	1/1	0/0	1/1	1/1	1/1	0/0	0/0	0/0	0/0	0/0	0/0	1/1
6H	5994975	BOPA1_1555-631	A	G			AF=0.25	GT	1/1	0/0	0/0	1/1	0/0	0/0	1/1	1/1	1/1	0/0	1/1	0/0	0/0	0/0	0/0	1/1	0/0	0/0	0/0	0/0	0/0	0/0	0/0	0/0	0/0	0/0	1/1	0/0	0/0	0/0	0/0	0/0	1/1	0/0	0/0	0/0	0/0	0/0	0/0	0/0	0/0
6H	7900284	SCRI_RS_211920	C	T			AF=0.26	GT	1/1	0/0	1/1	1/1	1/1	1/1	0/0	1/1	1/1	1/1	1/1	1/1	1/1	1/1	1/1	0/0	1/1	1/1	1/1	0/0	1/1	0/0	0/0	1/1	1/1	1/1	1/1	1/1	1/1	1/1	1/1	1/1	1/1	1/1	1/1	1/1	0/0	1/1	1/1	0/0	0/0
6H	8185650	BOPA1_2057-412	A	G			AF=0.37	GT	0/0	0/0	0/0	0/0	0/0	1/1	0/0	1/1	1/1	1/1	1/1	1/1	1/1	1/1	1/1	1/1	0/0	1/1	0/0	1/1	1/1	1/1	1/1	0/0	0/0	0/0	1/1	1/1	0/0	0/0	0/0	0/0	1/1	0/0	0/0	1/1	1/1	1/1	0/0	1/1	1/1
6H	13114169	BOPA1_2795-1707	A	G			AF=0.47	GT	1/1	0/0	0/0	0/0	0/0	0/0	1/1	0/0	1/1	0/0	0/0	0/0	0/0	0/0	1/1	1/1	0/0	1/1	0/0	0/0	1/1	1/1	1/1	0/0	0/0	0/0	1/1	1/1	0/0	0/0	0/0	0/0	1/1	0/0	0/0	1/1	1/1	1/1	0/0	0/0	0/0
6H	14280449	SCRI_RS_106920	C	T			AF=0.18	GT	0/0	0/0	0/0	0/0	0/0	0/0	0/0	0/0	0/0	1/1	0/0	0/0	0/0	0/0	1/1	1/1	0/0	0/0	0/0	0/0	0/0	0/0	0/0	0/0	0/0	0/0	0/0	0/0	0/0	0/0	0/0	0/0	0/0	0/0	0/0	0/0	0/0	0/0	0/0	0/0	1/1
6H	16058997	SCRI_RS_62666	C	T			AF=0.21	GT	1/1	0/0	1/1	1/1	1/1	0/0	1/1	0/0	1/1	0/0	0/0	0/0	1/1	1/1	0/0	0/0	0/0	0/0	0/0	0/0	0/0	0/0	0/0	0/0	0/0	0/0	1/1	0/0	0/0	0/0	0/0	1/1	0/0	0/0	0/0	0/0	1/1	0/0	0/0	0/0	0/0
6H	17193529	BOPA1_2188-425	C	T			AF=0.47	GT	0/0	1/1	0/0	1/1	1/1	1/1	1/1	0/0	1/1	1/1	0/0	1/1	1/1	1/1	1/1	1/1	0/0	1/1	0/0	0/0	1/1	1/1	1/1	0/0	0/0	0/0	0/0	1/1	0/0	0/0	0/0	0/0	1/1	0/0	0/0	1/1	1/1	1/1	0/0	1/1	1/1
6H	17244413	BOPA1_1628-410	C	T			AF=0.14	GT	1/1	1/1	1/1	1/1	1/1	1/1	1/1	1/1	1/1	1/1	1/1	1/1	1/1	0/0	1/1	1/1	1/1	1/1	1/1	1/1	1/1	1/1	1/1	1/1	1/1	1/1	1/1	0/0	1/1	1/1	1/1	1/1	0/0	1/1	1/1	0/0	1/1	1/1	1/1	1/1	1/1
6H	18063072	SCRI_RS_154426	A	G			AF=0.23	GT	0/0	0/0	0/0	0/0	0/0	0/0	0/0	0/0	0/0	1/1	1/1	0/0	0/0	0/0	1/1	0/0	1/1	0/0	0/0	0/0	0/0	0/0	0/0	0/0	0/0	0/0	0/0	0/0	0/0	0/0	0/0	0/0	0/0	0/0	0/0	0/0	1/1	0/0	0/0	0/0	0/0
6H	18208789	JHI-Hv50k-2016-377992	C	T			AF=0.37	GT	1/1	1/1	0/0	1/1	0/0	0/0	0/0	0/0	0/0	0/0	0/0	0/0	0/0	0/0	0/0	0/0	0/0	0/0	1/1	0/0	0/0	0/0	0/0	1/1	0/0	1/1	1/1	0/0	1/1	0/0	1/1	0/0	1/1	1/1	1/1	0/0	0/0	0/0	1/1	0/0	0/0
6H	30731642	SCRI_RS_7397	A	G			AF=0.4	GT	1/1	1/1	1/1	1/1	1/1	0/0	0/0	0/0	1/1	1/1	1/1	0/0	0/0	0/0	1/1	0/0	1/1	1/1	1/1	0/0	0/0	0/0	0/0	1/1	1/1	1/1	1/1	0/0	1/1	1/1	1/1	1/1	1/1	1/1	1/1	0/0	1/1	0/0	1/1	0/0	0/0
6H	30951343	BOPA1_1588-537	A	G			AF=0.36	GT	0/0	0/0	0/0	0/0	0/0	1/1	1/1	1/1	0/0	1/1	0/0	0/0	1/1	1/1	1/1	1/1	0/0	1/1	1/1	0/0	1/1	0/0	1/1	0/0	0/0	0/0	0/0	1/1	0/0	0/0	0/0	0/0	1/1	0/0	0/0	1/1	1/1	1/1	0/0	1/1	1/1
6H	31249677	BOPA1_12210-480	A	C			AF=0.43	GT	0/0	0/0	1/1	1/1	1/1	0/0	0/0	0/0	0/0	0/0	0/0	0/0	0/0	1/1	0/0	0/0	0/0	1/1	0/0	1/1	1/1	1/1	1/1	1/1	1/1	0/0	0/0	1/1	1/1	1/1	1/1	1/1	1/1	1/1	1/1	1/1	1/1	0/0	1/1	0/0	0/0
6H	32498043	BOPA1_5984-132	C	G			AF=0.13	GT	1/1	1/1	1/1	1/1	1/1	0/0	1/1	1/1	0/0	1/1	0/0	1/1	1/1	1/1	1/1	0/0	1/1	1/1	1/1	1/1	1/1	1/1	0/0	1/1	1/1	1/1	1/1	1/1	1/1	1/1	1/1	1/1	1/1	1/1	1/1	1/1	1/1	1/1	1/1	1/1	0/0
6H	33777857	BOPA1_5448-298	C	T			AF=0.34	GT	0/0	0/0	0/0	0/0	0/0	0/0	0/0	0/0	0/0	0/0	0/0	0/0	0/0	1/1	0/0	1/1	0/0	0/0	0/0	0/0	1/1	0/0	1/1	0/0	0/0	0/0	1/1	0/0	0/0	0/0	0/0	0/0	1/1	0/0	0/0	1/1	0/0	1/1	0/0	0/0	0/0
6H	34573409	SCRI_RS_150028	C	T			AF=0.2	GT	1/1	1/1	1/1	1/1	1/1	1/1	1/1	1/1	1/1	1/1	1/1	1/1	1/1	1/1	1/1	1/1	0/0	1/1	1/1	1/1	1/1	1/1	1/1	1/1	1/1	1/1	0/0	1/1	1/1	1/1	1/1	1/1	1/1	1/1	1/1	1/1	1/1	1/1	1/1	1/1	1/1
6H	35551032	SCRI_RS_205857	C	T			AF=0.17	GT	0/0	1/1	0/0	0/0	0/0	0/0	0/0	1/1	1/1	1/1	1/1	1/1	1/1	1/1	0/0	0/0	0/0	1/1	0/0	1/1	0/0	0/0	0/0	0/0	0/0	0/0	0/0	0/0	0/0	0/0	0/0	0/0	0/0	0/0	0/0	1/1	0/0	0/0	0/0	0/0	0/0
6H	43165361	SCRI_RS_182367	A	G			AF=0.43	GT	1/1	1/1	0/0	1/1	1/1	0/0	0/0	0/0	0/0	0/0	0/0	0/0	0/0	0/0	1/1	0/0	1/1	0/0	1/1	0/0	0/0	0/0	0/0	1/1	1/1	1/1	0/0	1/1	1/1	1/1	0/0	0/0	0/0	1/1	0/0	0/0	0/0	1/1	0/0	0/0	0/0
6H	45409733	BOPA1_1041-1441	C	G			AF=0.1	GT	0/0	0/0	0/0	0/0	0/0	0/0	0/0	0/0	0/0	0/0	0/0	0/0	0/0	1/1	0/0	0/0	0/0	0/0	0/0	0/0	0/0	0/0	0/0	0/0	0/0	0/0	0/0	1/1	0/0	0/0	0/0	0/0	0/0	0/0	0/0	0/0	0/0	0/0	0/0	0/0	0/0
6H	46499653	SCRI_RS_121633	C	T			AF=0.2	GT	0/0	0/0	1/1	1/1	0/0	1/1	1/1	1/1	1/1	1/1	1/1	1/1	1/1	0/0	1/1	1/1	1/1	1/1	0/0	1/1	1/1	1/1	1/1	1/1	1/1	1/1	1/1	1/1	1/1	0/0	0/0	1/1	1/1	0/0	0/0	1/1	1/1	0/0	1/1	0/0	1/1
6H	48987322	SCRI_RS_196458	A	G			AF=0.37	GT	0/0	0/0	0/0	0/0	0/0	0/0	1/1	1/1	1/1	1/1	0/0	1/1	0/0	0/0	1/1	1/1	0/0	1/1	1/1	1/1	0/0	0/0	1/1	0/0	0/0	1/1	1/1	1/1	0/0	0/0	0/0	0/0	0/0	0/0	0/0	0/0	1/1	0/0	0/0	1/1	0/0
6H	48991600	SCRI_RS_188949	A	G			AF=0.33	GT	0/0	1/1	1/1	1/1	1/1	0/0	0/0	1/1	1/1	0/0	1/1	1/1	1/1	0/0	0/0	0/0	1/1	0/0	1/1	1/1	1/1	1/1	1/1	1/1	1/1	1/1	1/1	0/0	1/1	1/1	1/1	1/1	1/1	1/1	1/1	0/0	0/0	0/0	1/1	1/1	1/1
6H	60749370	BOPA2_12_10910	C	G			AF=0.47	GT	1/1	0/0	0/0	1/1	0/0	0/0	0/0	0/0	1/1	0/0	0/0	0/0	0/0	1/1	1/1	1/1	0/0	0/0	1/1	0/0	1/1	1/1	0/0	1/1	0/0	1/1	1/1	1/1	0/0	0/0	1/1	0/0	1/1	1/1	0/0	0/0	1/1	1/1	0/0	1/1	1/1
6H	91017244	SCRI_RS_116842	A	C			AF=0.12	GT	1/1	1/1	1/1	1/1	1/1	0/0	1/1	1/1	1/1	1/1	1/1	1/1	1/1	1/1	1/1	1/1	1/1	1/1	1/1	1/1	1/1	1/1	1/1	1/1	1/1	1/1	1/1	1/1	1/1	1/1	1/1	1/1	1/1	1/1	1/1	1/1	0/0	1/1	1/1	1/1	0/0
6H	113340606	BOPA2_12_30473	A	G			AF=0.25	GT	0/0	1/1	0/0	1/1	0/0	1/1	1/1	1/1	1/1	1/1	1/1	1/1	1/1	1/1	0/0	1/1	0/0	1/1	0/0	1/1	1/1	1/1	1/1	0/0	0/0	1/1	1/1	1/1	0/0	0/0	0/0	0/0	1/1	0/0	0/0	1/1	1/1	1/1	1/1	1/1	1/1
6H	113867951	SCRI_RS_236999	A	G			AF=0.5	GT	0/0	1/1	1/1	1/1	0/0	0/0	0/0	0/0	0/0	0/0	0/0	1/1	0/0	1/1	0/0	0/0	0/0	1/1	0/0	0/0	0/0	1/1	1/1	1/1	1/1	0/0	1/1	1/1	1/1	1/1	1/1	1/1	1/1	1/1	1/1	1/1	0/0	1/1	1/1	1/1	0/0
6H	120699187	SCRI_RS_166120	C	T			AF=0.45	GT	0/0	1/1	0/0	0/0	0/0	0/0	1/1	0/0	1/1	1/1	1/1	1/1	0/0	0/0	1/1	1/1	1/1	1/1	1/1	1/1	1/1	1/1	0/0	0/0	0/0	1/1	0/0	0/0	0/0	0/0	0/0	0/0	1/1	0/0	0/0	0/0	0/0	0/0	0/0	1/1	0/0
6H	120978572	BOPA2_12_30441	C	T			AF=0.12	GT	0/0	0/0	0/0	0/0	0/0	0/0	0/0	0/0	0/0	0/0	0/0	0/0	0/0	0/0	0/0	1/1	0/0	0/0	0/0	0/0	0/0	0/0	0/0	0/0	0/0	0/0	0/0	1/1	0/0	0/0	0/0	0/0	0/0	0/0	0/0	0/0	1/1	0/0	0/0	0/0	0/0
6H	126892828	SCRI_RS_188520	A	G			AF=0.12	GT	0/0	0/0	0/0	0/0	0/0	1/1	0/0	1/1	0/0	0/0	0/0	0/0	0/0	0/0	0/0	0/0	0/0	0/0	0/0	0/0	0/0	0/0	1/1	0/0	0/0	0/0	0/0	0/0	0/0	0/0	0/0	0/0	0/0	0/0	0/0	1/1	0/0	0/0	0/0	0/0	0/0
6H	130901613	BOPA2_12_10497	C	T			AF=0.08	GT	0/0	0/0	0/0	0/0	0/0	0/0	0/0	0/0	0/0	0/0	0/0	0/0	0/0	0/0	0/0	0/0	0/0	0/0	1/1	0/0	0/0	0/0	0/0	0/0	0/0	0/0	0/0	0/0	0/0	0/0	0/0	0/0	0/0	0/0	0/0	0/0	0/0	0/0	0/0	0/0	0/0
6H	141289520	SCRI_RS_121418	C	G			AF=0.12	GT	0/0	0/0	0/0	0/0	0/0	0/0	0/0	0/0	1/1	0/0	1/1	0/0	0/0	0/0	0/0	0/0	0/0	0/0	0/0	0/0	0/0	0/0	0/0	0/0	0/0	0/0	0/0	0/0	0/0	0/0	0/0	0/0	0/0	0/0	0/0	0/0	0/0	0/0	0/0	0/0	0/0
6H	147649529	BOPA1_3996-493	G	T			AF=0.5	GT	0/0	1/1	1/1	1/1	0/0	0/0	1/1	0/0	0/0	0/0	0/0	0/0	0/0	0/0	1/1	0/0	0/0	0/0	1/1	1/1	0/0	1/1	1/1	1/1	1/1	1/1	0/0	0/0	1/1	1/1	1/1	1/1	0/0	1/1	1/1	1/1	0/0	0/0	1/1	0/0	0/0
6H	150749860	SCRI_RS_195226	G	T			AF=0.05	GT	0/0	0/0	0/0	0/0	0/0	0/0	0/0	0/0	0/0	0/0	0/0	0/0	0/0	1/1	0/0	0/0	0/0	0/0	0/0	0/0	0/0	0/0	0/0	0/0	0/0	0/0	0/0	0/0	0/0	0/0	0/0	0/0	0/0	0/0	0/0	1/1	0/0	0/0	0/0	0/0	1/1
6H	162595391	SCRI_RS_193776	C	T			AF=0.35	GT	0/0	1/1	1/1	1/1	1/1	0/0	0/0	0/0	0/0	0/0	0/0	0/0	0/0	0/0	0/0	1/1	1/1	0/0	0/0	0/0	0/0	0/0	0/0	1/1	1/1	0/0	0/0	1/1	1/1	1/1	1/1	1/1	0/0	1/1	1/1	0/0	1/1	0/0	1/1	0/0	0/0
6H	176731931	BOPA1_4488-514	A	G			AF=0.39	GT	1/1	1/1	1/1	1/1	1/1	0/0	1/1	1/1	1/1	1/1	1/1	1/1	0/0	0/0	1/1	1/1	1/1	0/0	0/0	0/0	0/0	1/1	0/0	1/1	1/1	1/1	1/1	1/1	1/1	1/1	1/1	1/1	0/0	1/1	1/1	0/0	1/1	1/1	1/1	1/1	1/1
6H	204349432	SCRI_RS_72672	C	T			AF=0.24	GT	1/1	0/0	1/1	0/0	1/1	0/0	0/0	0/0	0/0	0/0	0/0	0/0	0/0	0/0	1/1	0/0	0/0	0/0	1/1	0/0	0/0	0/0	0/0	1/1	1/1	0/0	0/0	0/0	1/1	1/1	1/1	1/1	0/0	1/1	1/1	0/0	0/0	0/0	0/0	0/0	0/0
6H	236592050	SCRI_RS_137706	A	G			AF=0.22	GT	1/1	1/1	1/1	1/1	1/1	1/1	1/1	1/1	1/1	0/0	1/1	1/1	1/1	1/1	1/1	0/0	1/1	1/1	1/1	0/0	0/0	1/1	1/1	1/1	1/1	1/1	1/1	0/0	1/1	1/1	1/1	1/1	1/1	1/1	1/1	1/1	1/1	1/1	1/1	1/1	1/1
6H	251811375	SCRI_RS_187725	A	G			AF=0.36	GT	1/1	1/1	1/1	1/1	1/1	1/1	0/0	0/0	0/0	0/0	0/0	0/0	0/0	1/1	0/0	0/0	0/0	0/0	0/0	0/0	0/0	0/0	0/0	1/1	1/1	1/1	1/1	0/0	1/1	1/1	1/1	1/1	0/0	1/1	1/1	0/0	0/0	0/0	1/1	0/0	0/0
6H	253675694	SCRI_RS_162504	C	T			AF=0.15	GT	0/0	0/0	0/0	0/0	0/0	0/0	0/0	1/1	0/0	0/0	1/1	1/1	1/1	0/0	0/0	0/0	1/1	1/1	0/0	0/0	0/0	1/1	0/0	0/0	0/0	1/1	0/0	0/0	0/0	0/0	0/0	0/0	1/1	0/0	0/0	0/0	0/0	0/0	0/0	0/0	0/0
6H	334630777	BOPA1_5497-661	C	T			AF=0.28	GT	0/0	1/1	0/0	0/0	0/0	1/1	1/1	1/1	1/1	1/1	1/1	1/1	1/1	1/1	1/1	1/1	0/0	1/1	0/0	1/1	1/1	1/1	1/1	0/0	0/0	1/1	1/1	1/1	0/0	0/0	0/0	0/0	1/1	0/0	0/0	1/1	1/1	1/1	0/0	1/1	1/1
6H	337390877	SCRI_RS_175593	G	T			AF=0.31	GT	0/0	1/1	1/1	1/1	0/0	0/0	0/0	0/0	0/0	0/0	0/0	0/0	0/0	1/1	0/0	0/0	0/0	0/0	0/0	0/0	0/0	0/0	1/1	0/0	1/1	1/1	1/1	0/0	0/0	0/0	1/1	1/1	0/0	1/1	1/1	1/1	1/1	0/0	0/0	0/0	0/0
6H	376997127	SCRI_RS_165041	C	T			AF=0.33	GT	0/0	0/0	0/0	0/0	0/0	0/0	0/0	1/1	0/0	1/1	1/1	1/1	1/1	0/0	0/0	0/0	0/0	1/1	0/0	0/0	0/0	1/1	0/0	0/0	0/0	0/0	0/0	1/1	0/0	0/0	0/0	0/0	1/1	0/0	0/0	0/0	1/1	0/0	0/0	1/1	1/1
6H	385786934	SCRI_RS_153707	C	T			AF=0.17	GT	0/0	0/0	0/0	0/0	0/0	0/0	0/0	0/0	0/0	0/0	0/0	0/0	0/0	0/0	0/0	1/1	0/0	1/1	0/0	0/0	0/0	1/1	0/0	0/0	0/0	0/0	0/0	1/1	0/0	0/0	0/0	0/0	0/0	0/0	0/0	1/1	1/1	0/0	0/0	0/0	0/0
6H	388433890	SCRI_RS_192489	A	G			AF=0.42	GT	0/0	0/0	0/0	0/0	1/1	0/0	0/0	0/0	0/0	0/0	0/0	0/0	0/0	0/0	0/0	1/1	0/0	0/0	0/0	0/0	1/1	1/1	1/1	1/1	1/1	0/0	1/1	0/0	1/1	1/1	1/1	1/1	1/1	1/1	1/1	0/0	1/1	0/0	1/1	0/0	0/0
6H	388438695	SCRI_RS_134469	C	G			AF=0.45	GT	0/0	0/0	0/0	0/0	0/0	0/0	1/1	0/0	0/0	1/1	1/1	1/1	1/1	0/0	0/0	1/1	1/1	0/0	1/1	1/1	1/1	0/0	1/1	1/1	0/0	0/0	1/1	0/0	1/1	1/1	1/1	1/1	1/1	1/1	1/1	1/1	0/0	0/0	1/1	1/1	0/0
6H	463929560	SCRI_RS_116605	A	G			AF=0.14	GT	1/1	1/1	1/1	1/1	1/1	1/1	1/1	1/1	1/1	1/1	1/1	1/1	1/1	1/1	1/1	1/1	1/1	1/1	1/1	1/1	1/1	1/1	1/1	1/1	1/1	0/0	1/1	1/1	1/1	1/1	1/1	1/1	1/1	1/1	1/1	1/1	1/1	1/1	1/1	1/1	1/1
6H	465116074	BOPA1_3348-395	C	T			AF=0.38	GT	0/0	1/1	0/0	0/0	0/0	0/0	1/1	0/0	0/0	0/0	0/0	0/0	0/0	0/0	0/0	0/0	0/0	1/1	1/1	1/1	0/0	0/0	1/1	0/0	0/0	0/0	1/1	0/0	0/0	0/0	0/0	0/0	1/1	0/0	0/0	1/1	1/1	0/0	0/0	0/0	1/1
6H	466060867	SCRI_RS_168065	C	T			AF=0.13	GT	1/1	1/1	1/1	1/1	1/1	1/1	1/1	1/1	1/1	1/1	1/1	1/1	1/1	1/1	1/1	0/0	0/0	1/1	1/1	1/1	1/1	1/1	1/1	1/1	1/1	1/1	1/1	0/0	1/1	1/1	1/1	1/1	1/1	1/1	1/1	1/1	0/0	1/1	1/1	1/1	1/1
6H	466786617	SCRI_RS_236779	A	C			AF=0.19	GT	1/1	0/0	0/0	0/0	1/1	1/1	1/1	1/1	1/1	1/1	1/1	1/1	1/1	1/1	1/1	1/1	1/1	1/1	1/1	1/1	1/1	1/1	1/1	1/1	1/1	0/0	0/0	1/1	1/1	1/1	1/1	1/1	1/1	1/1	1/1	1/1	0/0	1/1	1/1	1/1	1/1
6H	466800031	BOPA1_2026-302	A	G			AF=0.3	GT	0/0	1/1	1/1	1/1	0/0	0/0	0/0	0/0	0/0	0/0	0/0	0/0	0/0	0/0	0/0	1/1	1/1	0/0	0/0	0/0	0/0	0/0	0/0	1/1	1/1	0/0	0/0	1/1	1/1	1/1	1/1	1/1	0/0	1/1	1/1	0/0	1/1	0/0	1/1	0/0	0/0
6H	486283334	BOPA2_12_31289	A	T			AF=0.45	GT	0/0	0/0	0/0	0/0	0/0	1/1	1/1	1/1	0/0	1/1	0/0	1/1	1/1	1/1	1/1	0/0	0/0	1/1	0/0	0/0	0/0	0/0	1/1	0/0	0/0	0/0	0/0	1/1	0/0	0/0	0/0	0/0	1/1	0/0	0/0	1/1	1/1	1/1	0/0	1/1	1/1
6H	488450330	BOPA2_12_10393	C	T			AF=0.3	GT	1/1	1/1	1/1	0/0	1/1	0/0	0/0	0/0	0/0	0/0	0/0	0/0	0/0	0/0	0/0	0/0	0/0	0/0	0/0	0/0	1/1	0/0	0/0	0/0	0/0	0/0	0/0	0/0	0/0	0/0	0/0	0/0	0/0	0/0	1/1	1/1	0/0	0/0	0/0	0/0	0/0
6H	489659835	SCRI_RS_126705	C	T			AF=0.23	GT	0/0	0/0	0/0	1/1	0/0	0/0	0/0	1/1	0/0	0/0	1/1	0/0	0/0	0/0	0/0	0/0	0/0	0/0	1/1	1/1	0/0	0/0	0/0	0/0	0/0	0/0	0/0	0/0	1/1	0/0	0/0	0/0	0/0	1/1	0/0	0/0	0/0	0/0	1/1	0/0	0/0
6H	496885598	BOPA1_2294-573	C	T			AF=0.17	GT	1/1	1/1	1/1	1/1	0/0	1/1	1/1	1/1	0/0	1/1	1/1	1/1	1/1	1/1	1/1	1/1	1/1	1/1	0/0	1/1	1/1	1/1	1/1	1/1	1/1	1/1	1/1	1/1	1/1	1/1	1/1	1/1	1/1	1/1	1/1	0/0	1/1	1/1	1/1	0/0	1/1
6H	501791669	SCRI_RS_145279	C	T			AF=0.35	GT	1/1	1/1	0/0	0/0	1/1	0/0	0/0	0/0	0/0	0/0	0/0	0/0	0/0	0/0	0/0	0/0	0/0	0/0	0/0	0/0	1/1	0/0	0/0	0/0	0/0	0/0	0/0	0/0	0/0	0/0	0/0	0/0	0/0	0/0	1/1	1/1	0/0	0/0	0/0	0/0	0/0
6H	507406705	SCRI_RS_150951	A	T			AF=0.34	GT	1/1	0/0	0/0	0/0	1/1	1/1	1/1	1/1	1/1	1/1	1/1	1/1	1/1	1/1	1/1	0/0	0/0	1/1	1/1	1/1	1/1	1/1	1/1	0/0	0/0	1/1	1/1	0/0	0/0	0/0	0/0	0/0	1/1	0/0	0/0	1/1	0/0	1/1	0/0	1/1	1/1
6H	508211962	SCRI_RS_173878	C	T			AF=0.4	GT	0/0	0/0	1/1	1/1	0/0	0/0	1/1	1/1	1/1	0/0	0/0	0/0	1/1	0/0	0/0	0/0	1/1	1/1	0/0	0/0	0/0	0/0	0/0	1/1	0/0	0/0	1/1	0/0	1/1	1/1	1/1	1/1	0/0	1/1	0/0	0/0	0/0	1/1	1/1	1/1	1/1
6H	509828642	SCRI_RS_137870	A	G			AF=0.2	GT	0/0	0/0	0/0	1/1	0/0	0/0	0/0	0/0	0/0	0/0	0/0	0/0	0/0	0/0	0/0	0/0	0/0	0/0	1/1	1/1	0/0	0/0	0/0	0/0	0/0	0/0	0/0	0/0	1/1	0/0	0/0	1/1	0/0	1/1	0/0	0/0	0/0	0/0	1/1	0/0	0/0
6H	510731602	BOPA1_4146-1154	C	T			AF=0.2	GT	0/0	1/1	0/0	0/0	0/0	0/0	0/0	0/0	0/0	0/0	0/0	0/0	0/0	0/0	0/0	0/0	1/1	1/1	1/1	1/1	0/0	0/0	0/0	0/0	0/0	1/1	0/0	0/0	0/0	0/0	0/0	0/0	0/0	0/0	0/0	0/0	0/0	1/1	0/0	0/0	1/1
6H	514710457	BOPA1_2350-107	C	T			AF=0.07	GT	1/1	1/1	1/1	1/1	1/1	1/1	1/1	1/1	1/1	1/1	1/1	1/1	1/1	1/1	1/1	1/1	1/1	1/1	1/1	1/1	0/0	1/1	1/1	1/1	1/1	1/1	1/1	1/1	1/1	1/1	1/1	1/1	1/1	1/1	1/1	1/1	1/1	1/1	1/1	1/1	1/1
6H	515590102	SCRI_RS_238393	C	T			AF=0.11	GT	1/1	1/1	0/0	0/0	0/0	0/0	0/0	0/0	1/1	0/0	1/1	0/0	0/0	0/0	0/0	0/0	0/0	0/0	0/0	0/0	0/0	0/0	0/0	0/0	0/0	0/0	0/0	0/0	0/0	0/0	0/0	0/0	0/0	0/0	0/0	0/0	0/0	0/0	0/0	0/0	0/0
6H	516018990	JHI-Hv50k-2016-415594	A	G			AF=0.25	GT	0/0	0/0	1/1	1/1	0/0	1/1	1/1	1/1	1/1	1/1	1/1	1/1	1/1	0/0	1/1	0/0	1/1	0/0	1/1	1/1	1/1	0/0	1/1	1/1	1/1	1/1	1/1	0/0	1/1	1/1	1/1	1/1	1/1	1/1	1/1	0/0	0/0	1/1	1/1	1/1	1/1
6H	523436581	BOPA1_4641-266	A	G			AF=0.18	GT	1/1	0/0	1/1	1/1	1/1	1/1	1/1	1/1	1/1	1/1	0/0	1/1	1/1	1/1	1/1	1/1	1/1	0/0	1/1	0/0	1/1	0/0	1/1	1/1	1/1	1/1	1/1	1/1	1/1	1/1	1/1	1/1	1/1	1/1	1/1	1/1	1/1	0/0	1/1	1/1	0/0
6H	523532287	BOPA1_5926-798	C	T			AF=0.43	GT	1/1	1/1	1/1	1/1	1/1	0/0	0/0	0/0	1/1	0/0	0/0	1/1	0/0	0/0	0/0	1/1	1/1	0/0	1/1	1/1	0/0	1/1	1/1	1/1	1/1	1/1	1/1	0/0	1/1	1/1	1/1	1/1	0/0	1/1	1/1	0/0	0/0	0/0	1/1	0/0	0/0
6H	523886795	SCRI_RS_149165	C	T			AF=0.37	GT	1/1	1/1	1/1	1/1	1/1	0/0	0/0	0/0	0/0	0/0	0/0	0/0	0/0	1/1	1/1	1/1	1/1	0/0	1/1	1/1	1/1	0/0	1/1	1/1	1/1	1/1	0/0	0/0	1/1	1/1	1/1	1/1	0/0	1/1	1/1	0/0	0/0	1/1	1/1	0/0	0/0
6H	524593676	SCRI_RS_149401	A	G			AF=0.31	GT	1/1	0/0	0/0	0/0	0/0	0/0	0/0	0/0	1/1	0/0	0/0	0/0	0/0	1/1	0/0	0/0	1/1	1/1	0/0	1/1	1/1	0/0	0/0	0/0	0/0	0/0	1/1	0/0	0/0	0/0	0/0	0/0	1/1	0/0	0/0	0/0	0/0	0/0	0/0	0/0	0/0
6H	531669818	BOPA1_5124-1707	C	T			AF=0.18	GT	0/0	1/1	1/1	1/1	0/0	1/1	1/1	1/1	1/1	1/1	1/1	1/1	1/1	1/1	0/0	1/1	0/0	1/1	0/0	1/1	1/1	1/1	1/1	1/1	1/1	0/0	1/1	1/1	1/1	1/1	1/1	1/1	1/1	1/1	1/1	1/1	1/1	1/1	1/1	1/1	1/1
6H	532495879	SCRI_RS_98225	G	T			AF=0.1	GT	0/0	0/0	0/0	0/0	0/0	0/0	0/0	0/0	0/0	0/0	0/0	0/0	0/0	0/0	0/0	0/0	0/0	0/0	0/0	0/0	0/0	0/0	0/0	0/0	0/0	0/0	0/0	0/0	0/0	0/0	0/0	0/0	0/0	0/0	0/0	0/0	0/0	0/0	0/0	0/0	0/0
6H	534051011	BOPA1_3349-759	G	T			AF=0.42	GT	0/0	1/1	0/0	0/0	0/0	1/1	0/0	0/0	0/0	0/0	0/0	0/0	0/0	1/1	0/0	0/0	1/1	0/0	1/1	1/1	1/1	0/0	1/1	0/0	0/0	1/1	0/0	0/0	0/0	0/0	0/0	0/0	1/1	0/0	0/0	1/1	0/0	0/0	0/0	0/0	0/0
6H	540603343	SCRI_RS_189611	C	T			AF=0.41	GT	1/1	1/1	1/1	1/1	1/1	0/0	0/0	0/0	0/0	0/0	0/0	0/0	0/0	0/0	0/0	0/0	1/1	1/1	1/1	1/1	1/1	0/0	0/0	0/0	0/0	1/1	1/1	0/0	1/1	0/0	0/0	0/0	1/1	1/1	1/1	0/0	0/0	1/1	1/1	1/1	1/1
6H	543545623	BOPA2_12_20448	A	C			AF=0.35	GT	1/1	1/1	1/1	1/1	1/1	0/0	1/1	1/1	0/0	0/0	0/0	0/0	1/1	0/0	0/0	0/0	0/0	0/0	1/1	1/1	0/0	1/1	1/1	0/0	0/0	0/0	1/1	0/0	1/1	1/1	1/1	1/1	0/0	1/1	0/0	0/0	0/0	0/0	1/1	0/0	0/0
6H	545496393	SCRI_RS_233106	C	T			AF=0.12	GT	1/1	1/1	0/0	0/0	1/1	1/1	1/1	1/1	0/0	0/0	1/1	0/0	0/0	0/0	0/0	0/0	0/0	0/0	0/0	0/0	1/1	0/0	0/0	0/0	0/0	1/1	1/1	0/0	0/0	0/0	0/0	0/0	0/0	0/0	0/0	0/0	0/0	0/0	0/0	0/0	0/0
6H	545869192	SCRI_RS_149269	C	G			AF=0.38	GT	1/1	1/1	0/0	1/1	1/1	0/0	0/0	0/0	0/0	1/1	1/1	0/0	0/0	0/0	1/1	0/0	1/1	0/0	1/1	0/0	0/0	0/0	0/0	1/1	1/1	1/1	0/0	1/1	1/1	1/1	1/1	1/1	0/0	0/0	0/0	0/0	1/1	0/0	0/0	1/1	0/0
6H	550903857	BOPA1_4396-567	A	G			AF=0.22	GT	1/1	1/1	1/1	1/1	1/1	1/1	0/0	1/1	1/1	1/1	1/1	1/1	1/1	1/1	1/1	1/1	1/1	1/1	0/0	1/1	1/1	1/1	1/1	1/1	1/1	1/1	1/1	1/1	1/1	1/1	1/1	1/1	1/1	1/1	1/1	1/1	1/1	1/1	1/1	0/0	0/0
6H	559065510	BOPA1_2911-1136	C	T			AF=0.36	GT	1/1	0/0	1/1	1/1	1/1	0/0	0/0	1/1	0/0	0/0	0/0	0/0	0/0	1/1	1/1	0/0	0/0	0/0	0/0	0/0	1/1	0/0	1/1	0/0	0/0	0/0	1/1	1/1	0/0	0/0	0/0	0/0	1/1	0/0	0/0	0/0	0/0	1/1	1/1	0/0	0/0
7H	512205	SCRI_RS_235587	A	G			AF=0.1	GT	1/1	1/1	1/1	1/1	1/1	0/0	1/1	1/1	1/1	1/1	1/1	1/1	1/1	1/1	1/1	1/1	1/1	1/1	1/1	1/1	1/1	1/1	1/1	1/1	1/1	1/1	1/1	1/1	1/1	1/1	1/1	1/1	1/1	1/1	1/1	1/1	0/0	1/1	1/1	1/1	0/0
7H	665490	BOPA1_7970-387	C	T			AF=0.18	GT	1/1	1/1	1/1	1/1	1/1	1/1	1/1	0/0	1/1	1/1	1/1	1/1	1/1	0/0	1/1	1/1	1/1	1/1	1/1	0/0	0/0	1/1	1/1	1/1	1/1	1/1	1/1	1/1	1/1	1/1	1/1	1/1	0/0	1/1	1/1	1/1	1/1	1/1	1/1	0/0	1/1
7H	1424718	BOPA1_9561-168	A	C			AF=0.28	GT	0/0	0/0	0/0	1/1	0/0	0/0	0/0	0/0	0/0	0/0	0/0	0/0	0/0	1/1	0/0	0/0	1/1	0/0	1/1	0/0	0/0	0/0	0/0	0/0	0/0	0/0	0/0	1/1	0/0	0/0	0/0	0/0	0/0	0/0	1/1	0/0	0/0	0/0	0/0	1/1	0/0
7H	3478666	SCRI_RS_200232	C	T			AF=0.41	GT	0/0	1/1	0/0	1/1	0/0	0/0	0/0	0/0	0/0	0/0	0/0	0/0	0/0	1/1	1/1	1/1	1/1	0/0	1/1	1/1	1/1	1/1	1/1	0/0	0/0	1/1	1/1	1/1	0/0	1/1	0/0	0/0	0/0	0/0	1/1	1/1	1/1	1/1	0/0	0/0	0/0
7H	5237057	SCRI_RS_226361	A	G			AF=0.46	GT	0/0	0/0	0/0	0/0	0/0	1/1	0/0	0/0	0/0	1/1	0/0	0/0	1/1	1/1	1/1	1/1	0/0	0/0	0/0	0/0	1/1	1/1	1/1	0/0	0/0	0/0	1/1	1/1	0/0	0/0	0/0	0/0	1/1	0/0	0/0	1/1	0/0	1/1	0/0	1/1	1/1
7H	11109744	SCRI_RS_235976	C	T			AF=0.4	GT	0/0	1/1	1/1	0/0	1/1	1/1	1/1	1/1	0/0	1/1	1/1	1/1	1/1	0/0	0/0	1/1	1/1	0/0	1/1	0/0	0/0	1/1	1/1	1/1	1/1	1/1	0/0	1/1	1/1	1/1	1/1	1/1	1/1	1/1	1/1	0/0	0/0	0/0	1/1	1/1	1/1
7H	13515963	SCRI_RS_129323	C	T			AF=0.08	GT	0/0	0/0	1/1	1/1	1/1	1/1	1/1	1/1	1/1	1/1	1/1	1/1	1/1	1/1	1/1	1/1	1/1	1/1	1/1	1/1	1/1	1/1	1/1	1/1	1/1	1/1	1/1	1/1	1/1	1/1	1/1	1/1	1/1	1/1	1/1	1/1	1/1	1/1	1/1	1/1	1/1
7H	16398458	SCRI_RS_235422	C	T			AF=0.49	GT	0/0	1/1	1/1	1/1	0/0	1/1	1/1	1/1	1/1	1/1	1/1	0/0	0/0	1/1	1/1	1/1	1/1	0/0	1/1	1/1	0/0	1/1	1/1	0/0	0/0	0/0	1/1	1/1	0/0	0/0	0/0	0/0	0/0	0/0	0/0	1/1	0/0	1/1	0/0	0/0	1/1
7H	17125328	BOPA1_10281-245	A	G			AF=0.28	GT	1/1	1/1	0/0	1/1	1/1	1/1	1/1	0/0	1/1	1/1	0/0	1/1	0/0	1/1	1/1	1/1	1/1	0/0	1/1	1/1	1/1	1/1	1/1	0/0	0/0	0/0	1/1	1/1	0/0	0/0	0/0	0/0	1/1	0/0	0/0	1/1	1/1	0/0	0/0	0/0	1/1
7H	17345345	BOPA1_6517-602	A	G			AF=0.13	GT	1/1	1/1	1/1	1/1	1/1	1/1	0/0	0/0	1/1	1/1	1/1	0/0	1/1	1/1	1/1	1/1	1/1	1/1	1/1	1/1	1/1	0/0	1/1	1/1	1/1	1/1	1/1	1/1	1/1	1/1	1/1	1/1	1/1	1/1	1/1	0/0	0/0	0/0	1/1	1/1	1/1
7H	20579608	BOPA1_4275-1288	G	T			AF=0.36	GT	0/0	0/0	0/0	0/0	0/0	0/0	0/0	1/1	1/1	0/0	0/0	0/0	0/0	0/0	1/1	1/1	0/0	1/1	0/0	1/1	1/1	0/0	0/0	0/0	0/0	1/1	0/0	0/0	0/0	0/0	0/0	0/0	0/0	0/0	0/0	0/0	0/0	1/1	0/0	1/1	1/1
7H	25530374	SCRI_RS_162631	A	G			AF=0.12	GT	1/1	1/1	1/1	1/1	1/1	1/1	1/1	1/1	1/1	1/1	1/1	1/1	1/1	1/1	1/1	0/0	1/1	1/1	1/1	1/1	1/1	1/1	1/1	1/1	1/1	1/1	1/1	0/0	1/1	1/1	1/1	1/1	1/1	1/1	1/1	1/1	0/0	1/1	1/1	1/1	1/1
7H	27534133	SCRI_RS_143373	C	T			AF=0.47	GT	0/0	0/0	0/0	0/0	0/0	1/1	1/1	0/0	0/0	0/0	0/0	0/0	0/0	1/1	1/1	0/0	1/1	0/0	1/1	1/1	1/1	0/0	0/0	0/0	0/0	1/1	0/0	0/0	0/0	0/0	0/0	0/0	1/1	0/0	0/0	1/1	0/0	1/1	0/0	0/0	1/1
7H	29465849	SCRI_RS_159253	A	G			AF=0.37	GT	1/1	1/1	0/0	1/1	1/1	0/0	0/0	0/0	0/0	1/1	0/0	0/0	0/0	0/0	0/0	1/1	1/1	1/1	1/1	1/1	0/0	1/1	1/1	1/1	1/1	1/1	1/1	1/1	1/1	1/1	1/1	1/1	0/0	1/1	1/1	1/1	1/1	1/1	1/1	1/1	1/1
7H	31458224	SCRI_RS_165928	C	G			AF=0.3	GT	0/0	0/0	1/1	1/1	0/0	1/1	1/1	1/1	0/0	0/0	0/0	1/1	1/1	0/0	1/1	0/0	0/0	0/0	1/1	0/0	1/1	1/1	1/1	1/1	0/0	1/1	0/0	1/1	0/0	1/1	0/0	0/0	1/1	0/0	0/0	1/1	1/1	1/1	1/1	1/1	1/1
7H	34310511	BOPA1_5777-354	A	C			AF=0.42	GT	0/0	0/0	0/0	0/0	0/0	0/0	1/1	0/0	0/0	1/1	0/0	0/0	1/1	1/1	1/1	1/1	0/0	1/1	0/0	1/1	1/1	1/1	1/1	0/0	0/0	0/0	1/1	1/1	0/0	0/0	0/0	0/0	1/1	0/0	0/0	1/1	1/1	1/1	0/0	1/1	1/1
7H	49688428	SCRI_RS_149501	C	T			AF=0.11	GT	0/0	0/0	0/0	0/0	0/0	0/0	0/0	0/0	0/0	0/0	0/0	0/0	0/0	0/0	0/0	0/0	0/0	0/0	0/0	0/0	0/0	0/0	0/0	0/0	0/0	0/0	0/0	0/0	0/0	0/0	0/0	0/0	0/0	0/0	0/0	0/0	0/0	0/0	0/0	0/0	0/0
7H	56563209	SCRI_RS_182102	A	G			AF=0.07	GT	1/1	1/1	1/1	1/1	1/1	1/1	0/0	1/1	1/1	1/1	1/1	1/1	1/1	1/1	1/1	1/1	0/0	1/1	1/1	1/1	1/1	1/1	0/0	1/1	1/1	1/1	1/1	1/1	1/1	1/1	1/1	1/1	1/1	1/1	1/1	1/1	1/1	1/1	1/1	1/1	1/1
7H	57456223	SCRI_RS_150016	C	T			AF=0.46	GT	0/0	0/0	1/1	1/1	1/1	1/1	1/1	0/0	0/0	1/1	0/0	0/0	1/1	1/1	1/1	0/0	0/0	0/0	0/0	0/0	1/1	0/0	1/1	1/1	1/1	0/0	0/0	1/1	1/1	1/1	1/1	1/1	1/1	1/1	1/1	1/1	1/1	0/0	1/1	0/0	0/0
7H	58041912	SCRI_RS_157020	A	G			AF=0.1	GT	1/1	1/1	0/0	0/0	1/1	0/0	0/0	0/0	1/1	1/1	1/1	0/0	0/0	0/0	0/0	0/0	0/0	0/0	0/0	0/0	0/0	0/0	0/0	0/0	1/1	0/0	0/0	0/0	1/1	0/0	1/1	1/1	0/0	1/1	1/1	0/0	0/0	0/0	0/0	0/0	0/0
7H	58428995	SCRI_RS_234502	C	T			AF=0.17	GT	0/0	0/0	0/0	0/0	0/0	0/0	0/0	0/0	0/0	0/0	0/0	0/0	0/0	0/0	0/0	1/1	0/0	1/1	0/0	0/0	0/0	1/1	0/0	0/0	0/0	0/0	1/1	1/1	0/0	0/0	0/0	0/0	0/0	0/0	0/0	1/1	1/1	0/0	0/0	0/0	0/0
7H	58992327	BOPA1_5467-1663	A	G			AF=0.25	GT	1/1	1/1	0/0	1/1	1/1	1/1	0/0	0/0	1/1	0/0	0/0	0/0	1/1	1/1	1/1	1/1	1/1	0/0	1/1	0/0	0/0	1/1	1/1	0/0	0/0	1/1	0/0	1/1	0/0	0/0	0/0	0/0	1/1	0/0	0/0	0/0	1/1	1/1	0/0	1/1	1/1
7H	66577996	SCRI_RS_208698	A	G			AF=0.28	GT	0/0	0/0	0/0	0/0	0/0	0/0	0/0	0/0	0/0	1/1	0/0	0/0	0/0	1/1	1/1	0/0	0/0	0/0	0/0	0/0	0/0	0/0	1/1	0/0	0/0	1/1	0/0	1/1	0/0	0/0	0/0	1/1	0/0	0/0	0/0	1/1	0/0	0/0	0/0	1/1	0/0
7H	74924070	SCRI_RS_15864	A	G			AF=0.47	GT	1/1	1/1	0/0	0/0	1/1	1/1	1/1	1/1	1/1	1/1	1/1	1/1	1/1	0/0	0/0	1/1	1/1	1/1	1/1	1/1	0/0	1/1	0/0	1/1	1/1	1/1	1/1	1/1	1/1	1/1	1/1	1/1	0/0	1/1	0/0	0/0	1/1	1/1	0/0	1/1	1/1
7H	79514393	SCRI_RS_234226	A	G			AF=0.42	GT	1/1	0/0	1/1	1/1	0/0	0/0	0/0	0/0	0/0	1/1	0/0	0/0	1/1	1/1	1/1	1/1	1/1	1/1	0/0	1/1	1/1	1/1	1/1	0/0	0/0	0/0	1/1	1/1	0/0	0/0	0/0	0/0	1/1	1/1	0/0	1/1	1/1	1/1	1/1	0/0	0/0
7H	79518695	SCRI_RS_159066	C	T			AF=0.32	GT	1/1	1/1	1/1	1/1	1/1	0/0	0/0	0/0	1/1	0/0	0/0	0/0	1/1	1/1	0/0	0/0	0/0	1/1	0/0	0/0	0/0	0/0	0/0	1/1	1/1	0/0	0/0	0/0	1/1	1/1	1/1	1/1	0/0	1/1	1/1	1/1	0/0	0/0	1/1	0/0	0/0
7H	79813739	SCRI_RS_152299	A	C			AF=0.19	GT	0/0	0/0	1/1	1/1	1/1	1/1	1/1	0/0	1/1	1/1	1/1	1/1	1/1	1/1	1/1	1/1	1/1	1/1	1/1	1/1	1/1	1/1	1/1	0/0	0/0	1/1	1/1	1/1	1/1	0/0	0/0	1/1	1/1	0/0	1/1	1/1	1/1	1/1	1/1	1/1	1/1
7H	82609301	SCRI_RS_11068	A	T			AF=0.44	GT	0/0	0/0	0/0	0/0	0/0	0/0	0/0	0/0	0/0	1/1	0/0	0/0	1/1	1/1	1/1	0/0	0/0	1/1	0/0	0/0	0/0	1/1	1/1	0/0	0/0	0/0	0/0	1/1	0/0	0/0	0/0	0/0	1/1	0/0	0/0	1/1	1/1	1/1	0/0	1/1	1/1
7H	105676805	BOPA1_3186-1560	A	G			AF=0.12	GT	0/0	0/0	1/1	1/1	0/0	0/0	0/0	0/0	1/1	1/1	0/0	1/1	1/1	1/1	1/1	1/1	1/1	1/1	1/1	1/1	0/0	1/1	1/1	1/1	1/1	0/0	0/0	1/1	1/1	1/1	1/1	1/1	1/1	1/1	1/1	1/1	1/1	1/1	1/1	1/1	1/1
7H	107405408	SCRI_RS_154193	A	G			AF=0.45	GT	1/1	0/0	1/1	1/1	1/1	0/0	1/1	1/1	1/1	0/0	1/1	0/0	0/0	0/0	0/0	0/0	1/1	1/1	1/1	1/1	1/1	1/1	1/1	1/1	1/1	1/1	0/0	0/0	1/1	1/1	1/1	1/1	1/1	1/1	1/1	0/0	0/0	1/1	1/1	0/0	1/1
7H	123244741	SCRI_RS_140553	C	T			AF=0.31	GT	0/0	0/0	1/1	1/1	0/0	0/0	1/1	1/1	1/1	0/0	1/1	1/1	0/0	1/1	0/0	0/0	0/0	0/0	0/0	1/1	1/1	0/0	0/0	1/1	1/1	1/1	0/0	0/0	1/1	1/1	1/1	1/1	0/0	1/1	1/1	0/0	0/0	0/0	1/1	0/0	0/0
7H	137567200	SCRI_RS_132654	C	T			AF=0.3	GT	1/1	1/1	1/1	1/1	1/1	1/1	1/1	0/0	1/1	1/1	1/1	1/1	1/1	0/0	1/1	1/1	1/1	1/1	1/1	0/0	0/0	0/0	1/1	1/1	1/1	1/1	0/0	1/1	1/1	1/1	1/1	1/1	1/1	1/1	1/1	1/1	0/0	0/0	1/1	0/0	0/0
7H	215697831	SCRI_RS_149647	C	T			AF=0.37	GT	0/0	0/0	1/1	1/1	1/1	1/1	1/1	0/0	1/1	1/1	1/1	1/1	1/1	0/0	0/0	1/1	1/1	0/0	0/0	0/0	0/0	1/1	1/1	1/1	1/1	1/1	0/0	1/1	1/1	1/1	1/1	1/1	0/0	1/1	1/1	0/0	1/1	1/1	1/1	1/1	1/1
7H	247504257	BOPA1_1997-77	A	G			AF=0.3	GT	0/0	0/0	1/1	1/1	0/0	1/1	0/0	0/0	0/0	0/0	0/0	0/0	1/1	1/1	1/1	1/1	0/0	1/1	0/0	0/0	1/1	1/1	1/1	1/1	1/1	0/0	1/1	1/1	1/1	1/1	1/1	1/1	1/1	1/1	1/1	1/1	1/1	1/1	1/1	1/1	1/1
7H	287415009	SCRI_RS_184894	A	G			AF=0.33	GT	0/0	0/0	0/0	0/0	0/0	0/0	0/0	0/0	0/0	0/0	0/0	0/0	0/0	1/1	0/0	1/1	0/0	0/0	0/0	1/1	0/0	1/1	0/0	0/0	0/0	1/1	0/0	1/1	0/0	0/0	0/0	0/0	0/0	0/0	0/0	0/0	0/0	1/1	0/0	0/0	0/0
7H	304186537	SCRI_RS_232559	A	G			AF=0.23	GT	0/0	1/1	0/0	1/1	0/0	0/0	0/0	0/0	0/0	0/0	0/0	1/1	1/1	0/0	0/0	0/0	0/0	0/0	1/1	0/0	0/0	0/0	0/0	0/0	0/0	0/0	0/0	0/0	0/0	0/0	0/0	0/0	0/0	0/0	0/0	0/0	0/0	0/0	1/1	1/1	0/0
7H	395979857	SCRI_RS_185680	A	G			AF=0.49	GT	1/1	0/0	1/1	1/1	1/1	1/1	1/1	1/1	1/1	0/0	1/1	1/1	0/0	0/0	0/0	1/1	1/1	0/0	1/1	0/0	0/0	0/0	0/0	1/1	1/1	1/1	0/0	1/1	1/1	1/1	1/1	1/1	0/0	1/1	1/1	0/0	1/1	0/0	1/1	0/0	0/0
7H	479105255	BOPA1_4594-971	C	T			AF=0.44	GT	0/0	0/0	0/0	0/0	0/0	1/1	1/1	1/1	1/1	0/0	1/1	0/0	1/1	1/1	1/1	1/1	0/0	0/0	0/0	1/1	0/0	1/1	1/1	0/0	0/0	0/0	0/0	1/1	0/0	0/0	0/0	0/0	1/1	0/0	0/0	1/1	1/1	1/1	0/0	1/1	1/1
7H	488294570	BOPA1_3232-201	A	C			AF=0.39	GT	0/0	0/0	0/0	0/0	0/0	1/1	0/0	1/1	0/0	1/1	1/1	1/1	0/0	0/0	1/1	1/1	1/1	0/0	1/1	1/1	1/1	1/1	1/1	0/0	0/0	1/1	1/1	1/1	0/0	0/0	0/0	0/0	1/1	0/0	0/0	0/0	1/1	1/1	0/0	0/0	0/0
7H	498422104	JHI-Hv50k-2016-489466	C	T			AF=0.34	GT	0/0	0/0	0/0	0/0	0/0	0/0	1/1	1/1	1/1	1/1	1/1	1/1	0/0	0/0	1/1	0/0	0/0	1/1	0/0	0/0	1/1	0/0	0/0	0/0	0/0	1/1	0/0	0/0	0/0	0/0	0/0	0/0	1/1	0/0	0/0	1/1	1/1	0/0	1/1	1/1	0/0
7H	502378807	SCRI_RS_231912	A	G			AF=0.19	GT	1/1	1/1	1/1	1/1	1/1	0/0	1/1	1/1	1/1	0/0	1/1	1/1	0/0	1/1	1/1	1/1	1/1	1/1	1/1	0/0	1/1	0/0	1/1	1/1	1/1	1/1	1/1	1/1	1/1	1/1	1/1	1/1	0/0	0/0	1/1	0/0	1/1	1/1	1/1	1/1	1/1
7H	505610585	BOPA1_1674-468	A	G			AF=0.49	GT	1/1	0/0	1/1	0/0	1/1	0/0	0/0	1/1	1/1	0/0	1/1	1/1	0/0	1/1	1/1	0/0	1/1	0/0	0/0	0/0	1/1	0/0	1/1	0/0	0/0	1/1	0/0	1/1	0/0	1/1	0/0	1/1	0/0	0/0	0/0	0/0	0/0	0/0	0/0	1/1	1/1
7H	506046188	BOPA1_4589-131	C	T			AF=0.19	GT	0/0	0/0	0/0	0/0	0/0	1/1	0/0	0/0	0/0	1/1	0/0	0/0	1/1	0/0	0/0	0/0	0/0	0/0	0/0	1/1	0/0	1/1	0/0	0/0	0/0	0/0	0/0	0/0	0/0	0/0	0/0	0/0	1/1	0/0	0/0	1/1	0/0	0/0	0/0	0/0	0/0
7H	510781616	JHI-Hv50k-2016-490737	G	T			AF=0.33	GT	0/0	1/1	0/0	0/0	1/1	0/0	1/1	0/0	1/1	0/0	0/0	0/0	1/1	1/1	1/1	1/1	1/1	1/1	0/0	0/0	0/0	1/1	1/1	1/1	1/1	1/1	1/1	1/1	1/1	1/1	1/1	1/1	1/1	1/1	1/1	1/1	1/1	1/1	1/1	1/1	1/1
7H	512186583	BOPA1_2462-971	C	G			AF=0.38	GT	1/1	1/1	1/1	1/1	1/1	1/1	1/1	1/1	1/1	0/0	1/1	1/1	1/1	0/0	0/0	1/1	1/1	0/0	1/1	0/0	1/1	1/1	1/1	1/1	1/1	1/1	1/1	0/0	1/1	1/1	1/1	1/1	0/0	1/1	1/1	1/1	0/0	0/0	1/1	1/1	1/1
7H	551738561	SCRI_RS_120759	G	T			AF=0.38	GT	1/1	1/1	1/1	1/1	1/1	0/0	0/0	0/0	0/0	0/0	0/0	0/0	0/0	1/1	0/0	0/0	1/1	1/1	0/0	1/1	1/1	1/1	1/1	1/1	1/1	1/1	0/0	1/1	1/1	1/1	1/1	1/1	1/1	1/1	1/1	1/1	1/1	0/0	1/1	0/0	0/0
7H	553496364	BOPA1_977-1377	A	G			AF=0.19	GT	0/0	0/0	0/0	0/0	0/0	0/0	1/1	1/1	0/0	0/0	1/1	1/1	0/0	0/0	0/0	0/0	0/0	0/0	0/0	0/0	1/1	1/1	0/0	0/0	0/0	0/0	0/0	0/0	0/0	0/0	0/0	0/0	0/0	0/0	0/0	0/0	0/0	0/0	0/0	1/1	0/0
7H	554831188	SCRI_RS_146157	A	G			AF=0.41	GT	0/0	0/0	1/1	1/1	1/1	0/0	0/0	0/0	0/0	0/0	0/0	0/0	0/0	1/1	0/0	0/0	0/0	1/1	0/0	1/1	1/1	1/1	1/1	1/1	1/1	0/0	0/0	1/1	1/1	1/1	1/1	1/1	1/1	1/1	1/1	1/1	1/1	0/0	1/1	0/0	0/0
7H	555471547	SCRI_RS_112863	C	T			AF=0.16	GT	0/0	1/1	1/1	1/1	1/1	1/1	0/0	1/1	1/1	1/1	0/0	1/1	1/1	1/1	1/1	1/1	1/1	1/1	1/1	0/0	1/1	0/0	1/1	1/1	1/1	0/0	1/1	1/1	1/1	1/1	1/1	1/1	1/1	1/1	1/1	1/1	1/1	1/1	1/1	0/0	1/1
7H	557505039	BOPA1_7149-975	A	G			AF=0.2	GT	1/1	0/0	0/0	0/0	1/1	0/0	0/0	0/0	0/0	0/0	0/0	0/0	0/0	0/0	0/0	0/0	0/0	0/0	1/1	0/0	0/0	0/0	0/0	1/1	1/1	0/0	1/1	0/0	1/1	1/1	1/1	1/1	0/0	1/1	0/0	0/0	0/0	0/0	0/0	0/0	0/0
7H	568925583	BOPA1_12027-128	A	C			AF=0.45	GT	0/0	0/0	0/0	0/0	0/0	0/0	1/1	1/1	1/1	0/0	1/1	1/1	1/1	1/1	0/0	1/1	1/1	1/1	1/1	1/1	1/1	0/0	1/1	0/0	0/0	1/1	0/0	1/1	0/0	1/1	0/0	1/1	0/0	0/0	0/0	0/0	0/0	0/0	1/1	1/1	1/1
7H	581300620	BOPA1_1178-279	C	T			AF=0.41	GT	0/0	0/0	0/0	0/0	0/0	1/1	0/0	0/0	0/0	0/0	0/0	0/0	0/0	1/1	0/0	1/1	0/0	0/0	0/0	1/1	0/0	1/1	0/0	0/0	0/0	1/1	0/0	1/1	1/1	0/0	0/0	0/0	0/0	1/1	1/1	0/0	0/0	1/1	0/0	0/0	1/1
7H	584602761	BOPA2_12_30362	A	T			AF=0.4	GT	1/1	1/1	1/1	0/0	0/0	1/1	1/1	1/1	1/1	1/1	1/1	1/1	1/1	1/1	1/1	1/1	0/0	0/0	0/0	1/1	1/1	1/1	1/1	0/0	0/0	0/0	0/0	1/1	0/0	0/0	0/0	0/0	1/1	0/0	0/0	1/1	1/1	1/1	0/0	1/1	1/1
7H	590185201	JHI-Hv50k-2016-500115	C	T			AF=0.46	GT	0/0	0/0	1/1	1/1	0/0	0/0	1/1	0/0	0/0	0/0	0/0	0/0	0/0	0/0	1/1	1/1	0/0	0/0	1/1	0/0	0/0	0/0	0/0	1/1	1/1	0/0	0/0	1/1	1/1	1/1	1/1	1/1	0/0	1/1	1/1	0/0	0/0	0/0	1/1	1/1	0/0
7H	595002215	SCRI_RS_135181	C	T			AF=0.08	GT	0/0	0/0	0/0	0/0	0/0	0/0	0/0	1/1	0/0	0/0	0/0	0/0	0/0	0/0	1/1	0/0	0/0	0/0	1/1	0/0	0/0	0/0	0/0	0/0	0/0	0/0	0/0	0/0	0/0	0/0	0/0	0/0	0/0	0/0	0/0	0/0	0/0	0/0	0/0	0/0	0/0
7H	600569430	SCRI_RS_146324	A	C			AF=0.06	GT	0/0	0/0	0/0	0/0	0/0	0/0	0/0	0/0	0/0	0/0	0/0	0/0	0/0	0/0	0/0	0/0	0/0	0/0	0/0	0/0	1/1	0/0	1/1	0/0	0/0	0/0	0/0	0/0	0/0	0/0	0/0	0/0	1/1	0/0	0/0	0/0	0/0	0/0	0/0	0/0	1/1
7H	601273580	SCRI_RS_5518	A	G			AF=0.34	GT	0/0	0/0	1/1	0/0	0/0	1/1	0/0	0/0	0/0	1/1	1/1	0/0	0/0	1/1	1/1	1/1	0/0	1/1	0/0	1/1	1/1	1/1	1/1	0/0	0/0	1/1	0/0	1/1	0/0	0/0	0/0	0/0	1/1	0/0	0/0	0/0	1/1	1/1	0/0	1/1	1/1
7H	609434288	SCRI_RS_187873	C	T			AF=0.4	GT	0/0	0/0	0/0	0/0	0/0	0/0	0/0	0/0	0/0	1/1	0/0	0/0	0/0	1/1	1/1	1/1	0/0	0/0	0/0	0/0	1/1	1/1	1/1	0/0	0/0	0/0	0/0	1/1	0/0	0/0	0/0	0/0	1/1	0/0	0/0	1/1	0/0	1/1	0/0	0/0	0/0
7H	611695542	SCRI_RS_174164	A	G			AF=0.33	GT	1/1	1/1	1/1	1/1	1/1	1/1	0/0	0/0	0/0	0/0	0/0	1/1	0/0	1/1	1/1	1/1	1/1	0/0	1/1	1/1	1/1	0/0	1/1	1/1	1/1	1/1	1/1	0/0	1/1	1/1	1/1	1/1	0/0	1/1	1/1	1/1	0/0	1/1	1/1	1/1	1/1
7H	613063204	BOPA1_3345-247	G	T			AF=0.4	GT	1/1	1/1	1/1	1/1	1/1	0/0	1/1	1/1	1/1	1/1	1/1	1/1	0/0	1/1	0/0	1/1	0/0	1/1	0/0	1/1	1/1	1/1	1/1	1/1	1/1	1/1	1/1	1/1	1/1	1/1	1/1	1/1	0/0	1/1	1/1	0/0	1/1	1/1	1/1	0/0	0/0
7H	615356652	BOPA1_7356-1241	G	T			AF=0.14	GT	0/0	0/0	0/0	0/0	0/0	0/0	0/0	0/0	0/0	0/0	0/0	0/0	0/0	1/1	1/1	1/1	0/0	0/0	0/0	0/0	0/0	0/0	0/0	0/0	0/0	0/0	0/0	1/1	0/0	0/0	0/0	0/0	0/0	0/0	0/0	0/0	0/0	0/0	0/0	0/0	0/0
7H	615545019	BOPA2_12_31166	A	G			AF=0.25	GT	1/1	1/1	1/1	1/1	1/1	1/1	1/1	1/1	1/1	1/1	1/1	1/1	1/1	0/0	1/1	0/0	1/1	1/1	1/1	1/1	0/0	1/1	0/0	1/1	1/1	1/1	0/0	1/1	1/1	1/1	1/1	1/1	0/0	1/1	1/1	0/0	1/1	0/0	1/1	1/1	1/1
7H	615732122	BOPA1_8758-564	C	T			AF=0.25	GT	1/1	1/1	0/0	0/0	1/1	1/1	0/0	1/1	0/0	1/1	1/1	1/1	0/0	1/1	1/1	1/1	1/1	0/0	0/0	1/1	1/1	1/1	1/1	0/0	1/1	1/1	0/0	1/1	1/1	1/1	0/0	0/0	1/1	1/1	0/0	1/1	1/1	1/1	0/0	1/1	1/1
7H	615752151	SCRI_RS_140282	A	G			AF=0.34	GT	0/0	0/0	0/0	0/0	0/0	0/0	0/0	0/0	0/0	0/0	0/0	0/0	0/0	1/1	0/0	1/1	0/0	0/0	0/0	0/0	1/1	0/0	1/1	0/0	0/0	0/0	1/1	0/0	0/0	0/0	0/0	0/0	1/1	0/0	0/0	1/1	0/0	1/1	0/0	0/0	0/0
7H	618613466	SCRI_RS_148742	A	C			AF=0.17	GT	0/0	0/0	0/0	0/0	0/0	0/0	0/0	0/0	0/0	0/0	0/0	0/0	0/0	0/0	0/0	1/1	0/0	1/1	0/0	0/0	0/0	1/1	0/0	0/0	0/0	0/0	0/0	1/1	0/0	0/0	0/0	0/0	0/0	0/0	0/0	1/1	1/1	0/0	0/0	0/0	0/0
7H	620106823	BOPA1_5595-297	A	C			AF=0.25	GT	1/1	0/0	0/0	1/1	1/1	1/1	1/1	0/0	1/1	0/0	1/1	1/1	0/0	0/0	0/0	0/0	0/0	0/0	0/0	0/0	0/0	0/0	0/0	0/0	1/1	1/1	0/0	0/0	0/0	0/0	0/0	0/0	0/0	0/0	0/0	0/0	0/0	0/0	0/0	0/0	0/0
7H	620108844	SCRI_RS_120720	A	G			AF=0.42	GT	1/1	1/1	0/0	1/1	1/1	1/1	0/0	0/0	0/0	0/0	0/0	0/0	0/0	1/1	0/0	1/1	1/1	0/0	1/1	1/1	0/0	1/1	1/1	1/1	1/1	1/1	0/0	1/1	1/1	1/1	1/1	1/1	0/0	1/1	1/1	0/0	0/0	1/1	1/1	0/0	1/1
7H	621380131	SCRI_RS_120015	C	T			AF=0.2	GT	0/0	1/1	1/1	0/0	1/1	1/1	1/1	1/1	1/1	1/1	1/1	1/1	1/1	1/1	1/1	0/0	1/1	1/1	1/1	1/1	1/1	1/1	0/0	1/1	1/1	1/1	1/1	0/0	1/1	1/1	1/1	1/1	1/1	1/1	1/1	1/1	1/1	0/0	1/1	1/1	1/1
7H	626759308	SCRI_RS_157219	A	G			AF=0.11	GT	0/0	1/1	0/0	0/0	0/0	0/0	0/0	0/0	0/0	0/0	0/0	0/0	0/0	0/0	0/0	0/0	1/1	0/0	0/0	0/0	0/0	0/0	0/0	0/0	0/0	0/0	0/0	0/0	0/0	0/0	0/0	0/0	0/0	0/0	0/0	0/0	0/0	0/0	0/0	0/0	0/0
7H	628334233	BOPA1_1437-687	A	G			AF=0.14	GT	1/1	0/0	0/0	0/0	0/0	0/0	1/1	0/0	0/0	1/1	1/1	0/0	0/0	0/0	0/0	0/0	1/1	0/0	0/0	0/0	0/0	1/1	0/0	0/0	1/1	0/0	0/0	1/1	1/1	0/0	0/0	0/0	0/0	0/0	0/0	0/0	0/0	0/0	0/0	0/0	0/0
1H	5365383	BOPA1_4456-443	C	T			AF=0.38	GT	0/0	0/0	0/0	0/0	0/0	1/1	1/1	1/1	1/1	1/1	1/1	1/1	1/1	1/1	0/0	0/0	0/0	1/1	0/0	0/0	1/1	0/0	1/1	0/0	0/0	0/0	0/0	0/0	0/0	0/0	0/0	0/0	0/0	0/0	0/0	1/1	0/0	1/1	0/0	0/0	1/1
1H	19835568	BOPA1_2901-1137	C	T			AF=0.46	GT	0/0	1/1	1/1	0/0	0/0	1/1	1/1	1/1	1/1	1/1	1/1	0/0	1/1	1/1	1/1	1/1	0/0	1/1	0/0	1/1	1/1	1/1	0/0	0/0	0/0	1/1	0/0	1/1	0/0	0/0	0/0	0/0	1/1	0/0	0/0	1/1	1/1	1/1	0/0	0/0	0/0
1H	38010716	SCRI_RS_147042	A	G			AF=0.1	GT	1/1	0/0	1/1	1/1	1/1	1/1	1/1	1/1	1/1	1/1	1/1	1/1	1/1	1/1	1/1	1/1	1/1	1/1	0/0	1/1	1/1	1/1	1/1	1/1	1/1	1/1	1/1	1/1	1/1	1/1	1/1	1/1	1/1	1/1	1/1	1/1	1/1	1/1	1/1	1/1	1/1
1H	38076576	BOPA1_3277-446	C	T			AF=0.35	GT	1/1	0/0	0/0	0/0	0/0	1/1	1/1	0/0	1/1	0/0	0/0	1/1	0/0	1/1	1/1	0/0	0/0	0/0	0/0	0/0	1/1	1/1	0/0	0/0	0/0	0/0	0/0	0/0	0/0	0/0	0/0	0/0	1/1	0/0	0/0	1/1	0/0	1/1	0/0	1/1	0/0
1H	56661237	BOPA2_12_10491	C	T			AF=0.47	GT	1/1	1/1	0/0	0/0	1/1	0/0	0/0	0/0	0/0	0/0	1/1	1/1	0/0	1/1	0/0	1/1	1/1	1/1	0/0	0/0	1/1	1/1	1/1	0/0	0/0	1/1	1/1	1/1	0/0	0/0	0/0	0/0	1/1	0/0	0/0	1/1	1/1	1/1	0/0	0/0	1/1
1H	58303856	BOPA1_2407-1771	A	G			AF=0.3	GT	1/1	1/1	1/1	1/1	1/1	0/0	1/1	0/0	0/0	1/1	1/1	1/1	1/1	0/0	1/1	1/1	1/1	1/1	1/1	1/1	0/0	0/0	0/0	1/1	1/1	1/1	1/1	1/1	1/1	1/1	1/1	1/1	0/0	1/1	1/1	0/0	1/1	0/0	1/1	1/1	0/0
1H	112002337	BOPA1_8613-278	A	G			AF=0.45	GT	1/1	0/0	1/1	1/1	1/1	1/1	0/0	1/1	0/0	0/0	0/0	0/0	1/1	1/1	0/0	0/0	0/0	0/0	0/0	0/0	0/0	0/0	1/1	1/1	1/1	0/0	1/1	1/1	1/1	1/1	1/1	1/1	0/0	1/1	1/1	1/1	1/1	1/1	1/1	0/0	1/1
1H	349256567	BOPA2_12_30350	A	G			AF=0.21	GT	1/1	1/1	0/0	1/1	1/1	0/0	0/0	0/0	0/0	0/0	0/0	0/0	0/0	0/0	0/0	0/0	0/0	1/1	0/0	0/0	0/0	1/1	0/0	1/1	1/1	1/1	0/0	0/0	1/1	1/1	1/1	1/1	0/0	1/1	1/1	0/0	0/0	1/1	1/1	0/0	1/1
1H	360346465	BOPA2_12_30750	C	T			AF=0.11	GT	0/0	1/1	1/1	0/0	0/0	0/0	0/0	0/0	0/0	0/0	0/0	0/0	0/0	0/0	0/0	0/0	1/1	0/0	0/0	0/0	0/0	0/0	0/0	0/0	0/0	0/0	0/0	0/0	0/0	0/0	0/0	0/0	0/0	1/1	1/1	0/0	0/0	0/0	0/0	0/0	0/0
1H	396004528	BOPA1_1857-64	A	G			AF=0.23	GT	1/1	0/0	1/1	1/1	1/1	1/1	1/1	0/0	0/0	1/1	0/0	0/0	1/1	1/1	1/1	1/1	1/1	0/0	1/1	0/0	1/1	0/0	1/1	1/1	1/1	1/1	1/1	1/1	1/1	1/1	1/1	1/1	1/1	1/1	1/1	1/1	1/1	1/1	1/1	1/1	0/0
1H	485706285	BOPA2_12_31181	A	G			AF=0.3	GT	0/0	0/0	0/0	0/0	0/0	1/1	1/1	1/1	1/1	1/1	1/1	1/1	1/1	1/1	1/1	1/1	0/0	1/1	1/1	1/1	1/1	1/1	1/1	0/0	0/0	1/1	1/1	1/1	0/0	0/0	0/0	0/0	1/1	0/0	0/0	1/1	1/1	1/1	1/1	1/1	1/1
1H	491971336	BOPA2_12_10905	C	T			AF=0.48	GT	0/0	0/0	0/0	0/0	0/0	1/1	0/0	1/1	0/0	1/1	1/1	1/1	1/1	1/1	1/1	1/1	0/0	1/1	0/0	1/1	1/1	1/1	1/1	1/1	0/0	0/0	0/0	1/1	1/1	0/0	0/0	0/0	1/1	0/0	0/0	1/1	1/1	0/0	1/1	0/0	1/1
2H	24918486	SCRI_RS_210172	A	G			AF=0.12	GT	0/0	0/0	0/0	0/0	0/0	0/0	0/0	1/1	1/1	0/0	1/1	1/1	0/0	0/0	0/0	1/1	0/0	0/0	0/0	0/0	0/0	0/0	0/0	0/0	0/0	0/0	0/0	1/1	0/0	0/0	0/0	0/0	0/0	0/0	0/0	0/0	0/0	0/0	0/0	0/0	0/0
2H	26375085	SCRI_RS_131218	C	T			AF=0.14	GT	0/0	0/0	0/0	0/0	0/0	0/0	0/0	0/0	0/0	0/0	0/0	0/0	0/0	0/0	0/0	0/0	0/0	0/0	0/0	0/0	0/0	1/1	0/0	0/0	0/0	0/0	0/0	0/0	0/0	0/0	0/0	0/0	0/0	0/0	0/0	0/0	0/0	1/1	0/0	1/1	1/1
2H	85127400	BOPA1_4331-1475	A	G			AF=0.24	GT	1/1	1/1	1/1	1/1	1/1	0/0	1/1	1/1	1/1	0/0	1/1	1/1	1/1	1/1	1/1	1/1	0/0	1/1	0/0	0/0	1/1	0/0	1/1	1/1	1/1	1/1	1/1	0/0	1/1	1/1	1/1	1/1	1/1	1/1	1/1	1/1	0/0	0/0	1/1	1/1	1/1
2H	112394266	BOPA1_8889-842	C	T			AF=0.3	GT	0/0	0/0	0/0	0/0	0/0	1/1	0/0	1/1	1/1	0/0	0/0	0/0	0/0	1/1	0/0	0/0	0/0	0/0	0/0	0/0	1/1	1/1	1/1	0/0	0/0	0/0	0/0	0/0	0/0	0/0	0/0	0/0	1/1	0/0	0/0	1/1	0/0	1/1	0/0	0/0	1/1
2H	533990990	SCRI_RS_100476	A	G			AF=0.41	GT	0/0	0/0	0/0	0/0	0/0	1/1	0/0	0/0	0/0	1/1	0/0	1/1	0/0	1/1	1/1	1/1	0/0	1/1	0/0	0/0	0/0	1/1	1/1	0/0	0/0	0/0	0/0	1/1	0/0	0/0	0/0	0/0	0/0	0/0	0/0	1/1	1/1	1/1	0/0	1/1	0/0
2H	539923198	BOPA1_7660-476	A	G			AF=0.47	GT	0/0	1/1	0/0	1/1	0/0	0/0	0/0	0/0	0/0	1/1	0/0	0/0	1/1	1/1	1/1	1/1	0/0	1/1	0/0	0/0	0/0	1/1	1/1	0/0	0/0	0/0	1/1	1/1	0/0	0/0	0/0	0/0	1/1	0/0	0/0	1/1	0/0	1/1	0/0	1/1	1/1
2H	554780690	JHI-Hv50k-2016-103700	C	T			AF=0.11	GT	0/0	0/0	0/0	0/0	0/0	1/1	0/0	1/1	0/0	1/1	1/1	1/1	0/0	0/0	0/0	0/0	0/0	0/0	0/0	0/0	0/0	0/0	0/0	0/0	0/0	0/0	0/0	0/0	0/0	0/0	0/0	0/0	0/0	0/0	0/0	0/0	0/0	0/0	0/0	0/0	0/0
2H	566930149	JHI-Hv50k-2016-106275	C	T			AF=0.16	GT	0/0	0/0	0/0	0/0	0/0	0/0	0/0	1/1	0/0	0/0	1/1	0/0	0/0	0/0	0/0	0/0	0/0	0/0	0/0	0/0	0/0	0/0	0/0	0/0	0/0	0/0	0/0	0/0	1/1	0/0	0/0	0/0	0/0	1/1	0/0	0/0	0/0	0/0	1/1	0/0	0/0
2H	570236808	BOPA1_2371-950	C	T			AF=0.47	GT	0/0	0/0	0/0	1/1	0/0	0/0	1/1	1/1	0/0	1/1	1/1	0/0	1/1	1/1	1/1	0/0	1/1	1/1	0/0	0/0	0/0	1/1	1/1	0/0	0/0	1/1	0/0	1/1	0/0	0/0	0/0	0/0	1/1	0/0	0/0	1/1	1/1	0/0	0/0	0/0	0/0
2H	582767894	BOPA1_6024-1095	A	G			AF=0.49	GT	0/0	0/0	0/0	0/0	0/0	0/0	0/0	0/0	0/0	1/1	0/0	0/0	1/1	1/1	1/1	1/1	0/0	1/1	0/0	0/0	1/1	1/1	1/1	0/0	0/0	0/0	1/1	1/1	0/0	0/0	0/0	0/0	1/1	0/0	0/0	1/1	0/0	1/1	0/0	1/1	1/1
2H	582813388	BOPA1_6752-1013	G	T			AF=0.11	GT	0/0	0/0	0/0	0/0	0/0	0/0	0/0	0/0	0/0	0/0	0/0	0/0	0/0	0/0	0/0	0/0	0/0	0/0	0/0	0/0	0/0	0/0	0/0	0/0	0/0	0/0	0/0	0/0	0/0	0/0	0/0	0/0	0/0	1/1	0/0	0/0	0/0	0/0	1/1	0/0	0/0
2H	597867353	BOPA1_ABC10472-1-2-247	A	G			AF=0.49	GT	1/1	1/1	1/1	1/1	1/1	0/0	0/0	1/1	1/1	1/1	1/1	1/1	1/1	1/1	0/0	0/0	1/1	0/0	1/1	0/0	1/1	1/1	0/0	1/1	1/1	0/0	0/0	0/0	1/1	1/1	1/1	1/1	1/1	1/1	0/0	1/1	0/0	0/0	1/1	1/1	0/0
2H	597886024	BOPA1_682-767	C	T			AF=0.31	GT	0/0	0/0	0/0	0/0	0/0	0/0	1/1	1/1	0/0	0/0	1/1	0/0	0/0	1/1	0/0	1/1	0/0	0/0	0/0	0/0	1/1	0/0	0/0	0/0	0/0	0/0	1/1	1/1	0/0	0/0	0/0	0/0	1/1	0/0	0/0	0/0	1/1	0/0	0/0	1/1	0/0
2H	611800723	SCRI_RS_184090	A	G			AF=0.35	GT	1/1	1/1	0/0	1/1	1/1	1/1	0/0	0/0	0/0	0/0	0/0	0/0	0/0	1/1	0/0	1/1	1/1	0/0	1/1	1/1	0/0	1/1	0/0	1/1	1/1	1/1	0/0	1/1	1/1	1/1	1/1	1/1	0/0	1/1	1/1	0/0	0/0	1/1	1/1	0/0	1/1
2H	613450486	BOPA1_ABC05640-1-1-248	C	T			AF=0.24	GT	0/0	0/0	0/0	1/1	0/0	1/1	1/1	1/1	1/1	1/1	1/1	1/1	0/0	1/1	1/1	1/1	0/0	0/0	1/1	1/1	1/1	0/0	1/1	1/1	1/1	1/1	1/1	1/1	1/1	1/1	1/1	1/1	0/0	1/1	1/1	1/1	0/0	1/1	1/1	1/1	1/1
2H	631591187	BOPA1_2822-739	A	G			AF=0.13	GT	1/1	1/1	0/0	1/1	1/1	1/1	1/1	1/1	1/1	1/1	1/1	1/1	1/1	1/1	0/0	1/1	1/1	1/1	1/1	1/1	1/1	1/1	1/1	1/1	1/1	0/0	1/1	1/1	1/1	1/1	1/1	1/1	1/1	1/1	1/1	1/1	1/1	1/1	1/1	1/1	1/1
2H	633228865	SCRI_RS_147230	C	T			AF=0.34	GT	1/1	1/1	1/1	1/1	1/1	1/1	1/1	1/1	1/1	1/1	1/1	1/1	1/1	1/1	0/0	0/0	0/0	0/0	0/0	1/1	1/1	0/0	1/1	1/1	1/1	1/1	0/0	0/0	1/1	1/1	1/1	1/1	1/1	1/1	1/1	0/0	0/0	1/1	1/1	1/1	1/1
2H	636275633	BOPA1_4241-445	A	G			AF=0.16	GT	0/0	0/0	0/0	0/0	0/0	0/0	0/0	0/0	0/0	0/0	0/0	0/0	0/0	0/0	1/1	0/0	1/1	0/0	1/1	0/0	0/0	0/0	0/0	0/0	0/0	0/0	1/1	0/0	0/0	0/0	0/0	0/0	0/0	0/0	0/0	0/0	0/0	1/1	0/0	0/0	0/0
2H	639256112	SCRI_RS_7219	A	T			AF=0.37	GT	1/1	0/0	0/0	0/0	1/1	1/1	1/1	0/0	0/0	0/0	0/0	1/1	1/1	0/0	0/0	1/1	1/1	0/0	1/1	0/0	1/1	1/1	1/1	0/0	1/1	0/0	0/0	0/0	1/1	0/0	1/1	0/0	0/0	0/0	1/1	1/1	0/0	0/0	0/0	1/1	0/0
2H	657690424	SCRI_RS_119279	A	G			AF=0.23	GT	1/1	1/1	1/1	1/1	1/1	1/1	1/1	1/1	1/1	1/1	1/1	1/1	1/1	1/1	1/1	0/0	0/0	0/0	1/1	1/1	1/1	0/0	1/1	1/1	1/1	1/1	0/0	0/0	1/1	1/1	1/1	1/1	1/1	1/1	1/1	0/0	0/0	1/1	1/1	1/1	1/1
3H	14306819	SCRI_RS_179462	A	G			AF=0.48	GT	0/0	0/0	0/0	1/1	0/0	1/1	0/0	1/1	0/0	1/1	1/1	1/1	1/1	1/1	1/1	1/1	0/0	1/1	0/0	1/1	1/1	1/1	0/0	0/0	0/0	0/0	0/0	1/1	0/0	0/0	0/0	0/0	1/1	0/0	0/0	1/1	1/1	0/0	0/0	0/0	1/1
3H	28870564	BOPA1_4844-1737	C	T			AF=0.31	GT	0/0	0/0	1/1	1/1	0/0	0/0	0/0	0/0	0/0	1/1	0/0	0/0	0/0	0/0	1/1	0/0	1/1	0/0	0/0	0/0	0/0	0/0	1/1	1/1	1/1	1/1	0/0	0/0	1/1	1/1	1/1	1/1	0/0	1/1	1/1	0/0	1/1	0/0	1/1	0/0	0/0
3H	36824477	BOPA1_3933-1077	A	G			AF=0.25	GT	1/1	1/1	1/1	0/0	1/1	0/0	0/0	1/1	0/0	0/0	0/0	0/0	1/1	1/1	1/1	1/1	1/1	1/1	1/1	1/1	1/1	1/1	0/0	1/1	1/1	0/0	1/1	1/1	1/1	1/1	1/1	1/1	1/1	1/1	1/1	1/1	1/1	1/1	1/1	1/1	1/1
3H	56452815	BK_08	G	T			AF=0.06	GT	0/0	0/0	0/0	0/0	0/0	0/0	0/0	0/0	0/0	0/0	0/0	1/1	0/0	1/1	0/0	0/0	0/0	0/0	0/0	1/1	0/0	0/0	0/0	0/0	0/0	0/0	0/0	0/0	0/0	0/0	0/0	0/0	0/0	0/0	0/0	0/0	0/0	0/0	0/0	0/0	0/0
3H	122915111	BOPA1_2838-663	C	G			AF=0.5	GT	0/0	0/0	0/0	0/0	0/0	1/1	0/0	1/1	0/0	1/1	1/1	1/1	1/1	0/0	1/1	1/1	0/0	0/0	0/0	0/0	0/0	1/1	1/1	0/0	0/0	0/0	0/0	1/1	0/0	0/0	0/0	0/0	0/0	0/0	0/0	1/1	1/1	1/1	0/0	1/1	1/1
3H	211932185	BOPA1_1630-1150	A	G			AF=0.48	GT	1/1	0/0	1/1	1/1	1/1	0/0	0/0	0/0	0/0	0/0	0/0	0/0	0/0	0/0	0/0	1/1	0/0	0/0	0/0	0/0	1/1	1/1	0/0	1/1	1/1	1/1	1/1	0/0	0/0	1/1	1/1	1/1	1/1	1/1	1/1	0/0	0/0	0/0	1/1	0/0	0/0
3H	230711631	BOPA1_5657-1187	A	G			AF=0.27	GT	1/1	1/1	1/1	1/1	1/1	0/0	1/1	1/1	0/0	0/0	0/0	1/1	0/0	1/1	0/0	1/1	1/1	1/1	1/1	1/1	1/1	1/1	1/1	1/1	1/1	1/1	1/1	1/1	1/1	1/1	1/1	1/1	0/0	1/1	1/1	1/1	0/0	0/0	1/1	0/0	0/0
3H	343075355	BOPA1_ABC14167-1-2-250	A	G			AF=0.5	GT	1/1	1/1	0/0	1/1	1/1	1/1	1/1	0/0	0/0	0/0	0/0	0/0	0/0	1/1	0/0	0/0	1/1	0/0	1/1	0/0	0/0	1/1	1/1	1/1	0/0	1/1	1/1	1/1	0/0	1/1	1/1	1/1	0/0	1/1	1/1	1/1	1/1	0/0	1/1	0/0	0/0
3H	380862691	BOPA1_3143-1276	C	G			AF=0.34	GT	1/1	0/0	1/1	0/0	0/0	1/1	0/0	0/0	1/1	1/1	0/0	0/0	1/1	0/0	1/1	1/1	0/0	1/1	1/1	1/1	1/1	1/1	1/1	0/0	0/0	0/0	1/1	1/1	1/1	0/0	0/0	0/0	1/1	1/1	0/0	0/0	1/1	1/1	1/1	1/1	1/1
3H	457168739	BOPA1_6573-369	C	T			AF=0.36	GT	0/0	1/1	0/0	1/1	0/0	0/0	0/0	0/0	0/0	0/0	0/0	0/0	0/0	0/0	0/0	1/1	0/0	0/0	0/0	0/0	0/0	1/1	1/1	0/0	1/1	0/0	1/1	0/0	1/1	1/1	0/0	0/0	1/1	0/0	1/1	0/0	0/0	0/0	0/0	0/0	0/0
3H	457872891	SCRI_RS_197825	G	T			AF=0.4	GT	0/0	0/0	0/0	0/0	0/0	1/1	1/1	1/1	0/0	0/0	0/0	1/1	1/1	1/1	0/0	1/1	0/0	0/0	0/0	1/1	1/1	1/1	1/1	0/0	0/0	0/0	0/0	1/1	0/0	0/0	0/0	0/0	0/0	0/0	0/0	1/1	0/0	1/1	0/0	1/1	1/1
3H	472500916	SCRI_RS_178907	A	G			AF=0.09	GT	1/1	1/1	1/1	1/1	1/1	1/1	1/1	1/1	1/1	1/1	1/1	1/1	1/1	0/0	1/1	1/1	1/1	1/1	1/1	1/1	1/1	1/1	1/1	1/1	1/1	1/1	1/1	1/1	1/1	1/1	1/1	1/1	1/1	1/1	1/1	1/1	1/1	1/1	1/1	1/1	1/1
3H	504275171	SCRI_RS_141432	C	T			AF=0.24	GT	1/1	0/0	0/0	0/0	1/1	0/0	0/0	0/0	0/0	1/1	0/0	0/0	0/0	0/0	0/0	1/1	1/1	0/0	0/0	1/1	1/1	0/0	0/0	0/0	0/0	0/0	0/0	1/1	0/0	0/0	0/0	0/0	0/0	0/0	0/0	0/0	0/0	0/0	0/0	0/0	0/0
3H	510482006	SCRI_RS_157648	C	T			AF=0.47	GT	1/1	1/1	1/1	0/0	1/1	1/1	1/1	1/1	1/1	1/1	1/1	1/1	1/1	0/0	0/0	0/0	1/1	1/1	0/0	0/0	0/0	0/0	0/0	1/1	1/1	1/1	0/0	0/0	1/1	1/1	1/1	1/1	1/1	1/1	1/1	0/0	0/0	0/0	1/1	1/1	1/1
3H	514550950	BOPA1_11116-257	C	T			AF=0.44	GT	0/0	0/0	0/0	1/1	0/0	1/1	1/1	1/1	1/1	1/1	1/1	1/1	1/1	0/0	1/1	0/0	1/1	1/1	1/1	0/0	1/1	0/0	1/1	0/0	0/0	0/0	1/1	0/0	0/0	0/0	0/0	0/0	1/1	0/0	0/0	1/1	1/1	0/0	1/1	1/1	0/0
3H	525411900	BOPA2_12_10134	A	G			AF=0.24	GT	0/0	0/0	0/0	0/0	0/0	1/1	0/0	0/0	0/0	1/1	0/0	0/0	0/0	0/0	0/0	0/0	1/1	0/0	1/1	1/1	0/0	1/1	0/0	0/0	0/0	0/0	0/0	1/1	0/0	0/0	0/0	0/0	0/0	0/0	0/0	0/0	1/1	1/1	0/0	0/0	0/0
3H	527642424	BOPA1_4019-302	C	G			AF=0.34	GT	1/1	1/1	0/0	0/0	1/1	1/1	0/0	0/0	0/0	0/0	1/1	0/0	1/1	1/1	1/1	1/1	1/1	1/1	0/0	1/1	0/0	1/1	1/1	0/0	0/0	1/1	1/1	1/1	0/0	1/1	1/1	0/0	0/0	1/1	1/1	1/1	0/0	1/1	0/0	1/1	1/1
3H	528466597	BOPA1_5224-1560	G	T			AF=0.48	GT	0/0	0/0	0/0	1/1	1/1	1/1	0/0	1/1	1/1	0/0	1/1	1/1	0/0	0/0	0/0	0/0	0/0	1/1	1/1	1/1	0/0	0/0	0/0	1/1	1/1	1/1	1/1	0/0	1/1	1/1	1/1	1/1	0/0	1/1	1/1	1/1	1/1	1/1	1/1	0/0	0/0
3H	529944730	SCRI_RS_157443	C	T			AF=0.14	GT	0/0	0/0	0/0	0/0	0/0	1/1	0/0	0/0	0/0	0/0	0/0	0/0	0/0	1/1	0/0	0/0	0/0	0/0	0/0	0/0	0/0	0/0	0/0	0/0	0/0	1/1	0/0	0/0	0/0	0/0	0/0	0/0	0/0	0/0	0/0	0/0	0/0	0/0	0/0	0/0	0/0
3H	545760170	BOPA1_ABC11028-1-1-64	C	T			AF=0.3	GT	0/0	0/0	0/0	0/0	0/0	1/1	0/0	0/0	0/0	1/1	0/0	0/0	0/0	1/1	1/1	1/1	0/0	0/0	0/0	0/0	1/1	0/0	1/1	0/0	0/0	0/0	0/0	1/1	0/0	0/0	0/0	0/0	0/0	0/0	0/0	0/0	1/1	0/0	0/0	0/0	1/1
3H	550964245	BOPA1_1038-754	A	G			AF=0.08	GT	1/1	1/1	1/1	1/1	0/0	1/1	1/1	1/1	1/1	1/1	1/1	1/1	1/1	1/1	1/1	1/1	1/1	1/1	1/1	1/1	1/1	1/1	1/1	1/1	1/1	1/1	1/1	1/1	1/1	1/1	1/1	1/1	1/1	1/1	1/1	1/1	0/0	1/1	1/1	1/1	1/1
3H	553156059	SCRI_RS_138983	C	T			AF=0.21	GT	1/1	0/0	1/1	1/1	1/1	0/0	0/0	0/0	0/0	0/0	0/0	0/0	0/0	0/0	0/0	0/0	0/0	0/0	0/0	0/0	0/0	0/0	0/0	1/1	1/1	1/1	0/0	0/0	1/1	1/1	1/1	1/1	0/0	1/1	0/0	0/0	0/0	0/0	1/1	0/0	0/0
3H	558352085	SCRI_RS_153915	A	G			AF=0.36	GT	0/0	1/1	1/1	0/0	1/1	0/0	1/1	0/0	1/1	0/0	0/0	0/0	0/0	0/0	0/0	0/0	1/1	0/0	1/1	0/0	0/0	0/0	1/1	1/1	0/0	1/1	1/1	0/0	0/0	0/0	0/0	0/0	0/0	0/0	0/0	0/0	0/0	1/1	0/0	1/1	0/0
3H	563550753	BOPA1_6716-823	A	T			AF=0.15	GT	1/1	0/0	1/1	1/1	1/1	1/1	1/1	1/1	1/1	1/1	1/1	1/1	1/1	1/1	1/1	1/1	0/0	1/1	1/1	1/1	1/1	1/1	1/1	0/0	0/0	1/1	1/1	1/1	0/0	0/0	1/1	1/1	1/1	0/0	1/1	1/1	1/1	1/1	1/1	1/1	1/1
3H	582822176	BOPA1_5008-2402	C	T			AF=0.21	GT	1/1	1/1	1/1	1/1	1/1	1/1	1/1	1/1	1/1	1/1	0/0	0/0	1/1	0/0	1/1	1/1	1/1	1/1	1/1	1/1	0/0	1/1	0/0	1/1	1/1	1/1	1/1	1/1	1/1	1/1	1/1	1/1	0/0	1/1	1/1	0/0	1/1	1/1	1/1	1/1	1/1
3H	597545931	BOPA1_ConsensusGBS0038-2	C	T			AF=0.41	GT	0/0	0/0	0/0	0/0	0/0	0/0	1/1	0/0	1/1	1/1	1/1	1/1	0/0	1/1	0/0	1/1	1/1	1/1	0/0	1/1	1/1	0/0	1/1	0/0	0/0	1/1	0/0	1/1	0/0	0/0	0/0	0/0	1/1	0/0	0/0	0/0	0/0	1/1	0/0	0/0	1/1
3H	610215031	BOPA1_7782-410	A	C			AF=0.11	GT	0/0	0/0	0/0	0/0	0/0	0/0	0/0	0/0	0/0	0/0	0/0	0/0	0/0	0/0	0/0	1/1	0/0	0/0	0/0	0/0	0/0	0/0	0/0	0/0	0/0	0/0	0/0	1/1	0/0	0/0	0/0	0/0	0/0	0/0	0/0	0/0	1/1	0/0	0/0	0/0	0/0
3H	616192218	SCRI_RS_237738	A	G			AF=0.35	GT	0/0	0/0	1/1	1/1	0/0	1/1	1/1	1/1	1/1	0/0	1/1	1/1	1/1	1/1	1/1	0/0	0/0	1/1	1/1	0/0	0/0	1/1	1/1	1/1	1/1	0/0	1/1	0/0	1/1	1/1	1/1	1/1	1/1	1/1	1/1	1/1	1/1	1/1	1/1	1/1	1/1
4H	16927066	BOPA1_4098-758	G	T			AF=0.2	GT	0/0	0/0	1/1	1/1	0/0	1/1	1/1	1/1	1/1	1/1	1/1	1/1	1/1	1/1	0/0	1/1	1/1	1/1	0/0	1/1	1/1	1/1	1/1	1/1	1/1	1/1	1/1	1/1	1/1	1/1	0/0	1/1	1/1	1/1	1/1	1/1	1/1	1/1	1/1	1/1	1/1
4H	92085258	SCRI_RS_121003	C	G			AF=0.17	GT	0/0	0/0	0/0	0/0	0/0	0/0	0/0	0/0	0/0	0/0	0/0	0/0	0/0	0/0	0/0	1/1	0/0	1/1	0/0	0/0	0/0	1/1	0/0	0/0	0/0	0/0	0/0	1/1	0/0	0/0	0/0	0/0	0/0	0/0	0/0	1/1	1/1	0/0	0/0	0/0	0/0
4H	98959842	BOPA1_5013-1834	C	T			AF=0.12	GT	1/1	1/1	1/1	1/1	1/1	0/0	1/1	1/1	1/1	1/1	0/0	0/0	0/0	1/1	1/1	1/1	1/1	1/1	1/1	0/0	1/1	0/0	0/0	1/1	1/1	1/1	1/1	1/1	1/1	1/1	1/1	1/1	1/1	1/1	1/1	1/1	1/1	1/1	1/1	1/1	1/1
4H	418922643	BOPA1_3489-854	C	G			AF=0.15	GT	0/0	0/0	1/1	1/1	1/1	0/0	0/0	0/0	0/0	0/0	0/0	0/0	0/0	0/0	0/0	0/0	1/1	0/0	0/0	0/0	0/0	0/0	0/0	1/1	1/1	0/0	0/0	0/0	1/1	1/1	1/1	1/1	0/0	0/0	1/1	0/0	0/0	0/0	1/1	0/0	0/0
4H	442845657	SCRI_RS_213798	C	T			AF=0.4	GT	1/1	1/1	1/1	1/1	1/1	0/0	0/0	0/0	0/0	1/1	1/1	1/1	0/0	0/0	1/1	0/0	1/1	0/0	0/0	0/0	0/0	0/0	0/0	1/1	1/1	1/1	1/1	0/0	1/1	1/1	1/1	1/1	0/0	1/1	1/1	0/0	1/1	0/0	1/1	0/0	0/0
4H	450229615	SCRI_RS_188340	A	G			AF=0.06	GT	1/1	1/1	1/1	1/1	1/1	1/1	0/0	1/1	1/1	1/1	1/1	0/0	1/1	1/1	1/1	1/1	0/0	1/1	1/1	1/1	1/1	1/1	1/1	1/1	1/1	1/1	1/1	1/1	1/1	1/1	1/1	1/1	1/1	1/1	1/1	1/1	1/1	1/1	1/1	1/1	1/1
4H	461656988	BOPA1_2274-1226	C	T			AF=0.31	GT	1/1	1/1	1/1	1/1	1/1	0/0	1/1	0/0	1/1	1/1	1/1	1/1	1/1	0/0	1/1	1/1	1/1	1/1	1/1	1/1	1/1	1/1	0/0	1/1	1/1	1/1	1/1	0/0	1/1	1/1	1/1	1/1	0/0	1/1	1/1	0/0	1/1	1/1	1/1	1/1	0/0
4H	490989370	SCRI_RS_185430	A	G			AF=0.45	GT	1/1	1/1	1/1	1/1	1/1	0/0	1/1	0/0	0/0	1/1	0/0	0/0	1/1	0/0	0/0	0/0	0/0	0/0	0/0	0/0	1/1	1/1	1/1	1/1	1/1	0/0	1/1	0/0	1/1	1/1	1/1	1/1	0/0	1/1	1/1	1/1	1/1	1/1	1/1	1/1	0/0
4H	507774020	BOPA1_482-1423	A	G			AF=0.37	GT	0/0	0/0	1/1	1/1	0/0	1/1	0/0	1/1	1/1	1/1	0/0	0/0	1/1	1/1	1/1	1/1	0/0	1/1	0/0	1/1	0/0	0/0	1/1	1/1	1/1	0/0	1/1	1/1	1/1	1/1	1/1	1/1	1/1	1/1	0/0	1/1	1/1	1/1	0/0	0/0	1/1
4H	529819289	BOPA1_4139-888	A	C			AF=0.49	GT	0/0	1/1	1/1	1/1	0/0	0/0	0/0	1/1	1/1	0/0	0/0	0/0	0/0	0/0	0/0	0/0	0/0	0/0	1/1	0/0	1/1	0/0	0/0	1/1	1/1	1/1	0/0	0/0	1/1	1/1	1/1	1/1	1/1	1/1	1/1	0/0	0/0	1/1	1/1	1/1	0/0
4H	539638160	BOPA2_12_30693	A	C			AF=0.5	GT	0/0	0/0	0/0	0/0	0/0	1/1	0/0	0/0	0/0	1/1	1/1	0/0	1/1	1/1	1/1	1/1	0/0	0/0	0/0	0/0	1/1	1/1	1/1	0/0	0/0	0/0	1/1	1/1	0/0	0/0	0/0	0/0	1/1	0/0	0/0	1/1	0/0	1/1	0/0	1/1	1/1
4H	540404667	SCRI_RS_154704	C	T			AF=0.26	GT	0/0	1/1	1/1	1/1	0/0	1/1	1/1	1/1	0/0	1/1	1/1	0/0	1/1	1/1	1/1	0/0	0/0	0/0	1/1	0/0	1/1	0/0	0/0	1/1	1/1	1/1	1/1	0/0	1/1	1/1	1/1	1/1	1/1	1/1	1/1	1/1	1/1	1/1	1/1	1/1	1/1
4H	563232781	BOPA1_4051-1101	A	G			AF=0.34	GT	1/1	0/0	0/0	0/0	1/1	1/1	1/1	1/1	1/1	1/1	1/1	1/1	1/1	1/1	1/1	0/0	0/0	1/1	1/1	1/1	1/1	1/1	1/1	0/0	0/0	1/1	1/1	0/0	0/0	0/0	0/0	0/0	1/1	0/0	0/0	1/1	0/0	1/1	0/0	1/1	1/1
4H	583061091	SCRI_RS_144761	C	T			AF=0.08	GT	1/1	1/1	1/1	1/1	1/1	1/1	1/1	1/1	1/1	1/1	1/1	1/1	1/1	1/1	1/1	0/0	1/1	1/1	1/1	1/1	1/1	1/1	1/1	1/1	1/1	1/1	1/1	1/1	1/1	1/1	1/1	1/1	1/1	1/1	1/1	1/1	1/1	1/1	1/1	1/1	1/1
4H	602228904	BOPA1_4152-573	A	G			AF=0.21	GT	1/1	0/0	1/1	1/1	1/1	1/1	1/1	0/0	0/0	1/1	0/0	0/0	1/1	1/1	1/1	1/1	1/1	0/0	1/1	0/0	1/1	0/0	1/1	1/1	1/1	1/1	1/1	1/1	1/1	1/1	1/1	1/1	1/1	1/1	1/1	1/1	1/1	1/1	1/1	1/1	0/0
4H	608690069	BOPA1_4047-898	C	T			AF=0.21	GT	0/0	0/0	0/0	0/0	0/0	1/1	0/0	1/1	0/0	0/0	0/0	0/0	0/0	1/1	0/0	1/1	0/0	0/0	0/0	1/1	1/1	1/1	1/1	0/0	0/0	0/0	1/1	1/1	0/0	0/0	0/0	0/0	0/0	0/0	0/0	1/1	0/0	1/1	0/0	0/0	0/0
5H	8993175	BOPA1_5086-1239	C	T			AF=0.1	GT	1/1	1/1	1/1	1/1	1/1	1/1	1/1	1/1	1/1	1/1	1/1	1/1	1/1	1/1	1/1	1/1	1/1	1/1	0/0	1/1	1/1	1/1	1/1	1/1	1/1	1/1	1/1	1/1	1/1	1/1	1/1	1/1	1/1	1/1	1/1	1/1	1/1	1/1	1/1	1/1	1/1
5H	20338695	SCRI_RS_220164	A	G			AF=0.28	GT	1/1	0/0	1/1	1/1	1/1	1/1	1/1	1/1	1/1	1/1	1/1	1/1	1/1	1/1	1/1	0/0	1/1	1/1	1/1	1/1	1/1	0/0	0/0	1/1	1/1	1/1	1/1	1/1	1/1	1/1	1/1	1/1	0/0	1/1	1/1	1/1	1/1	1/1	1/1	1/1	1/1
5H	27044341	SCRI_RS_220645	A	G			AF=0.41	GT	1/1	0/0	1/1	0/0	0/0	0/0	1/1	1/1	1/1	0/0	0/0	1/1	0/0	0/0	0/0	0/0	0/0	0/0	1/1	1/1	0/0	0/0	0/0	1/1	0/0	1/1	0/0	0/0	0/0	1/1	0/0	1/1	0/0	1/1	0/0	1/1	0/0	0/0	0/0	1/1	1/1
5H	35085413	BOPA1_5754-850	A	C			AF=0.48	GT	0/0	1/1	1/1	0/0	0/0	0/0	1/1	0/0	0/0	0/0	1/1	0/0	0/0	0/0	1/1	1/1	1/1	1/1	1/1	0/0	0/0	1/1	1/1	0/0	0/0	0/0	0/0	0/0	1/1	1/1	1/1	0/0	1/1	0/0	1/1	0/0	0/0	0/0	0/0	0/0	1/1
5H	48340387	SCRI_RS_201097	C	T			AF=0.42	GT	1/1	0/0	0/0	0/0	1/1	0/0	0/0	0/0	0/0	0/0	0/0	0/0	0/0	0/0	0/0	0/0	1/1	0/0	1/1	1/1	1/1	0/0	1/1	0/0	1/1	1/1	0/0	0/0	1/1	0/0	0/0	1/1	1/1	1/1	0/0	0/0	0/0	0/0	0/0	0/0	0/0
5H	67270044	BOPA1_ABC08327-1-1-353	A	G			AF=0.31	GT	0/0	1/1	0/0	0/0	0/0	0/0	1/1	0/0	0/0	1/1	1/1	1/1	0/0	0/0	1/1	0/0	0/0	0/0	0/0	0/0	0/0	0/0	0/0	0/0	0/0	1/1	0/0	0/0	0/0	0/0	0/0	0/0	0/0	0/0	0/0	0/0	1/1	0/0	0/0	1/1	0/0
5H	96101724	BOPA1_4930-1604	C	G			AF=0.47	GT	0/0	1/1	1/1	1/1	0/0	0/0	0/0	0/0	0/0	0/0	1/1	1/1	0/0	1/1	1/1	0/0	1/1	1/1	0/0	0/0	1/1	1/1	1/1	0/0	1/1	0/0	1/1	1/1	0/0	0/0	1/1	1/1	1/1	0/0	0/0	1/1	1/1	1/1	0/0	0/0	1/1
5H	99473183	SCRI_RS_219574	A	G			AF=0.32	GT	0/0	0/0	0/0	0/0	0/0	0/0	0/0	1/1	0/0	0/0	0/0	0/0	1/1	1/1	1/1	1/1	0/0	1/1	0/0	1/1	1/1	1/1	1/1	0/0	0/0	0/0	0/0	0/0	0/0	0/0	0/0	0/0	1/1	0/0	0/0	1/1	1/1	0/0	0/0	0/0	1/1
5H	107501801	BOPA1_4154-364	G	T			AF=0.47	GT	1/1	0/0	1/1	1/1	0/0	1/1	1/1	1/1	1/1	1/1	1/1	1/1	1/1	0/0	0/0	0/0	0/0	0/0	0/0	1/1	1/1	0/0	1/1	1/1	1/1	1/1	0/0	0/0	1/1	1/1	1/1	1/1	1/1	1/1	1/1	0/0	0/0	0/0	1/1	1/1	1/1
5H	209792053	SCRI_RS_208177	A	C			AF=0.2	GT	0/0	0/0	0/0	0/0	0/0	0/0	0/0	0/0	0/0	1/1	0/0	0/0	0/0	0/0	0/0	0/0	0/0	0/0	0/0	0/0	0/0	0/0	0/0	1/1	1/1	0/0	0/0	1/1	1/1	1/1	1/1	1/1	0/0	1/1	0/0	1/1	0/0	1/1	0/0	1/1	0/0
5H	242365707	BOPA1_3012-1125	A	G			AF=0.39	GT	1/1	1/1	1/1	1/1	1/1	1/1	1/1	0/0	0/0	1/1	1/1	1/1	1/1	1/1	0/0	0/0	1/1	0/0	0/0	0/0	0/0	1/1	1/1	1/1	1/1	1/1	0/0	1/1	1/1	1/1	1/1	1/1	0/0	1/1	1/1	1/1	1/1	0/0	1/1	0/0	0/0
5H	248438819	BOPA1_7276-942	A	C			AF=0.39	GT	0/0	1/1	1/1	1/1	0/0	0/0	0/0	0/0	0/0	1/1	0/0	0/0	0/0	0/0	0/0	1/1	0/0	0/0	1/1	1/1	1/1	1/1	0/0	1/1	1/1	1/1	1/1	0/0	1/1	1/1	1/1	1/1	0/0	0/0	1/1	0/0	0/0	0/0	1/1	0/0	0/0
5H	324742037	BOPA1_ConsensusGBS0527-5	G	T			AF=0.19	GT	1/1	1/1	1/1	1/1	1/1	1/1	1/1	1/1	1/1	1/1	1/1	1/1	1/1	1/1	1/1	0/0	0/0	0/0	1/1	1/1	1/1	0/0	1/1	1/1	1/1	1/1	1/1	0/0	1/1	1/1	1/1	1/1	1/1	1/1	1/1	0/0	0/0	1/1	1/1	1/1	1/1
5H	336594874	SCRI_RS_209398	C	T			AF=0.08	GT	1/1	1/1	1/1	1/1	0/0	1/1	1/1	1/1	1/1	1/1	1/1	1/1	1/1	1/1	1/1	1/1	1/1	1/1	1/1	1/1	1/1	1/1	1/1	1/1	1/1	1/1	1/1	1/1	1/1	1/1	1/1	1/1	1/1	1/1	1/1	1/1	1/1	1/1	1/1	1/1	1/1
5H	350517181	SCRI_RS_162444	G	T			AF=0.43	GT	0/0	0/0	1/1	0/0	0/0	0/0	1/1	1/1	1/1	0/0	0/0	0/0	1/1	1/1	0/0	1/1	1/1	1/1	0/0	0/0	1/1	1/1	1/1	1/1	1/1	1/1	0/0	1/1	1/1	1/1	1/1	1/1	1/1	0/0	0/0	1/1	0/0	1/1	0/0	0/0	1/1
5H	394402246	BOPA1_7140-595	C	T			AF=0.39	GT	0/0	0/0	0/0	0/0	0/0	1/1	0/0	0/0	0/0	1/1	0/0	0/0	1/1	0/0	0/0	1/1	0/0	0/0	0/0	1/1	1/1	1/1	1/1	0/0	0/0	0/0	0/0	0/0	0/0	0/0	0/0	0/0	1/1	0/0	0/0	1/1	0/0	0/0	0/0	1/1	1/1
5H	412114606	SCRI_RS_232876	A	G			AF=0.27	GT	1/1	1/1	0/0	1/1	1/1	0/0	0/0	0/0	0/0	0/0	0/0	0/0	0/0	0/0	0/0	0/0	1/1	0/0	1/1	1/1	0/0	0/0	0/0	0/0	0/0	1/1	0/0	0/0	0/0	0/0	0/0	0/0	0/0	0/0	0/0	0/0	1/1	0/0	0/0	0/0	0/0
5H	424223232	BOPA1_2906-1177	A	G			AF=0.44	GT	1/1	0/0	0/0	0/0	1/1	1/1	0/0	1/1	1/1	0/0	0/0	0/0	1/1	1/1	0/0	1/1	0/0	1/1	1/1	0/0	1/1	0/0	0/0	0/0	0/0	0/0	1/1	1/1	0/0	0/0	0/0	0/0	1/1	0/0	0/0	1/1	0/0	1/1	0/0	1/1	1/1
5H	463278885	SCRI_RS_207423	A	G			AF=0.49	GT	1/1	0/0	1/1	1/1	1/1	1/1	1/1	1/1	1/1	0/0	1/1	1/1	0/0	0/0	0/0	0/0	1/1	0/0	1/1	0/0	0/0	0/0	0/0	1/1	1/1	1/1	0/0	1/1	1/1	1/1	1/1	1/1	0/0	1/1	1/1	0/0	1/1	0/0	1/1	0/0	0/0
5H	489999602	BOPA1_956-473	A	C			AF=0.36	GT	1/1	1/1	1/1	1/1	1/1	1/1	1/1	1/1	1/1	0/0	1/1	1/1	0/0	0/0	0/0	0/0	1/1	1/1	1/1	0/0	0/0	0/0	0/0	1/1	0/0	1/1	0/0	1/1	0/0	1/1	1/1	1/1	1/1	1/1	1/1	0/0	1/1	1/1	0/0	1/1	1/1
5H	519494756	SCRI_RS_220076	C	T			AF=0.16	GT	1/1	1/1	0/0	0/0	1/1	0/0	0/0	0/0	0/0	0/0	0/0	0/0	0/0	0/0	0/0	0/0	1/1	0/0	0/0	0/0	0/0	0/0	0/0	0/0	0/0	1/1	0/0	0/0	0/0	0/0	0/0	0/0	0/0	0/0	0/0	0/0	0/0	0/0	0/0	0/0	0/0
5H	526656245	BOPA1_3696-2238	C	T			AF=0.37	GT	1/1	1/1	1/1	0/0	0/0	1/1	0/0	0/0	0/0	1/1	1/1	1/1	1/1	0/0	1/1	1/1	1/1	0/0	1/1	1/1	0/0	0/0	0/0	1/1	1/1	0/0	1/1	1/1	1/1	1/1	1/1	1/1	0/0	1/1	1/1	1/1	0/0	1/1	0/0	0/0	0/0
5H	528059003	BOPA1_ABC03900-1-2-406	A	G			AF=0.08	GT	0/0	0/0	0/0	0/0	0/0	0/0	0/0	0/0	0/0	0/0	0/0	0/0	0/0	0/0	0/0	1/1	0/0	0/0	0/0	1/1	0/0	1/1	0/0	0/0	0/0	0/0	0/0	0/0	0/0	0/0	0/0	0/0	0/0	0/0	0/0	0/0	0/0	0/0	0/0	0/0	0/0
5H	528148118	BOPA1_1501-353	C	T			AF=0.25	GT	0/0	0/0	0/0	0/0	0/0	1/1	1/1	1/1	1/1	1/1	0/0	0/0	1/1	0/0	0/0	0/0	0/0	0/0	0/0	0/0	0/0	0/0	0/0	0/0	0/0	1/1	0/0	0/0	0/0	0/0	0/0	0/0	0/0	0/0	0/0	0/0	0/0	0/0	1/1	1/1	0/0
5H	530582914	SCRI_RS_197881	G	T			AF=0.24	GT	1/1	1/1	1/1	1/1	1/1	1/1	1/1	0/0	1/1	1/1	0/0	1/1	1/1	1/1	0/0	0/0	1/1	1/1	1/1	1/1	1/1	1/1	1/1	0/0	0/0	1/1	0/0	1/1	0/0	0/0	0/0	0/0	1/1	0/0	0/0	1/1	1/1	1/1	0/0	1/1	0/0
5H	533903757	BOPA1_ABC03113-1-1-251	C	T			AF=0.18	GT	0/0	0/0	0/0	0/0	0/0	0/0	0/0	0/0	0/0	0/0	0/0	0/0	0/0	0/0	0/0	1/1	1/1	1/1	0/0	0/0	0/0	1/1	0/0	0/0	0/0	0/0	0/0	1/1	0/0	0/0	0/0	0/0	0/0	0/0	0/0	1/1	1/1	0/0	0/0	0/0	0/0
5H	536162015	SCRI_RS_213086	A	G			AF=0.41	GT	1/1	1/1	0/0	0/0	1/1	1/1	1/1	1/1	1/1	1/1	0/0	0/0	1/1	1/1	0/0	1/1	1/1	0/0	1/1	1/1	1/1	0/0	1/1	1/1	1/1	0/0	1/1	0/0	1/1	0/0	0/0	0/0	1/1	0/0	0/0	0/0	0/0	0/0	1/1	0/0	0/0
5H	541937081	BK_04	G	T			AF=0.46	GT	0/0	1/1	0/0	0/0	0/0	0/0	1/1	0/0	0/0	0/0	0/0	1/1	0/0	1/1	0/0	0/0	1/1	0/0	1/1	1/1	1/1	0/0	1/1	0/0	0/0	0/0	1/1	0/0	0/0	0/0	0/0	0/0	0/0	0/0	0/0	1/1	1/1	0/0	0/0	0/0	0/0
5H	553867556	BOPA1_3390-205	A	G			AF=0.09	GT	1/1	1/1	0/0	1/1	1/1	1/1	1/1	1/1	1/1	0/0	1/1	1/1	0/0	1/1	1/1	1/1	1/1	1/1	1/1	1/1	1/1	0/0	1/1	1/1	1/1	1/1	1/1	1/1	1/1	1/1	1/1	1/1	1/1	1/1	1/1	0/0	0/0	1/1	0/0	1/1	1/1
5H	562973488	SCRI_RS_65371	A	G			AF=0.37	GT	1/1	1/1	1/1	1/1	1/1	0/0	0/0	0/0	1/1	0/0	0/0	1/1	1/1	1/1	0/0	0/0	1/1	1/1	1/1	1/1	1/1	0/0	0/0	1/1	1/1	1/1	1/1	0/0	1/1	1/1	1/1	1/1	1/1	1/1	1/1	0/0	0/0	0/0	1/1	0/0	0/0
6H	12657469	BOPA1_ConsensusGBS0346-1	A	G			AF=0.17	GT	1/1	1/1	1/1	1/1	1/1	1/1	1/1	1/1	1/1	1/1	1/1	1/1	1/1	1/1	1/1	0/0	1/1	0/0	1/1	1/1	1/1	0/0	1/1	1/1	1/1	1/1	1/1	0/0	1/1	1/1	1/1	1/1	1/1	1/1	1/1	0/0	0/0	1/1	1/1	1/1	1/1
6H	36884102	SCRI_RS_213547	C	T			AF=0.42	GT	0/0	0/0	1/1	0/0	0/0	1/1	0/0	0/0	0/0	0/0	1/1	1/1	1/1	1/1	1/1	0/0	0/0	0/0	1/1	1/1	0/0	1/1	0/0	0/0	0/0	0/0	0/0	1/1	0/0	0/0	0/0	1/1	1/1	0/0	1/1	1/1	1/1	0/0	0/0	0/0	0/0
6H	65560812	BOPA1_2041-1317	A	G			AF=0.19	GT	0/0	0/0	0/0	0/0	0/0	0/0	0/0	0/0	0/0	0/0	0/0	0/0	0/0	0/0	0/0	0/0	1/1	0/0	0/0	0/0	0/0	0/0	0/0	0/0	0/0	1/1	0/0	0/0	0/0	0/0	0/0	0/0	0/0	0/0	0/0	0/0	0/0	0/0	0/0	0/0	0/0
6H	67929841	SCRI_RS_189254	A	G			AF=0.41	GT	1/1	0/0	1/1	0/0	0/0	1/1	1/1	1/1	0/0	1/1	1/1	1/1	0/0	0/0	0/0	0/0	1/1	1/1	1/1	0/0	0/0	1/1	0/0	1/1	1/1	1/1	0/0	0/0	1/1	1/1	1/1	1/1	1/1	1/1	1/1	0/0	1/1	0/0	1/1	0/0	0/0
6H	130994298	SCRI_RS_128181	A	G			AF=0.48	GT	0/0	0/0	1/1	1/1	0/0	0/0	0/0	0/0	0/0	1/1	1/1	1/1	0/0	0/0	0/0	0/0	0/0	0/0	1/1	1/1	1/1	1/1	1/1	1/1	1/1	1/1	1/1	0/0	1/1	1/1	1/1	1/1	1/1	1/1	1/1	0/0	0/0	0/0	1/1	0/0	0/0
6H	149178785	BOPA2_12_30802	C	T			AF=0.07	GT	0/0	0/0	0/0	0/0	0/0	0/0	0/0	0/0	0/0	0/0	0/0	0/0	0/0	0/0	0/0	0/0	0/0	0/0	1/1	0/0	0/0	0/0	0/0	0/0	0/0	0/0	0/0	0/0	0/0	0/0	0/0	0/0	0/0	0/0	0/0	0/0	1/1	0/0	0/0	0/0	0/0
6H	178151804	BOPA1_3658-1310	A	G			AF=0.32	GT	0/0	0/0	1/1	1/1	0/0	1/1	0/0	1/1	0/0	1/1	0/0	1/1	1/1	1/1	1/1	1/1	0/0	1/1	1/1	1/1	0/0	1/1	0/0	1/1	1/1	1/1	1/1	1/1	1/1	1/1	1/1	1/1	0/0	1/1	1/1	1/1	1/1	1/1	1/1	1/1	1/1
6H	224174878	BOPA1_810-818	A	G			AF=0.22	GT	0/0	0/0	0/0	1/1	0/0	0/0	0/0	1/1	0/0	0/0	1/1	0/0	0/0	0/0	0/0	0/0	0/0	0/0	1/1	1/1	0/0	0/0	0/0	0/0	0/0	0/0	0/0	0/0	1/1	0/0	0/0	0/0	0/0	1/1	0/0	0/0	0/0	0/0	1/1	0/0	0/0
6H	224969019	SCRI_RS_16817	A	G			AF=0.15	GT	1/1	1/1	1/1	1/1	1/1	1/1	1/1	1/1	1/1	1/1	1/1	1/1	1/1	1/1	0/0	0/0	1/1	1/1	1/1	1/1	1/1	1/1	1/1	1/1	1/1	1/1	1/1	1/1	1/1	1/1	1/1	1/1	1/1	1/1	1/1	1/1	1/1	1/1	1/1	1/1	1/1
6H	322828903	BOPA1_7282-1386	G	T			AF=0.11	GT	0/0	0/0	0/0	0/0	0/0	0/0	0/0	0/0	0/0	0/0	0/0	0/0	0/0	0/0	0/0	0/0	0/0	0/0	0/0	0/0	0/0	0/0	0/0	0/0	0/0	0/0	0/0	0/0	0/0	0/0	0/0	0/0	1/1	0/0	0/0	0/0	0/0	0/0	0/0	1/1	0/0
6H	410104461	SCRI_RS_209993	C	T			AF=0.38	GT	0/0	1/1	1/1	1/1	0/0	0/0	0/0	0/0	0/0	0/0	1/1	0/0	1/1	1/1	1/1	0/0	1/1	0/0	0/0	0/0	0/0	1/1	0/0	1/1	0/0	1/1	1/1	0/0	1/1	0/0	1/1	0/0	0/0	0/0	1/1	1/1	0/0	0/0	1/1	0/0	0/0
6H	475286642	BOPA1_1140-1508	A	G			AF=0.33	GT	0/0	0/0	1/1	1/1	0/0	1/1	1/1	1/1	0/0	1/1	0/0	1/1	1/1	1/1	1/1	1/1	0/0	1/1	0/0	1/1	1/1	1/1	1/1	0/0	1/1	0/0	1/1	1/1	0/0	0/0	0/0	0/0	1/1	0/0	1/1	1/1	1/1	1/1	0/0	0/0	1/1
6H	496887656	SCRI_RS_8401	G	T			AF=0.2	GT	1/1	0/0	0/0	0/0	0/0	0/0	0/0	0/0	0/0	0/0	0/0	0/0	0/0	0/0	0/0	0/0	0/0	0/0	1/1	0/0	0/0	0/0	0/0	0/0	0/0	1/1	0/0	0/0	0/0	0/0	0/0	0/0	0/0	0/0	0/0	0/0	1/1	0/0	0/0	0/0	0/0
6H	510995566	BOPA1_2047-850	A	G			AF=0.12	GT	1/1	1/1	0/0	0/0	1/1	1/1	1/1	1/1	0/0	0/0	1/1	0/0	0/0	0/0	0/0	0/0	0/0	0/0	0/0	0/0	1/1	0/0	0/0	0/0	0/0	1/1	1/1	0/0	0/0	0/0	0/0	0/0	0/0	0/0	0/0	0/0	0/0	0/0	0/0	0/0	0/0
6H	522770420	BOPA1_2968-1066	A	G			AF=0.13	GT	1/1	1/1	1/1	1/1	1/1	1/1	0/0	1/1	1/1	1/1	0/0	0/0	1/1	1/1	1/1	1/1	1/1	1/1	1/1	0/0	1/1	0/0	1/1	1/1	1/1	1/1	1/1	1/1	1/1	1/1	1/1	1/1	1/1	1/1	1/1	1/1	1/1	1/1	1/1	1/1	1/1
6H	533706445	SCRI_RS_173142	C	T			AF=0.28	GT	1/1	1/1	0/0	0/0	0/0	0/0	0/0	0/0	0/0	0/0	0/0	0/0	0/0	0/0	0/0	0/0	1/1	1/1	1/1	1/1	0/0	0/0	0/0	0/0	0/0	1/1	0/0	0/0	0/0	0/0	0/0	0/0	0/0	0/0	0/0	0/0	0/0	1/1	0/0	0/0	1/1
6H	540939940	BOPA1_3047-1400	C	T			AF=0.4	GT	0/0	0/0	0/0	0/0	0/0	0/0	1/1	1/1	1/1	1/1	1/1	0/0	1/1	1/1	1/1	1/1	0/0	1/1	1/1	0/0	0/0	0/0	0/0	0/0	0/0	0/0	0/0	1/1	0/0	0/0	0/0	0/0	1/1	0/0	0/0	1/1	1/1	1/1	0/0	1/1	0/0
6H	550526632	BOPA1_ABC03519-1-3-132	C	T			AF=0.35	GT	0/0	0/0	0/0	0/0	1/1	0/0	0/0	0/0	0/0	0/0	0/0	0/0	0/0	0/0	0/0	0/0	0/0	0/0	1/1	0/0	1/1	0/0	0/0	0/0	0/0	0/0	0/0	0/0	0/0	0/0	0/0	1/1	0/0	0/0	1/1	0/0	0/0	0/0	0/0	1/1	1/1
6H	550933248	BOPA1_1852-509	A	G			AF=0.29	GT	1/1	1/1	0/0	0/0	1/1	0/0	0/0	1/1	0/0	0/0	1/1	0/0	0/0	0/0	0/0	0/0	0/0	0/0	0/0	0/0	1/1	0/0	0/0	0/0	0/0	0/0	0/0	0/0	0/0	0/0	0/0	0/0	1/1	0/0	1/1	0/0	1/1	0/0	0/0	0/0	1/1
7H	4447193	BOPA1_8200-978	A	G			AF=0.33	GT	1/1	1/1	1/1	1/1	1/1	1/1	1/1	1/1	1/1	1/1	1/1	1/1	1/1	0/0	0/0	0/0	1/1	0/0	1/1	0/0	1/1	1/1	1/1	1/1	1/1	1/1	1/1	0/0	1/1	1/1	1/1	1/1	1/1	1/1	1/1	1/1	1/1	0/0	1/1	0/0	0/0
7H	298663668	SCRI_RS_149228	C	T			AF=0.18	GT	1/1	1/1	1/1	1/1	1/1	1/1	1/1	1/1	1/1	1/1	1/1	1/1	1/1	1/1	1/1	0/0	0/0	1/1	1/1	0/0	1/1	0/0	1/1	1/1	1/1	1/1	1/1	1/1	1/1	1/1	1/1	1/1	1/1	1/1	1/1	1/1	1/1	1/1	1/1	1/1	1/1
7H	342302315	BOPA1_1549-1898	A	G			AF=0.48	GT	1/1	1/1	1/1	1/1	1/1	1/1	0/0	0/0	0/0	1/1	0/0	0/0	0/0	0/0	1/1	0/0	0/0	0/0	1/1	0/0	0/0	1/1	0/0	1/1	1/1	0/0	1/1	1/1	1/1	1/1	1/1	1/1	1/1	1/1	1/1	1/1	1/1	1/1	1/1	1/1	1/1
7H	400978537	BOPA1_5480-826	C	T			AF=0.46	GT	1/1	0/0	0/0	0/0	1/1	0/0	0/0	1/1	0/0	1/1	0/0	0/0	0/0	1/1	1/1	0/0	1/1	1/1	1/1	1/1	0/0	0/0	0/0	0/0	0/0	0/0	1/1	1/1	0/0	0/0	0/0	0/0	1/1	0/0	0/0	0/0	1/1	1/1	0/0	0/0	1/1
7H	502228809	BOPA1_5212-1409	C	T			AF=0.11	GT	0/0	1/1	1/1	0/0	0/0	0/0	0/0	0/0	0/0	0/0	0/0	0/0	0/0	1/1	0/0	0/0	0/0	0/0	0/0	0/0	0/0	0/0	0/0	0/0	0/0	0/0	0/0	0/0	0/0	0/0	0/0	0/0	0/0	0/0	0/0	0/0	0/0	0/0	0/0	0/0	0/0
7H	516875040	BOPA1_11619-618	A	G			AF=0.25	GT	1/1	1/1	1/1	1/1	1/1	0/0	1/1	1/1	0/0	0/0	1/1	0/0	0/0	1/1	1/1	1/1	1/1	1/1	1/1	1/1	0/0	0/0	0/0	1/1	1/1	0/0	1/1	1/1	1/1	1/1	1/1	1/1	0/0	1/1	1/1	1/1	0/0	1/1	1/1	1/1	1/1
7H	550238392	BOPA1_ABC14397-1-2-208	C	T			AF=0.13	GT	0/0	0/0	0/0	0/0	0/0	1/1	0/0	0/0	0/0	0/0	0/0	0/0	0/0	0/0	1/1	1/1	0/0	0/0	0/0	0/0	0/0	0/0	0/0	0/0	0/0	0/0	0/0	0/0	0/0	0/0	0/0	0/0	0/0	0/0	0/0	0/0	0/0	0/0	0/0	0/0	1/1
7H	615618641	BOPA1_6433-124	A	C			AF=0.22	GT	0/0	0/0	0/0	0/0	0/0	1/1	1/1	0/0	0/0	1/1	1/1	0/0	1/1	0/0	0/0	0/0	0/0	0/0	0/0	0/0	0/0	1/1	1/1	0/0	1/1	0/0	0/0	0/0	0/0	0/0	1/1	0/0	1/1	1/1	1/1	1/1	0/0	0/0	1/1	0/0	1/1
7H	618543817	SCRI_RS_184967	C	T			AF=0.17	GT	0/0	0/0	0/0	1/1	0/0	0/0	0/0	0/0	0/0	1/1	0/0	0/0	0/0	0/0	0/0	0/0	1/1	0/0	0/0	1/1	1/1	0/0	0/0	1/1	1/1	0/0	1/1	0/0	1/1	1/1	1/1	1/1	0/0	1/1	1/1	0/0	0/0	0/0	1/1	0/0	0/0
7H	620926855	SCRI_RS_752	A	G			AF=0.49	GT	0/0	0/0	1/1	1/1	0/0	1/1	0/0	0/0	0/0	1/1	0/0	0/0	0/0	0/0	0/0	0/0	1/1	0/0	1/1	1/1	0/0	1/1	0/0	0/0	0/0	0/0	0/0	1/1	1/1	0/0	0/0	0/0	0/0	0/0	1/1	0/0	1/1	1/1	1/1	0/0	0/0
1H	462203738	BOPA1_34-472	A	G			AF=0.2	GT	0/0	1/1	1/1	1/1	1/1	1/1	1/1	1/1	1/1	1/1	1/1	1/1	1/1	1/1	1/1	1/1	0/0	1/1	0/0	1/1	1/1	1/1	1/1	1/1	1/1	1/1	1/1	1/1	1/1	1/1	1/1	1/1	1/1	1/1	1/1	1/1	1/1	1/1	1/1	1/1	1/1
1H	487927319	BOPA1_4962-1295	A	T			AF=0.48	GT	1/1	1/1	0/0	1/1	0/0	1/1	0/0	0/0	0/0	1/1	0/0	0/0	0/0	0/0	0/0	0/0	1/1	1/1	1/1	1/1	1/1	1/1	0/0	1/1	1/1	0/0	1/1	0/0	1/1	1/1	1/1	1/1	0/0	1/1	1/1	1/1	1/1	0/0	1/1	1/1	0/0
[truncated: 165 more columns]
